# Supplementary material for: Transcription-dependent spreading of the Dal80 yeast GATA factor across the body of highly expressed genes
Source: PLoS Genet. 2019 Feb 28;15(2):e1007999. doi: 10.1371/journal.pgen.1007999 (PMC6413948; doi:10.1371/journal.pgen.1007999)
Supplement: S1 Table — List of 1269 gene promoters bound by Dal80. (XLSX) [file pgen.1007999.s008.xlsx]

## Sheet: S1 Table
Dal80 Prom (1269) Peak Calling
YAL002W	VPS8	Vacuolar Protein Sorting
YAL003W	EFB1	Elongation Factor Beta
YAL005C	SSA1	Stress-Seventy subfamily A
YAL028W	FRT2	Functionally Related to TCP1
YAL029C	MYO4	MYOsin
YAL038W	CDC19	Cell Division Cycle
YAL039C	CYC3	CYtochrome C
YAL051W	OAF1	Oleate-Activated transcription Factor
YAL053W	FLC2	FLavin Carrier
YAL059W	ECM1	ExtraCellular Mutant
YAL060W	BDH1	Butanediol DeHydrogenase
YAL062W	GDH3	Glutamate DeHydrogenase
YAR035W	YAT1
YBL002W	HTB2	Histone h Two B
YBL003C	HTA2	Histone h Two A
YBL005W	PDR3	Pleiotropic Drug Resistance
YBL011W	SCT1	Suppressor of Choline-Transport mutants
YBL014C	RRN6	Regulation of RNA polymerase I
YBL016W	FUS3	cell FUSion
YBL026W	LSM2	Like SM
YBL027W	RPL19B	Ribosomal Protein of the Large subunit
YBL028C
YBL029C-A
YBL029W
YBL030C	PET9	PETite
YBL032W	HEK2	HEterogeneous nuclear rnp K-like gene
YBL033C	RIB1	RIBoflavin biosynthesis
YBL038W	MRPL16	Mitochondrial Ribosomal Protein, Large subunit
YBL039C	URA7	URAcil requiring
YBL041W	PRE7	PRoteinase yscE
YBL042C	FUI1	5-FlUorourIdine resistance
YBL044W
YBL055C
YBL064C	PRX1	PeroxiRedoXin
YBL071C-B
YBL071W-A	KTI11	Kluveromyces lactis Toxin Insensitive
YBL072C	RPS8A	Ribosomal Protein of the Small subunit
YBL074C	AAR2	A1-Alpha2 Repression
YBL075C	SSA3	Stress-Seventy subfamily A
YBL085W	BOI1	Bem1 (One) Interacting protein
YBL087C	RPL23A	Ribosomal Protein of the Large subunit
YBL092W	RPL32	Ribosomal Protein of the Large subunit
YBL093C	ROX3	Regulation by OXygen
YBL101C	ECM21	ExtraCellular Mutant
YBR006W	UGA2	Utilization of GAba
YBR007C	DSF2	Deletion Suppressor of mptFive/pufFive mutation
YBR009C	HHF1	Histone H Four
YBR010W	HHT1	Histone H Three
YBR016W
YBR019C	GAL10	GALactose metabolism
YBR021W	FUR4	5-FlUoRouridine sensitivity
YBR025C	OLA1	Obg-Like ATPase
YBR037C	SCO1	Suppressor of Cytochrome Oxidase deficiency
YBR038W	CHS2	CHitin Synthase
YBR042C	CST26	Chromosome STability
YBR043C	QDR3	QuiniDine Resistance
YBR046C	ZTA1	ZeTA-crystallin
YBR048W	RPS11B	Ribosomal Protein of the Small subunit
YBR049C	REB1	RNA polymerase I Enhancer Binding protein
YBR056W
YBR067C	TIP1	Temperature shock-Inducible Protein
YBR070C	ALG14	Asparagine Linked Glycosylation
YBR071W
YBR077C	SLM4	Synthetic Lethal with Mss4
YBR078W	ECM33	ExtraCellular Mutant
YBR082C	UBC4	UBiquitin-Conjugating
YBR083W	TEC1	Transposon Enhancement Control
YBR084C-A	RPL19A	Ribosomal Protein of the Large subunit
YBR084W	MIS1	MItochondrial C1-tetrahydrofolate Synthase
YBR085C-A
YBR085W	AAC3	ADP/ATP Carrier
YBR088C	POL30	POLymerase
YBR089C-A	NHP6B	Non-Histone Protein
YBR101C	FES1	Factor Exchange for Ssa1p
YBR104W	YMC2	Yeast Mitochondrial Carrier
YBR105C	VID24	Vacuolar Import and Degradation
YBR106W	PHO88	PHOsphate metabolism
YBR112C	CYC8	CYtochrome C
YBR114W	RAD16	RADiation sensitive
YBR115C	LYS2	LYSine requiring
YBR118W	TEF2	Translation Elongation Factor
YBR119W	MUD1	Mutant U1 Die
YBR127C	VMA2	Vacuolar Membrane Atpase
YBR133C	HSL7	Histone Synthetic Lethal
YBR135W	CKS1	Cdc28 Kinase Subunit
YBR137W
YBR145W	ADH5	Alcohol DeHydrogenase
YBR147W	RTC2	Restriction of Telomere Capping
YBR150C	TBS1	ThiaBendazole Sensitive
YBR151W	APD1	Actin Patches Distal
YBR153W	RIB7	RIBoflavin biosynthesis
YBR161W	CSH1	CSG1/SUR1 Homolog
YBR162W-A	YSY6
YBR163W	EXO5	EXOnuclease V
YBR177C	EHT1	Ethanol Hexanoyl Transferase
YBR179C	FZO1	FuZzy Onions homolog
YBR180W	DTR1	DiTyRosine
YBR181C	RPS6B	Ribosomal Protein of the Small subunit
YBR182C-A
YBR183W	YPC1	Yeast Phyto-Ceramidase
YBR187W	GDT1	Gcr1 Dependent Translation factor
YBR188C	NTC20	Prp19p (NineTeen)-associated Complex
YBR189W	RPS9B	Ribosomal Protein of the Small subunit
YBR191W	RPL21A	Ribosomal Protein of the Large subunit
YBR196C	PGI1	PhosphoGlucoIsomerase
YBR196C-A
YBR201C-A
YBR202W	MCM7	MiniChromosome Maintenance
YBR208C	DUR1,2	Degradation of URea
YBR218C	PYC2	PYruvate Carboxylase
YBR222C	PCS60	Peroxisomal CoA-dependent Synthetase
YBR230C	OM14	Outer Membrane Protein of 14 kDa
YBR230W-A
YBR238C
YBR248C	HIS7	HIStidine requiring
YBR291C	CTP1	Citrate Transport Protein
YBR297W	MAL33	MALtose
YCL009C	ILV6	IsoLeucine Valine
YCL010C	SGF29	SaGa associated Factor
YCL018W	LEU2	LEUcine biosynthesis
YCL024W	KCC4
YCL030C	HIS4	HIStidine requiring
YCL031C	RRP7	Ribosomal RNA Processing
YCL037C	SRO9	Suppressor of rho3
YCL040W	GLK1	GLucoKinase
YCL043C	PDI1	Protein Disulfide Isomerase
YCL050C	APA1	AP4A phosphorylase
YCL064C	CHA1	Catabolism of Hydroxy Amino acids
YCR005C	CIT2	CITrate synthase
YCR012W	PGK1	3-PhosphoGlycerate Kinase
YCR024C-A	PMP1	Plasma Membrane Proteolipid
YCR031C	RPS14A	Ribosomal Protein of the Small subunit
YCR047C	BUD23	BUD site selection
YCR048W	ARE1	Acyl-coenzyme A: cholesterol acyl transferase-Related Enzyme
YCR061W
YCR063W	BUD31	BUD site selection
YCR067C	SED4	Suppressor of Erd2 Deletion
YCR073C	SSK22	Suppressor of Sensor Kinase
YCR073W-A	SOL2	Suppressor Of Los1-1
YDL022W	GPD1	Glycerol-3-Phosphate Dehydrogenase
YDL048C	STP4	protein with similarity to Stp1p
YDL049C	KNH1	Kre9(Nine) Homolog
YDL055C	PSA1
YDL060W	TSR1	Twenty S rRNA accumulation
YDL061C	RPS29B	Ribosomal Protein of the Small subunit
YDL066W	IDP1	Isocitrate Dehydrogenase, NADP-specific
YDL067C	COX9	Cytochrome c OXidase
YDL070W	BDF2	BromoDomain Factor
YDL072C	YET3	Yeast Endoplasmic reticulum Transmembrane protein
YDL075W	RPL31A	Ribosomal Protein of the Large subunit
YDL076C	RXT3
YDL082W	RPL13A	Ribosomal Protein of the Large subunit
YDL083C	RPS16B	Ribosomal Protein of the Small subunit
YDL085C-A
YDL095W	PMT1	Protein O-MannosylTransferase
YDL111C	RRP42	Ribosomal RNA Processing
YDL124W
YDL125C	HNT1	Histidine triad NucleoTide-binding
YDL128W	VCX1	VaCuolar H+/Ca2+ eXchanger
YDL129W
YDL130W	RPP1B	Ribosomal Protein P1 Beta
YDL130W-A	STF1	STabilizing Factor
YDL131W	LYS21	LYSine
YDL133C-A	RPL41B	Ribosomal Protein of the Large subunit
YDL133W	SRF1	Spo14 Regulatory Factor
YDL136W	RPL35B	Ribosomal Protein of the Large subunit
YDL137W	ARF2	ADP-Ribosylation Factor
YDL138W	RGT2	Restores Glucose Transport
YDL155W	CLB3	CycLin B
YDL170W	UGA3	Utilization of GAba
YDL171C	GLT1	GLuTamate synthase
YDL174C	DLD1	D-Lactate Dehydrogenase
YDL180W
YDL181W	INH1	INHibitor (of F1F0-ATPase)
YDL182W	LYS20	LYSine requiring
YDL183C
YDL184C	RPL41A	Ribosomal Protein of the Large subunit
YDL191W	RPL35A	Ribosomal Protein of the Large subunit
YDL198C	GGC1	GDP/GTP Carrier
YDL199C
YDL210W	UGA4	Utilization of GAba
YDL215C	GDH2	Glutamate DeHydrogenase
YDL229W	SSB1	Stress-Seventy subfamily B
YDL230W	PTP1	Protein Tyrosine Phosphatase
YDL231C	BRE4	BREfeldin A sensitivity
YDL236W	PHO13	PHOsphate metabolism
YDR003W	RCR2	Resistance to Congo Red
YDR006C	SOK1	Suppressor Of Kinase
YDR022C	ATG31	AuTophaGy related
YDR025W	RPS11A	Ribosomal Protein of the Small subunit
YDR034C	LYS14	LYSine requiring
YDR034W-B
YDR035W	ARO3	AROmatic amino acid requiring
YDR036C	EHD3
YDR037W	KRS1	Lysyl (K) tRNA Synthetase
YDR041W	RSM10	Ribosomal Small subunit of Mitochondria
YDR050C	TPI1	Triose-Phosphate Isomerase
YDR058C	TGL2	TriacylGlycerol Lipase
YDR061W
YDR064W	RPS13	Ribosomal Protein of the Small subunit
YDR072C	IPT1	InositolPhosphoTransferase
YDR073W	SNF11	Sucrose NonFermenting
YDR077W	SED1	Suppression of Exponential Defect
YDR089W	VTC5	Vacuole Transporter Chaperone
YDR090C
YDR099W	BMH2	Brain Modulosignalin Homolog
YDR119W	VBA4	Vacuolar Basic Amino acid transporter
YDR123C	INO2	INOsitol requiring
YDR127W	ARO1	AROmatic amino acid requiring
YDR147W	EKI1	Ethanolamine KInase
YDR150W	NUM1	NUclear Migration
YDR151C	CTH1	Cysteine-Three-Histidine
YDR152W	GIR2	Genetically Interacts with Ribosomal genes
YDR153C	ENT5	Epsin N-Terminal homology
YDR155C	CPR1	Cyclosporin A-sensitive Proline Rotamase
YDR156W	RPA14	RNA Polymerase A
YDR158W	HOM2	HOMoserine requiring
YDR171W	HSP42	Heat Shock Protein
YDR173C	ARG82	ARGinine requiring
YDR174W	HMO1	High MObility group (HMG) family
YDR186C	SND1	Srp-iNDependent targeting
YDR188W	CCT6	Chaperonin Containing TCP-1
YDR207C	UME6	Unscheduled Meiotic gene Expression
YDR208W	MSS4	Multicopy Suppressor of Stt4 mutation
YDR210W
YDR211W	GCD6	General Control Derepressed
YDR214W	AHA1	Activator of Heat shock protein 90 ATPase
YDR224C	HTB1	Histone h Two B
YDR225W	HTA1	Histone h Two A
YDR226W	ADK1	ADenylate Kinase
YDR231C	COX20	Cytochrome c OXidase
YDR232W	HEM1	HEMe biosynthesis
YDR233C	RTN1	ReTiculoN-like
YDR234W	LYS4	LYSine requiring
YDR242W	AMD2	AMiDase
YDR244W	PEX5	PEroXin
YDR258C	HSP78	Heat Shock Protein
YDR262W
YDR270W	CCC2	Cross-Complements Ca(2+) phenotype of csg1
YDR275W	BSC2	Bypass of Stop Codon
YDR276C	PMP3	Plasma Membrane Proteolipid
YDR297W	SUR2	SUppressor of Rvs161 and rvs167 mutations
YDR309C	GIC2	GTPase Interactive Component
YDR313C	PIB1	PhosphatidylInositol(3)-phosphate Binding
YDR341C
YDR345C	HXT3	HeXose Transporter
YDR347W	MRP1	Mitochondrial Ribosomal Protein
YDR354W	TRP4	TRyPtophan
YDR357C	CNL1	CNo-Like
YDR358W	GGA1	Golgi-localized, Gamma-adaptin ear homology, Arf-binding protein
YDR359C	EAF1	Esa1p-Associated Factor
YDR362C	TFC6	Transcription Factor C
YDR363W	ESC2	Establishment of Silent Chromatin
YDR380W	ARO10	AROmatic amino acid requiring
YDR381W	YRA1	Yeast RNA Annealing protein
YDR384C	ATO3	Ammonia (Ammonium) Transport Outward
YDR385W	EFT2	Elongation Factor Two
YDR390C	UBA2	UBiquitin Activating
YDR399W	HPT1	Hypoxanthine guanine PhosphoribosylTransferase
YDR441C	APT2	Adenine PhosphoribosylTransferase
YDR447C	RPS17B	Ribosomal Protein of the Small subunit
YDR448W	ADA2	transcriptional ADAptor
YDR450W	RPS18A	Ribosomal Protein of the Small subunit
YDR451C	YHP1	Yeast Homeo-Protein
YDR470C	UGO1	UGO (Japanese for fusion)
YDR471W	RPL27B	Ribosomal Protein of the Large subunit
YDR481C	PHO8	PHOsphate metabolism
YDR487C	RIB3	RIBoflavin biosynthesis
YDR490C	PKH1	Pkb-activating Kinase Homolog
YDR492W	IZH1	Implicated in Zinc Homeostasis
YDR496C	PUF6	PUmilio-homology domain Family
YDR497C	ITR1	myo-Inositol TRansporter
YDR499W	LCD1	Lethal, Checkpoint-defective, DNA damage sensitive
YDR500C	RPL37B	Ribosomal Protein of the Large subunit
YDR501W	PLM2	PLasmid Maintenance
YDR502C	SAM2	S-AdenosylMethionine requiring
YDR507C	GIN4	Growth Inhibitory
YDR510W	SMT3	Suppressor of Mif Two
YDR516C	EMI2	Early Meiotic Induction
YDR524C	AGE1	Arf Gap with Effector function(s)
YDR524C-B
YDR524W-C
YDR525W-A	SNA2	Sensitivity to NA+
YDR527W	RBA50	RNA polymerase II (B) Associated protein
YDR529C	QCR7	ubiQuinol-cytochrome C oxidoReductase
YDR530C	APA2	AP4A phosphorylase
YDR531W	CAB1	Coenzyme A Biosynthesis
YDR533C	HSP31	Heat-Shock Protein
YEL007W	MIT1	Muc1 expressed Independent of TEC1
YEL017C-A	PMP2	Plasma Membrane Proteolipid
YEL017W	GTT3	GlutaThione Transferase
YEL021W	URA3	URAcil requiring
YEL024W	RIP1	Rieske Iron-sulfur Protein
YEL026W	SNU13	Small NUclear ribonucleoprotein associated
YEL027W	VMA3	Vacuolar Membrane Atpase
YEL032W	MCM3	MiniChromosome Maintenance
YEL034W	HYP2	HYPusine-containing protein
YEL036C	ANP1	ANP and osmotic sensitive
YEL040W	UTR2	Unidentified TRanscript
YEL044W	IES6	Ino Eighty Subunit
YEL046C	GLY1	GLYcine requiring
YEL054C	RPL12A	Ribosomal Protein of the Large subunit
YEL055C	POL5	POLymerase
YEL058W	PCM1	PhosphoaCetylglucosamine Mutase
YEL059C-A	SOM1	SOrting Mitochondrial
YEL060C	PRB1	PRoteinase B
YEL063C	CAN1	CANavanine resistance
YEL065W	SIT1	Siderophore Iron Transport
YEL071W	DLD3	D-Lactate Dehydrogenase
YEL072W	RMD6	Required for Meiotic nuclear Division
YER001W	MNN1	MaNNosyltransferase
YER019C-A	SBH2	Sec61 beta homolog 2
YER019W	ISC1	Inositol phosphoSphingolipid phospholipase C
YER020W	GPA2	G Protein Alpha subunit
YER024W	YAT2
YER028C	MIG3	Multicopy Inhibitor of Growth
YER031C	YPT31	Yeast Protein Two
YER033C	ZRG8	Zinc Regulated Gene
YER034W
YER035W	EDC2	Enhancer of mRNA DeCapping
YER036C	ARB1	ATP-binding cassette protein involved in Ribosome Biogenesis
YER037W	PHM8	PHosphate Metabolism
YER043C	SAH1	S-Adenosyl-l-Homocysteine hydrolase
YER044C	ERG28	ERGosterol biosynthesis
YER046W	SPO73	SPOrulation
YER052C	HOM3	HOMoserine requiring
YER055C	HIS1	HIStidine
YER056C	FCY2	FluoroCYtosine resistance
YER056C-A	RPL34A	Ribosomal Protein of the Large subunit
YER068W	MOT2	Modulator Of Transcription
YER069W	ARG5,6	ARGinine requiring
YER073W	ALD5	ALdehyde Dehydrogenase
YER074W	RPS24A	Ribosomal Protein of the Small subunit
YER075C	PTP3	Protein Tyrosine Phosphatase
YER081W	SER3	SERine requiring
YER085C
YER086W	ILV1	IsoLeucine-plus-Valine requiring
YER088C	DOT6	Disruptor Of Telomeric silencing
YER091C	MET6	METhionine requiring
YER092W	IES5	Ino Eighty Subunit
YER094C	PUP3	PUtative Proteasome subunit
YER095W	RAD51	RADiation sensitive
YER102W	RPS8B	Ribosomal Protein of the Small subunit
YER103W	SSA4	Stress-Seventy subfamily A
YER116C	SLX8	Synthetic Lethal of unknown (X) function
YER117W	RPL23B	Ribosomal Protein of the Large subunit
YER130C	COM2	Cousin of Msn2
YER131W	RPS26B	Ribosomal Protein of the Small subunit
YER136W	GDI1	GDP Dissociation Inhibitor
YER137C
YER145C	FTR1	Fe TRansporter
YER146W	LSM5	Like SM
YER150W	SPI1	Stationary Phase Induced
YER155C	BEM2	Bud EMergence
YER159C	BUR6	Bypass UAS Requirement
YER168C	CCA1	tRNA CCA-pyrophosphorylase
YER174C	GRX4	GlutaRedoXin
YER175C	TMT1	Trans-aconitate MethylTransferase
YER177W	BMH1	Brain Modulosignalin Homolog
YER178W	PDA1	Pyruvate Dehydrogenase Alpha
YER180C-A	SLO1	Scoco-Like Orf
YER185W	PUG1	Protoporphyrin Uptake Gene
YFL016C	MDJ1	Mitochondrial DnaJ
YFL021W	GAT1
YFL022C	FRS2	phenylalanyl (F)-tRNA Synthetase
YFL023W	BUD27	BUD site selection
YFL024C	EPL1	Enhancer of Polycomb Like
YFL030W	AGX1	Alanine:Glyoxylate aminotrans(X)ferase
YFL031W	HAC1	Homologous to Atf/Creb1
YFL037W	TUB2	TUBulin
YFL038C	YPT1	Yeast Protein Two
YFL039C	ACT1	ACTin
YFL054C	AQY3	AQuaporin from Yeast
YFR006W
YFR009W	GCN20	General Control Nonderepressible
YFR025C	HIS2	HIStidine requiring
YFR029W	PTR3	Peptide TRansport
YFR030W	MET10	METhionine requiring
YFR031C-A	RPL2A	Ribosomal Protein of the Large subunit
YFR032C-A	RPL29	Ribosomal Protein of the Large subunit
YFR033C	QCR6	ubiQuinol-cytochrome C oxidoReductase
YFR034C	PHO4	PHOsphate metabolism
YFR035C
YFR036W	CDC26	Cell Division Cycle
YFR039C	OSW7	Outer Spore Wall
YFR055W	IRC7	Increased Recombination Centers
YGL001C	ERG26	ERGosterol biosynthesis
YGL007C-A
YGL009C	LEU1	LEUcine biosynthesis
YGL012W	ERG4	ERGosterol biosynthesis
YGL013C	PDR1	Pleiotropic Drug Resistance
YGL029W	CGR1	Coiled-coil Growth-Regulated
YGL030W	RPL30	Ribosomal Protein of the Large subunit
YGL031C	RPL24A	Ribosomal Protein of the Large subunit
YGL035C	MIG1	Multicopy Inhibitor of GAL gene expression
YGL037C	PNC1	Pyrazinamidase and NiCotinamidase
YGL038C	OCH1	Outer CHain elongation
YGL040C	HEM2	HEMe biosynthesis
YGL050W	TYW3	Trna-YW synthesizing protein
YGL056C	SDS23	homolog of S. pombe SDS23
YGL062W	PYC1	PYruvate Carboxylase
YGL076C	RPL7A	Ribosomal Protein of the Large subunit
YGL077C	HNM1	Hyper-resistance to Nitrogen Mustard
YGL083W	SCY1
YGL096W	TOS8	Target Of Sbf
YGL101W
YGL103W	RPL28	Ribosomal Protein of the Large subunit
YGL115W	SNF4	Sucrose NonFermenting
YGL117W
YGL123W	RPS2	Ribosomal Protein of the Small subunit
YGL125W	MET13	METhionine requiring
YGL134W	PCL10	Pho85 CycLin
YGL135W	RPL1B	Ribosomal Protein of the Large subunit
YGL145W	TIP20	SEC20 (Twenty) Interacting Protein
YGL146C	RRT6	Regulator of rDNA Transcription
YGL147C	RPL9A	Ribosomal Protein of the Large subunit
YGL148W	ARO2	AROmatic amino acid requiring
YGL150C	INO80	INOsitol requiring
YGL166W	CUP2
YGL184C	STR3	Sulfur TRansfer
YGL186C	TPN1	Transport of PyridoxiNe
YGL187C	COX4	Cytochrome c OXidase
YGL188C-A
YGL189C	RPS26A	Ribosomal Protein of the Small subunit
YGL196W	DSD1
YGL197W	MDS3	Mck1 Dosage Suppressor
YGL202W	ARO8	AROmatic amino acid requiring
YGL206C	CHC1	Clathrin Heavy Chain
YGL209W	MIG2	Multicopy Inhibitor of GAL gene expression
YGL219C	MDM34	Mitochondrial Distribution and Morphology
YGL225W	VRG4	Vandate Resistance Glycosylation
YGL228W	SHE10	Sensitivity to High Expression
YGL236C	MTO1	Mitochondrial Translation Optimization
YGL253W	HXK2	HeXoKinase
YGR019W	UGA1	Utilization of GAba
YGR020C	VMA7	Vacuolar Membrane Atpase
YGR021W
YGR027C	RPS25A	Ribosomal Protein of the Small subunit
YGR031C-A	NAG1	Nested Antisense Gene
YGR031W	IMO32	Intermediate cleaved by Mitochondrial Octapeptidyl aminopeptidase
YGR033C	TIM21	Translocase of the Inner Mitochondrial membrane
YGR034W	RPL26B	Ribosomal Protein of the Large subunit
YGR035C
YGR037C	ACB1	Acyl-CoA-Binding
YGR044C	RME1	Regulator of MEiosis
YGR047C	TFC4	Transcription Factor class C
YGR048W	UFD1	Ubiquitin Fusion Degradation protein
YGR060W	ERG25	ERGosterol biosynthesis
YGR061C	ADE6	ADEnine requiring
YGR065C	VHT1	Vitamin H Transporter
YGR078C	PAC10	Perish in the Absence of Cin8p
YGR079W
YGR085C	RPL11B	Ribosomal Protein of the Large subunit
YGR086C	PIL1	Phosphorylation Inhibited by Long chain bases
YGR092W	DBF2	DumbBell Former
YGR106C	VOA1	V0 Assembly protein
YGR110W	CLD1	CardioLipin-specific Deacylase
YGR117C
YGR118W	RPS23A	Ribosomal Protein of the Small subunit
YGR120C	COG2	Conserved Oligomeric Golgi complex
YGR121C	MEP1
YGR121W-A
YGR122W
YGR124W	ASN2	ASparagiNe requiring
YGR125W
YGR126W
YGR142W	BTN2	BaTteN disease
YGR146C-A
YGR148C	RPL24B	Ribosomal Protein of the Large subunit
YGR152C	RSR1	RaS-Related
YGR154C	GTO1	Glutathione Transferase Omega-like
YGR155W	CYS4	CYStathionine beta-synthase
YGR156W	PTI1	PTa1p Interacting protein
YGR157W	CHO2	CHOline requiring
YGR159C	NSR1
YGR161C	RTS3
YGR161W-C
YGR162W	TIF4631	Translation Initiation Factor
YGR165W	MRPS35	Mitochondrial Ribosomal Protein, Small subunit
YGR169C-A	LSO2	Late-annotated Small Open reading frame
YGR170W	PSD2	PhosphatidylSerine Decarboxylase
YGR175C	ERG1	ERGosterol biosynthesis
YGR180C	RNR4	RiboNucleotide Reductase
YGR183C	QCR9	ubiQuinol-cytochrome C oxidoReductase
YGR191W	HIP1	HIstidine Permease
YGR192C	TDH3	Triose-phosphate DeHydrogenase
YGR197C	SNG1
YGR198W	YPP1	alpha-sYnuclein Protective Protein
YGR202C	PCT1	Phosphocholine CytidylylTransferase
YGR203W	YCH1	Yeast Cdc25 Homolog
YGR204W	ADE3	ADEnine requiring
YGR210C
YGR211W	ZPR1	Zinc finger PRotein
YGR214W	RPS0A	Ribosomal Protein of the Small subunit
YGR221C	TOS2	Target Of Sbf
YGR223C	HSV2	Homologous with SVP1
YGR238C	KEL2	KELch repeat
YGR239C	PEX21	PEroXin
YGR243W	MPC3	Mitochondrial Pyruvate Carrier
YGR244C	LSC2	Ligase of Succinyl-CoA
YGR254W	ENO1	ENOlase
YGR255C	COQ6	COenzyme Q
YGR268C	HUA1
YGR279C	SCW4	Soluble Cell Wall protein
YGR280C	PXR1	PinX1-Related gene
YHL001W	RPL14B	Ribosomal Protein of the Large subunit
YHL004W	MRP4	Mitochondrial Ribosomal Protein
YHL006C	SHU1	Suppressor of HU sensitivity
YHL007C	STE20	STErile
YHL015W	RPS20	Ribosomal Protein of the Small subunit
YHL015W-A
YHL016C	DUR3	Degradation of URea
YHL020C	OPI1	OverProducer of Inositol
YHL021C	AIM17	Altered Inheritance rate of Mitochondria
YHL023C	NPR3	Nitrogen Permease Regulator
YHL025W	SNF6	Sucrose NonFermenting
YHL026C
YHL028W	WSC4	cell Wall integrity and Stress response Component
YHL029C	OCA5	Oxidant-induced Cell-cycle Arrest
YHL033C	RPL8A	Ribosomal Protein of the Large subunit
YHL040C	ARN1	AFT1 ReguloN
YHR005C	GPA1	G Protein Alpha subunit
YHR005C-A	TIM10	Translocase of the Inner Membrane
YHR007C	ERG11	ERGosterol biosynthesis
YHR008C	SOD2	SuperOxide Dismutase
YHR010W	RPL27A	Ribosomal Protein of the Large subunit
YHR015W	MIP6	Mex67-Interacting Protein
YHR018C	ARG4	ARGinine requiring
YHR019C	DED81	Defines Essential Domain
YHR020W
YHR021C	RPS27B	Ribosomal Protein of the Small subunit
YHR021W-A	ECM12	ExtraCellular Mutant
YHR023W	MYO1	MYOsin
YHR028C	DAP2	Dipeptidyl AminoPeptidase
YHR029C	YHI9
YHR031C	RRM3	rDNA Recombination Mutation
YHR033W
YHR037W	PUT2	Proline UTilization
YHR038W	RRF1	Ribosome Recycling Factor
YHR041C	SRB2	Suppressor of RNA polymerase B
YHR042W	NCP1	NADP-Cytochrome P450 reductase
YHR047C	AAP1	Arginine/alanine AminoPeptidase
YHR048W	YHK8
YHR049W	FSH1	Family of Serine Hydrolases
YHR051W	COX6	Cytochrome c OXidase
YHR067W	HTD2	Hydroxyacyl-Thioester Dehydratase
YHR083W	SAM35	Sorting and Assembly Machinery
YHR094C	HXT1	HeXose Transporter
YHR097C
YHR098C	SFB3	Sed Five Binding
YHR099W	TRA1	similar to human TRRAP
YHR128W	FUR1	5-FluoroURidine resistant
YHR137W	ARO9	AROmatic amino acid requiring
YHR141C	RPL42B	Ribosomal Protein of the Large subunit
YHR144C	DCD1	dCMP Deaminase
YHR149C	SKG6	Suppressor of lethality of Kex2 Gas1 double null mutant
YHR150W	PEX28	PEroXisome related
YHR151C	MTC6	Maintenance of Telomere Capping
YHR152W	SPO12	SPOrulation
YHR162W	MPC2	Mitochondrial Pyruvate Carrier
YHR163W	SOL3	Suppressor Of Los1-1
YHR174W	ENO2	ENOlase
YHR175W	CTR2	Copper TRansport
YHR179W	OYE2	Old Yellow Enzyme
YHR181W	SVP26	Sed5 Vesicle Protein
YHR183W	GND1	6-phosphoGlucoNateDehydrogenase
YHR193C	EGD2	Enhancer of Gal4 DNA binding
YHR194W	MDM31	Mitochondrial Distribution and Morphology
YHR195W	NVJ1	Nucleus-Vacuole Junction
YHR200W	RPN10	Regulatory Particle Non-ATPase
YHR203C	RPS4B	Ribosomal Protein of the Small subunit
YHR208W	BAT1	Branched-chain Amino acid Transaminase
YIL009W	FAA3	Fatty Acid Activation
YIL014C-A
YIL018W	RPL2B	Ribosomal Protein of the Large subunit
YIL033C	BCY1	Bypass of CYclic-AMP requirement
YIL046W	MET30	METhionine requiring
YIL046W-A
YIL047C	SYG1	Suppressor of Yeast Gpa1
YIL050W	PCL7	Pho85 CycLin
YIL051C	MMF1	Mitochondrial Matrix Factor
YIL052C	RPL34B	Ribosomal Protein of the Large subunit
YIL053W	GPP1	Glycerol-3-Phosphate Phosphatase
YIL055C
YIL056W	VHR1	VHt1 Regulator
YIL061C	SNP1
YIL069C	RPS24B	Ribosomal Protein of the Small subunit
YIL074C	SER33	SERine requiring
YIL077C
YIL094C	LYS12	LYSine requiring
YIL099W	SGA1	Sporulation-specific GlycoAmylase
YIL114C	POR2	PORin
YIL116W	HIS5	HIStidine requiring
YIL117C	PRM5	Pheromone-Regulated Membrane protein
YIL118W	RHO3	Ras HOmolog
YIL120W	QDR1	QuiniDine Resistance
YIL121W	QDR2	QuiniDine Resistance
YIL130W	ASG1	Activator of Stress Genes
YIL131C	FKH1	ForK head Homolog
YIL133C	RPL16A	Ribosomal Protein of the Large subunit
YIL146C	ATG32	AuTophaGy related
YIL148W	RPL40A	Ribosomal Protein of the Large subunit
YIL159W	BNR1	BNi1 Related
YIL160C	POT1	Peroxisomal Oxoacyl Thiolase
YIL164C	NIT1	NITrilase superfamily
YIL165C
YIR016W
YIR017C	MET28	METhionine
YIR018W	YAP5	Yeast AP-1
YIR027C	DAL1	Degradation of Allantoin
YIR028W	DAL4	Degradation of Allantoin
YIR029W	DAL2	Degradation of Allantoin
YIR030C	DCG1	Dal80p-Controlled Gene
YIR031C	DAL7	Degradation of Allantoin
YIR032C	DAL3	Degradation of Allantoin
YIR033W	MGA2	Multicopy suppressor of GAm1 (snf2)
YIR034C	LYS1	LYSine requiring
YJL006C	CTK2	Carboxy-Terminal domain Kinase
YJL011C	RPC17	RNA Polymerase C
YJL026W	RNR2	RiboNucleotide Reductase
YJL028W
YJL029C	VPS53	Vacuolar Protein Sorting
YJL034W	KAR2	KARyogamy
YJL042W	MHP1	MAP-Homologous Protein
YJL043W
YJL044C	GYP6	Gtpase-activating protein of Ypt6 Protein
YJL047C-A
YJL048C	UBX6	UBiquitin regulatory X
YJL076W	NET1	Nucleolar silencing Establishing factor and Telophase regulator
YJL082W	IML2	Increased Minichromosome Loss
YJL083W	TAX4
YJL084C	ALY2	Arrestin-Like Yeast protein
YJL088W	ARG3	ARGinine requiring
YJL089W	SIP4	SNF1-Interacting Protein
YJL101C	GSH1	glutathione (GSH)
YJL107C
YJL110C	GZF3	Gata Zinc Finger protein
YJL115W	ASF1	Anti-Silencing Function
YJL117W	PHO86	PHOsphate metabolism
YJL127C-B
YJL130C	URA2	URAcil requiring
YJL133C-A
YJL134W	LCB3	Long-Chain Base
YJL136C	RPS21B	Ribosomal Protein of the Small subunit
YJL141C	YAK1	Yet Another Kinase
YJL148W	RPA34	RNA Polymerase A
YJL149W	DAS1	Dst1-delta 6-Azauracil Sensitivity
YJL151C	SNA3	Sensitivity to NA+
YJL153C	INO1	INOsitol requiring
YJL154C	VPS35	Vacuolar Protein Sorting
YJL157C	FAR1	Factor ARrest
YJL158C	CIS3	CIk1 Suppressing
YJL159W	HSP150	Heat Shock Protein
YJL163C
YJL171C	TOH1	TOS One Homolog
YJL172W	CPS1	CarboxyPeptidase yscS
YJL177W	RPL17B	Ribosomal Protein of the Large subunit
YJL178C	ATG27	AuTophaGy related
YJL186W	MNN5	MaNNosyltransferase
YJL187C	SWE1	Saccharomyces WEe1
YJL189W	RPL39	Ribosomal Protein of the Large subunit
YJL190C	RPS22A	Ribosomal Protein of the Small subunit
YJL192C	SOP4	Suppressor Of Pma1-7
YJL194W	CDC6	Cell Division Cycle
YJL196C	ELO1	ELOngation defective
YJL200C	ACO2	ACOnitase
YJL210W	PEX2	PEroXin
YJL212C	OPT1	OligoPeptide Transporter
YJL217W	REE1	REgulation of Enolase
YJR001W	AVT1	Amino acid Vacuolar Transport
YJR008W	MHO1	Memo HOmolog
YJR016C	ILV3	IsoLeucine-plus-Valine requiring
YJR025C	BNA1	Biosynthesis of Nicotinic Acid
YJR045C	SSC1	Stress-Seventy subfamily C
YJR046W	TAH11	Topo-A Hypersensitive
YJR047C	ANB1	ANaeroBically induced
YJR048W	CYC1	CYtochrome C
YJR052W	RAD7	RADiation sensitive
YJR055W	HIT1	HIgh Temperature growth
YJR059W	PTK2	Putative serine/Threonine protein Kinase
YJR072C	NPA3	Nucleolar Preribosomal Associated
YJR073C	OPI3	OverProducer of Inositol
YJR074W	MOG1	Multicopy suppressor Of ts Gsp1
YJR077C	MIR1	Mitochondrial Import Receptor
YJR092W	BUD4	BUD site selection
YJR094W-A	RPL43B	Ribosomal Protein of the Large subunit
YJR101W	RSM26	Ribosomal Small subunit of Mitochondria
YJR103W	URA8	URAcil requiring
YJR104C	SOD1	SuperOxide Dismutase
YJR105W	ADO1	ADenOsine kinase
YJR109C	CPA2	Carbamyl Phosphate synthetase A
YJR110W	YMR1	Yeast Myotubularin Related
YJR111C	PXP2	PeroXisomal Protein
YJR113C	RSM7	Ribosomal Small subunit of Mitochondria
YJR119C	JHD2	JmjC domain-containing Histone Demethylase
YJR123W	RPS5	Ribosomal Protein of the Small subunit
YJR127C	RSF2	ReSpiration Factor
YJR137C	MET5	METhionine requiring
YJR139C	HOM6	HOMoserine requiring
YJR145C	RPS4A	Ribosomal Protein of the Small subunit
YJR147W	HMS2	High-copy Mep Suppressor
YJR148W	BAT2	Branched-chain Amino acid Transaminase
YJR149W
YJR152W	DAL5	Degradation of Allantoin
YKL001C	MET14	METhionine requiring
YKL006W	RPL14A	Ribosomal Protein of the Large subunit
YKL007W	CAP1	CAPping
YKL008C	LAC1	Longevity-Assurance gene Cognate (LAG1 Cognate)
YKL015W	PUT3	Proline UTilization
YKL016C	ATP7	ATP synthase
YKL023C-A
YKL023W
YKL029C	MAE1	MAlic Enzyme
YKL032C	IXR1	Intrastrand cross (X)-link Recognition
YKL035W	UGP1	UDP-glucose pyrophosphorylase
YKL051W	SFK1	Suppressor of Four Kinase
YKL052C	ASK1	Associated with Spindles and Kinetochores
YKL056C	TMA19	Translation Machinery Associated
YKL057C	NUP120	NUclear Pore
YKL060C	FBA1	Fructose-1,6-Bisphosphate Aldolase
YKL062W	MSN4	Multicopy suppressor of SNF1 mutation
YKL063C
YKL068W-A
YKL080W	VMA5	Vacuolar Membrane Atpase
YKL081W	TEF4	Translation Elongation Factor
YKL096C-B
YKL096W-A	CWP2	Cell Wall Protein
YKL103C	APE1	AminoPeptidase
YKL110C	KTI12	Kluveromyces lactis Toxin Insensitive
YKL120W	OAC1	OxaloAcetate Carrier
YKL142W	MRP8	Mitochondrial Ribosomal Protein
YKL152C	GPM1	Glycerate PhosphoMutase
YKL171W	NNK1	Nitrogen Network Kinase
YKL180W	RPL17A	Ribosomal Protein of the Large subunit
YKL183W	LOT5	LOw Temperature-responsive
YKL186C	MTR2	Mrna TRansport
YKL201C	MNN4	MaNNosyltransferase
YKL210W	UBA1	UBiquitin Activating
YKL211C	TRP3	TRyPtophan
YKL216W	URA1	URAcil requiring
YKR003W	OSH6	OxySterol binding protein Homolog
YKR004C	ECM9	ExtraCellular Mutant
YKR009C	FOX2	Fatty acid OXidation
YKR011C
YKR013W	PRY2	Pathogen Related in Yeast
YKR024C	DBP7	Dead Box Protein
YKR031C	SPO14	SPOrulation
YKR034W	DAL80	Degradation of Allantoin
YKR035W-A	DID2	Doa4-Independent Degradation
YKR038C	KAE1	Kinase-Associated Endopeptidase
YKR039W	GAP1	General Amino acid Permease
YKR041W
YKR052C	MRS4	Mitochondrial RNA Splicing
YKR058W	GLG1	Glycogenin-Like Gene
YKR074W	AIM29	Altered Inheritance rate of Mitochondria
YKR080W	MTD1	Methylene Tetrahydrafolate Dehydrogenase
YKR089C	TGL4	TriacylGlycerol Lipase
YKR092C	SRP40	Serine Rich Protein
YKR094C	RPL40B	Ribosomal Protein of the Large subunit
YLL012W	YEH1	Yeast steryl Ester Hydrolase
YLL018C-A	COX19	Cytochrome c OXidase
YLL024C	SSA2	Stress-Seventy subfamily A
YLL026W	HSP104	Heat Shock Protein
YLL027W	ISA1	Iron Sulfur Assembly
YLL029W	FRA1	Fe Repressor of Activation
YLL039C	UBI4	Ubiquitin
YLL045C	RPL8B	Ribosomal Protein of the Large subunit
YLL051C	FRE6	Ferric REductase
YLL055W	YCT1	Yeast Cysteine Transporter
YLR018C	POM34	POre Membrane
YLR023C	IZH3	Implicated in Zinc Homeostasis
YLR034C	SMF3
YLR042C
YLR043C	TRX1	ThioRedoXin
YLR044C	PDC1	Pyruvate DeCarboxylase
YLR048W	RPS0B	Ribosomal Protein of the Small subunit
YLR053C
YLR055C	SPT8	SuPpressor of Ty
YLR056W	ERG3	ERGosterol biosynthesis
YLR057W	MNL2	MaNnosidase-Like protein
YLR058C	SHM2	Serine HydroxyMethyltransferase
YLR061W	RPL22A	Ribosomal Protein of the Large subunit
YLR074C	BUD20	BUD site selection
YLR075W	RPL10	Ribosomal Protein of the Large subunit
YLR077W	FMP25	Found in Mitochondrial Proteome
YLR084C	RAX2
YLR089C	ALT1	ALanine Transaminase
YLR090W	XDJ1
YLR092W	SUL2	SULfate
YLR094C	GIS3	GIg1-2 Suppressor
YLR099C	ICT1	Increased Copper Tolerance
YLR099W-A	MIM2
YLR100W	ERG27	ERGosterol biosynthesis
YLR108C
YLR109W	AHP1	Alkyl HydroPeroxide reductase
YLR110C	CCW12	Covalently linked Cell Wall protein
YLR113W	HOG1	High Osmolarity Glycerol response
YLR120C	YPS1	YaPSin
YLR130C	ZRT2	Zinc-Regulated Transporter
YLR136C	TIS11	similar to the mammalian TPA Induced Sequence gene family
YLR142W	PUT1	Proline UTilization
YLR143W	DPH6	DiPHthamide biosynthesis
YLR149C
YLR150W	STM1	Suppressor of ToM1
YLR152C
YLR153C	ACS2	Acetyl CoA Synthetase
YLR154C	RNH203	RNase H
YLR163C	MAS1	Mitochondrial ASsembly
YLR164W	SHH4	SDH4 Homolog
YLR167W	RPS31	Ribosomal Protein of the Small subunit
YLR168C	UPS2	UnProceSsed
YLR174W	IDP2	Isocitrate Dehydrogenase, NADP-specific
YLR178C	TFS1	cdc Twenty-Five Suppressor
YLR179C
YLR180W	SAM1	S-AdenosylMethionine requiring
YLR183C	TOS4	Target Of Sbf
YLR185W	RPL37A	Ribosomal Protein of the Large subunit
YLR189C	ATG26	AuTophaGy related
YLR205C	HMX1	HeMe oXygenase
YLR212C	TUB4	TUBulin
YLR220W	CCC1	Cross-Complements Ca(2+) phenotype of csg1
YLR224W	UCC1	Ubiquitination of Citrate synthase in the glyoxylate Cycle
YLR225C
YLR226W	BUR2	Bypass UAS Requirement
YLR249W	YEF3	Yeast Elongation Factor
YLR250W	SSP120	Saccharomyces Secretory Protein
YLR256W	HAP1	Heme Activator Protein
YLR257W
YLR259C	HSP60	Heat Shock Protein
YLR264C-A
YLR278C
YLR284C	ECI1	Enoyl-CoA Isomerase
YLR287C-A	RPS30A	Ribosomal Protein of the Small subunit
YLR301W	HRI1	HRr25 Interacting
YLR303W	MET17	METhionine requiring
YLR304C	ACO1	ACOnitase
YLR312C	ATG39	AuTophaGy related
YLR312W-A	MRPL15	Mitochondrial Ribosomal Protein, Large subunit
YLR325C	RPL38	Ribosomal Protein of the Large subunit
YLR326W
YLR327C	TMA10	Translation Machinery Associated
YLR333C	RPS25B	Ribosomal Protein of the Small subunit
YLR335W	NUP2	NUclear Pore
YLR340W	RPP0	Ribosomal Protein P0
YLR344W	RPL26A	Ribosomal Protein of the Large subunit
YLR346C	CIS1	CItrinin Sensitive knockout
YLR347C	KAP95	KAryoPherin
YLR348C	DIC1	DIcarboxylate Carrier
YLR350W	ORM2
YLR354C	TAL1	TransALdolase
YLR355C	ILV5	IsoLeucine-plus-Valine requiring
YLR373C	VID22	Vacuolar Import and Degradation
YLR380W	CSR1	Chs5 Spa2 Rescue
YLR387C	REH1	REI1 Homolog
YLR388W	RPS29A	Ribosomal Protein of the Small subunit
YLR389C	STE23	STErile
YLR390W-A	CCW14	Covalently linked Cell Wall protein
YLR399C	BDF1	BromoDomain Factor
YLR401C	DUS3	DihydroUridine Synthase
YLR406C	RPL31B	Ribosomal Protein of the Large subunit
YLR406C-A
YLR412C-A
YLR414C	PUN1	Plasma membrane protein Upregulated during Nitrogen stress
YLR415C
YLR436C	ECM30	ExtraCellular Mutant
YLR437C	DIF1	Damage-regulated Import Facilitator
YLR438W	CAR2	Catabolism of ARginine
YLR439W	MRPL4	Mitochondrial Ribosomal Protein, Large subunit
YLR441C	RPS1A	Ribosomal Protein of the Small subunit
YLR448W	RPL6B	Ribosomal Protein of the Large subunit
YLR452C	SST2	SuperSensiTive
YLR454W	FMP27	Found in Mitochondrial Proteome
YML007C-A
YML007W	YAP1	Yeast AP-1
YML008C	ERG6	ERGosterol biosynthesis
YML017W	PSP2	Polymerase SuPpressor
YML018C
YML024W	RPS17A	Ribosomal Protein of the Small subunit
YML025C	YML6
YML026C	RPS18B	Ribosomal Protein of the Small subunit
YML028W	TSA1	Thiol-Specific Antioxidant
YML034W	SRC1	Spliced mRNA and Cell cycle regulated gene
YML052W	SUR7	SUppressor of Rvs167 mutation
YML053C
YML054C	CYB2	CYtochrome B
YML057W	CMP2	CalModulin binding Protein
YML058W	SML1	Suppressor of Mec1 Lethality
YML058W-A	HUG1
YML059C	NTE1	Neuropathy Target Esterase
YML063W	RPS1B	Ribosomal Protein of the Small subunit
YML064C	TEM1	TErmination of M phase
YML073C	RPL6A	Ribosomal Protein of the Large subunit
YML088W	UFO1	UV-F-box-HO
YML098W	TAF13	TATA binding protein-Associated Factor
YML099C	ARG81	ARGinine requiring
YML100W	TSL1	Trehalose Synthase Long chain
YML100W-A
YML101C	CUE4	Coupling of Ubiquitin conjugation to ER degradation
YML111W	BUL2	Binds Ubiquitin Ligase
YML121W	GTR1	GTp binding protein Resemblance
YMR001C-A
YMR002W	MIX17	Mitochondrial Intermembrane space CX(n)C motif protein
YMR006C	PLB2	PhosphoLipase B
YMR013C	SEC59	SECretory
YMR014W	BUD22	BUD site selection
YMR015C	ERG5	ERGosterol biosynthesis
YMR031C	EIS1	EISosome
YMR032W	HOF1	Homolog Of cdc Fifteen
YMR041C	ARA2	ARAbinose
YMR042W	ARG80	ARGinine requiring
YMR043W	MCM1	MiniChromosome Maintenance
YMR052W	FAR3	Factor ARrest
YMR056C	AAC1	ADP/ATP Carrier
YMR058W	FET3	FErrous Transport
YMR062C	ARG7	ARGinine requiring
YMR072W	ABF2	ARS-Binding Factor
YMR083W	ADH3	Alcohol DeHydrogenase
YMR086W	SEG1	Stability of Eisosomes Guaranteed
YMR088C	VBA1	Vacuolar Basic Amino acid transporter
YMR095C	SNO1	SNZ proximal Open reading frame
YMR096W	SNZ1	SNooZe
YMR107W	SPG4	Stationary Phase Gene
YMR108W	ILV2	IsoLeucine-plus-Valine requiring
YMR116C	ASC1	Absence of growth Suppressor of Cyp1
YMR120C	ADE17	ADEnine
YMR121C	RPL15B	Ribosomal Protein of the Large subunit
YMR122W-A		Novel Cell Wall protein
YMR135C	GID8	Glucose Induced Degradation deficient
YMR136W	GAT2
YMR142C	RPL13B	Ribosomal Protein of the Large subunit
YMR143W	RPS16A	Ribosomal Protein of the Small subunit
YMR144W	FDO1	Forkhead one interacting protein involved in DOnor preference
YMR173W	DDR48	DNA Damage Responsive
YMR182W-A
YMR183C	SSO2	Supressor of Sec One
YMR186W	HSC82
YMR188C	MRPS17	Mitochondrial Ribosomal Protein, Small subunit
YMR189W	GCV2	GlyCine cleaVage
YMR194C-B	CMC4	Cx9C Motif-Containing protein
YMR195W	ICY1	Interacting with the CYtoskeleton
YMR201C	RAD14	RADiation sensitive
YMR202W	ERG2	ERGosterol biosynthesis
YMR205C	PFK2	PhosphoFructoKinase
YMR216C	SKY1	SRPK1-like Kinase in Yeast
YMR217W	GUA1	GUanine Auxotroph
YMR238W	DFG5	Defective for Filamentous Growth
YMR240C	CUS1	Cold sensitive U2 snRNA Suppressor
YMR241W	YHM2	Yeast suppressor of HM mutant
YMR242C	RPL20A	Ribosomal Protein of the Large subunit
YMR243C	ZRC1	Zinc Resistance Conferring
YMR244C-A	COA6	Cytochrome Oxidase Assembly
YMR246W	FAA4	Fatty Acid Activation
YMR251W-A	HOR7	HyperOsmolarity-Responsive
YMR253C
YMR265C
YMR266W	RSN1	Rescue of Sro7 at high Nacl
YMR272C	SCS7	Suppressor of Ca2+ Sensitivity
YMR290C	HAS1	Helicase Associated with Set1
YMR291W	TDA1	Topoisomerase I Damage Affected
YMR296C	LCB1	Long-Chain Base
YMR302C	YME2	Yeast Mitochondrial Escape
YMR306W	FKS3	FK506 Sensitivity
YMR307W	GAS1	Glycophospholipid-Anchored Surface protein
YMR313C	TGL3	TriacylGlycerol Lipase
YMR314W	PRE5	PRoteinase yscE
YMR315W
YMR318C	ADH6	Alcohol DeHydrogenase
YNL006W	LST8	Lethal with Sec Thirteen
YNL007C	SIS1	SIt4 Suppressor
YNL015W	PBI2	Proteinase B Inhibitor
YNL016W	PUB1	PolyUridylate Binding
YNL029C	KTR5	Kre Two Related
YNL030W	HHF2	Histone H Four
YNL031C	HHT2	Histone H Three
YNL036W	NCE103	NonClassical Export
YNL037C	IDH1	Isocitrate DeHydrogenase
YNL042W	BOP3	Bypass Of Pam1
YNL053W	MSG5	Multicopy Suppressor of GPA1
YNL055C	POR1	PORin
YNL065W	AQR1	Acids Quinidine Resistance
YNL066W	SUN4	Sim1 Uth1 Nca3
YNL067W	RPL9B	Ribosomal Protein of the Large subunit
YNL067W-B
YNL069C	RPL16B	Ribosomal Protein of the Large subunit
YNL077W	APJ1	Anti-Prion DnaJ
YNL079C	TPM1	TroPoMyosin
YNL080C	EOS1	ER-localized and Oxidants Sensitive
YNL087W	TCB2	Three Calcium and lipid Binding domains (TriCalBins)
YNL096C	RPS7B	Ribosomal Protein of the Small subunit
YNL097C	PHO23	PHOsphate metabolism
YNL097C-B
YNL098C	RAS2	homologous to RAS proto-oncogene
YNL101W	AVT4	Amino acid Vacuolar Transport
YNL103W	MET4	METhionine requiring
YNL104C	LEU4	LEUcine biosynthesis
YNL118C	DCP2	mRNA DeCaPping
YNL124W	NAF1	Nuclear Assembly Factor
YNL125C	ESBP6
YNL129W	NRK1	Nicotinamide Riboside Kinase
YNL130C	CPT1	CholinePhosphoTransferase
YNL132W	KRE33	Killer toxin REsistant
YNL133C	FYV6	Function required for Yeast Viability
YNL134C
YNL135C	FPR1	Fk 506-sensitive Proline Rotamase
YNL141W	AAH1	Adenine AminoHydrolase
YNL142W	MEP2
YNL147W	LSM7	Like SM
YNL149C	PGA2	Processing of Gas1p and ALP
YNL160W	YGP1	Yeast GlycoProtein
YNL162W	RPL42A	Ribosomal Protein of the Large subunit
YNL169C	PSD1	PhosphatidylSerine Decarboxylase
YNL172W	APC1	Anaphase Promoting Complex subunit
YNL173C	MDG1	Multicopy suppressor of Defective G-protein
YNL176C	TDA7	Topoisomerase I Damage Affected
YNL178W	RPS3	Ribosomal Protein of the Small subunit
YNL180C	RHO5	Ras HOmolog
YNL182C	IPI3	Involved in Processing ITS2
YNL183C	NPR1	Nitrogen Permease Reactivator
YNL186W	UBP10	UBiquitin-specific Protease
YNL190W
YNL191W	DUG3	Deficient in Utilization of Glutathione
YNL193W
YNL208W
YNL216W	RAP1	Repressor/Activator site binding Protein
YNL217W
YNL220W	ADE12	ADEnine requiring
YNL221C	POP1	Processing Of Precursor RNAs
YNL234W
YNL239W	LAP3	Leucine AminoPeptidases
YNL240C	NAR1	Nuclear Architecture Related
YNL241C	ZWF1	ZWischenFerment
YNL251C	NRD1	Nuclear pre-mRNA Down-regulation
YNL268W	LYP1	LYsine-specific Permease
YNL277W	MET2	METhionine requiring
YNL278W	CAF120	CCR4 Associated Factor
YNL279W	PRM1	Pheromone-Regulated Membrane protein
YNL280C	ERG24	ERGosterol biosynthesis
YNL281W	HCH1	High-Copy Hsp90 suppressor
YNL282W	POP3	Processing Of Precursor RNAs
YNL288W	CAF40	CCR4 Associated Factor
YNL289W	PCL1	Pho85 CycLin
YNL298W	CLA4	CLn Activity dependant
YNL302C	RPS19B	Ribosomal Protein of the Small subunit
YNL311C	SKP2	homology with human SKP2
YNL327W	EGT2	Early G1 Transcript
YNR001C	CIT1	CITrate synthase
YNR002C	ATO2	Ammonia (Ammonium) Transport Outward
YNR009W	NRM1	Negative Regulator of MBF targets
YNR011C	PRP2	Pre-mRNA Processing
YNR012W	URK1	URidine Kinase
YNR013C	PHO91	PHOsphate metabolism
YNR014W
YNR017W	TIM23	Translocase of the Inner Mitochondrial membrane
YNR018W	RCF2	Respiratory superComplex Factor
YNR019W	ARE2	Acyl-coenzyme A: cholesterol acyl transferase-Related Enzyme
YNR028W	CPR8	Cyclosporin-sensitive Proline Rotamase
YNR050C	LYS9	LYSine requiring
YOL006C	TOP1	TOPoisomerase
YOL011W	PLB3	PhosphoLipase B
YOL012C	HTZ1	Histone Two A Z1
YOL019W
YOL019W-A
YOL021C	DIS3	homolog of S. pombe dis3 (chromosome DISjunction)
YOL025W	LAG2	Longevity Assurance Gene
YOL026C	MIM1	Mitochondrial IMport
YOL030W	GAS5	Glycophospholipid-Anchored Surface protein
YOL031C	SIL1	Suppressor of the Ire1/Lhs1 double mutant
YOL039W	RPP2A	Ribosomal Protein P2 Alpha
YOL040C	RPS15	Ribosomal Protein of the Small subunit
YOL052C	SPE2	SPErmidine auxotroph
YOL052C-A	DDR2	DNA Damage Responsive
YOL057W
YOL058W	ARG1	ARGinine requiring
YOL059W	GPD2	Glycerol-3-Phosphate Dehydrogenase
YOL060C	MAM3
YOL064C	MET22	METhionine requiring
YOL086C	ADH1	Alcohol DeHydrogenase
YOL107W
YOL109W	ZEO1	ZEOcin resistance
YOL110W	SHR5	Suppressor of Hyperactive Ras
YOL111C	MDY2	Mating-Deficient Yeast
YOL113W	SKM1	STE20/PAK homologous Kinase related to Morphogenesis
YOL114C	PTH4	peptidyl tRNA hydrolase 4
YOL117W	RRI2
YOL119C	MCH4	MonoCarboxylate transporter Homolog
YOL120C	RPL18A	Ribosomal Protein of the Large subunit
YOL121C	RPS19A	Ribosomal Protein of the Small subunit
YOL125W	TRM13	TRna Methyltransferase
YOL126C	MDH2	Malate DeHydrogenase
YOL127W	RPL25	Ribosomal Protein of the Large subunit
YOL128C	YGK3	Yeast homolog of Glycogen synthase Kinase
YOL140W	ARG8	ARGinine requiring
YOL151W	GRE2	Genes de Respuesta a Estres (stress responsive genes)
YOL158C	ENB1	ENteroBactin
YOR007C	SGT2	Small Glutamine-rich Tetratricopeptide repeat-containing protein
YOR023C	AHC1	Ada Histone acetyltransferase complex Component
YOR027W	STI1	STress Inducible
YOR032C	HMS1	High-copy Mep Suppressor
YOR032W-A
YOR042W	CUE5	Coupling of Ubiquitin conjugation to ER degradation
YOR051C	ETT1	Enhancer of Translation Termination 1
YOR052C	TMC1	Trivalent Metalloid sensitive, Cuz1-related protein
YOR062C
YOR063W	RPL3	Ribosomal Protein of the Large subunit
YOR064C	YNG1	Yeast iNG1 homolog
YOR073W	SGO1	ShuGOshin (Japanese for "guardian spirit")
YOR078W	BUD21	BUD site selection
YOR087W	YVC1	Yeast Vacuolar Conductance
YOR096W	RPS7A	Ribosomal Protein of the Small subunit
YOR099W	KTR1	Kre Two Related
YOR100C	CRC1	CaRnitine Carrier
YOR101W	RAS1	homologous to RAS proto-oncogene
YOR108W	LEU9	LEUcine biosynthesis
YOR130C	ORT1	ORnithine Transporter
YOR138C	RUP1	Rsp5-Ubp2 interacting Protein
YOR182C	RPS30B	Ribosomal Protein of the Small subunit
YOR184W	SER1	SERine requiring
YOR185C	GSP2	Genetic Suppressor of Prp20-1
YOR187W	TUF1
YOR193W	PEX27	PEroXisome related
YOR221C	MCT1	Malonyl-CoA:ACP Transferase
YOR222W	ODC2	OxoDicarboxylate Carrier
YOR226C	ISU2	IscU homolog
YOR227W	HER1	Hmg2p ER Remodeling
YOR229W	WTM2	WD repeat containing Transcriptional Modulator
YOR230W	WTM1	WD repeat containing Transcriptional Modulator
YOR231W	MKK1	Mitogen-activated protein Kinase-Kinase
YOR234C	RPL33B	Ribosomal Protein of the Large subunit
YOR236W	DFR1	DihydroFolate Reductase
YOR246C	ENV9	late ENdosome and Vacuole interface function
YOR268C
YOR269W	PAC1	Perish in the Absence of Cin8p
YOR270C	VPH1	Vacuolar pH
YOR271C	FSF1	Fungal SideroFlexin 1
YOR272W	YTM1
YOR273C	TPO4	Transporter of POlyamines
YOR274W	MOD5	tRNA MODification
YOR292C
YOR293W	RPS10A	Ribosomal Protein of the Small subunit
YOR298C-A	MBF1	Multiprotein Bridging Factor
YOR299W	BUD7	BUD site selection
YOR302W
YOR303W	CPA1	Carbamyl Phosphate synthetase A
YOR304W	ISW2	Imitation SWitch subfamily
YOR306C	MCH5	MonoCarboxylate transporter Homolog
YOR312C	RPL20B	Ribosomal Protein of the Large subunit
YOR315W	SFG1	SuperFicial pseudohyphal Growth
YOR316C	COT1	CObalt Toxicity
YOR316C-A
YOR317W	FAA1	Fatty Acid Activation
YOR319W	HSH49	Human Sap Homolog
YOR324C	FRT1	Functionally Related to TCP1
YOR327C	SNC2	Suppressor of the Null allele of CAP
YOR335C	ALA1	ALAnyl-tRNA synthetase
YOR337W	TEA1	Ty Enhancer Activator
YOR338W
YOR340C	RPA43	RNA Polymerase A
YOR342C
YOR344C	TYE7	Ty1-mediated Expression
YOR347C	PYK2	PYruvate Kinase
YOR348C	PUT4	Proline UTilization
YOR349W	CIN1	Chromosome INstability
YOR356W	CIR2	Changed Intracellular Redox state
YOR363C	PIP2	Peroxisome Induction Pathway
YOR369C	RPS12	Ribosomal Protein of the Small subunit
YOR373W	NUD1
YOR374W	ALD4	ALdehyde Dehydrogenase
YOR375C	GDH1	Glutamate DeHydrogenase
YOR378W	AMF1	AMmonium Facilitator
YOR382W	FIT2	Facilitator of Iron Transport
YPL004C	LSP1	Long chain bases Stimulate Phosphorylation
YPL014W	CIP1	Cdk1 Interacting Protein
YPL015C	HST2	Homolog of SIR Two (SIR2)
YPL016W	SWI1	SWItching deficient
YPL017C	IRC15	Increased Recombination Centers
YPL018W	CTF19	Chromosome Transmission Fidelity
YPL019C	VTC3	Vacuolar Transporter Chaperone
YPL024W	RMI1	RecQ Mediated genome Instability
YPL026C	SKS1	Suppressor Kinase of SNF3
YPL037C	EGD1	Enhancer of Gal4 DNA binding
YPL048W	CAM1	Calcium And Membrane-binding protein
YPL049C	DIG1	Down-regulator of Invasive Growth
YPL055C	LGE1	LarGE cells
YPL056C	LCL1	Long Chronological Lifespan
YPL057C	SUR1	SUppressor of Rvs161 and rvs167 mutations
YPL061W	ALD6	ALdehyde Dehydrogenase
YPL067C		Histidine Triad with Channel
YPL068C
YPL075W	GCR1	GlyColysis Regulation
YPL079W	RPL21B	Ribosomal Protein of the Large subunit
YPL081W	RPS9A	Ribosomal Protein of the Small subunit
YPL082C	MOT1	Modifier of Transcription
YPL088W
YPL089C	RLM1	Resistance to Lethality of MKK1P386 overexpression
YPL090C	RPS6A	Ribosomal Protein of the Small subunit
YPL092W	SSU1	Sensitive to SUlfite
YPL093W	NOG1	NucleOlar G-protein
YPL095C	EEB1	Ethyl Ester Biosynthesis
YPL106C	SSE1	Stress Seventy subfamily E
YPL111W	CAR1	Catabolism of ARginine
YPL112C	PEX25	PEroXisome related
YPL117C	IDI1	Isopentenyl Diphosphate Isomerase
YPL126W	NAN1	Net1 Associated Nuclear protein
YPL127C	HHO1	Histone H One
YPL128C	TBF1	TTAGGG repeat-Binding Factor
YPL131W	RPL5	Ribosomal Protein of the Large subunit
YPL135W	ISU1	IScU homolog
YPL137C	GIP3	Glc7 Interacting Protein
YPL143W	RPL33A	Ribosomal Protein of the Large subunit
YPL144W	POC4	PrOteasome Chaperone
YPL155C	KIP2	KInesin related Protein
YPL163C	SVS1	Suppressor of Vanadate Sensitivity
YPL170W	DAP1	DAmage resistance Protein
YPL177C	CUP9
YPL187W	MF(ALPHA)1	Mating Factor ALPHA
YPL189C-A	COA2	Cytochrome Oxidase Assembly
YPL189W	GUP2	Glycerol UPtake
YPL198W	RPL7B	Ribosomal Protein of the Large subunit
YPL199C
YPL202C	AFT2	Activator of Fe (iron) Transcription
YPL207W	TYW1	Trna-YW synthesizing protein
YPL221W	FLC1	FLavin Carrier
YPL222W	FMP40	Found in Mitochondrial Proteome
YPL229W
YPL231W	FAS2	Fatty Acid Synthetase
YPL232W	SSO1	Supressor of Sec One
YPL240C	HSP82	Heat Shock Protein
YPL249C-A	RPL36B	Ribosomal Protein of the Large subunit
YPL250C	ATG41	AuTophaGy related
YPL252C	YAH1	Yeast Adrenodoxin Homolog
YPL264C
YPL265W	DIP5	DIcarboxylic amino acid Permease
YPL273W	SAM4	S-AdenosylMethionine metabolism
YPL274W	SAM3	S-AdenosylMethionine metabolism
YPR005C	HAL1	HALotolerance
YPR009W	SUT2	Sterol UpTake
YPR010C	RPA135	RNA Polymerase A
YPR010C-A
YPR028W	YOP1	YIP One Partner
YPR030W	CSR2	Chs5 Spa2 Rescue
YPR035W	GLN1	GLutamiNe metabolism
YPR036W	VMA13	Vacuolar Membrane Atpase
YPR036W-A	SPO24	SPOrulation
YPR042C	PUF2	PUmilio-homology domain Family
YPR043W	RPL43A	Ribosomal Protein of the Large subunit
YPR054W	SMK1
YPR058W	YMC1	Yeast Mitochondrial Carrier
YPR063C
YPR065W	ROX1	Regulation by OXygen
YPR074C	TKL1	TransKetoLase
YPR080W	TEF1	Translation Elongation Factor
YPR102C	RPL11A	Ribosomal Protein of the Large subunit
YPR103W	PRE2	PRoteinase yscE
YPR127W
YPR131C	NAT3	N-terminal AcetylTransferase
YPR132W	RPS23B	Ribosomal Protein of the Small subunit
YPR138C	MEP3
YPR144C	NOC4	NucleOlar Complex associated
YPR145W	ASN1	ASparagiNe requiring
YPR149W	NCE102	NonClassical Export
YPR151C	SUE1
YPR158W	CUR1	Curing of [URe3]
YPR159C-A
YPR161C	SGV1	Suppressor of Gpa1-Val50 mutation
YPR166C	MRP2	Mitochondrial Ribosomal Protein
YPR167C	MET16	METhionine requiring
YPR168W	NUT2	Negative regulation of URS Two
YPR184W	GDB1	Glycogen DeBranching
YPR192W	AQY1	AQuaporin from Yeast
