# Supplementary material for: Transcription-dependent spreading of the Dal80 yeast GATA factor across the body of highly expressed genes
Source: PLoS Genet. 2019 Feb 28;15(2):e1007999. doi: 10.1371/journal.pgen.1007999 (PMC6413948; doi:10.1371/journal.pgen.1007999)
Supplement: S2 Table — GO term analysis of 1269 Dal80-bound promoters. Overlap of genes identified in our screens and in previous genome-wide expression screens. (XLSX) [file pgen.1007999.s009.xlsx]

## Sheet: S2 Table
GOID	GO_term	Cluster frequency	Background frequency	P-value	FDR	Expected FP	Gene(s) annotated to the term
2181	cytoplasmic translation	124 out of 1269 genes, 9.8%	180 out of 7165 background genes, 2.5%	7.13e-50	0.00	0.00	SSA1/YAL005C:RPL19B/YBL027W:RPS8A/YBL072C:RPL23A/YBL087C:RPL32/YBL092W:RPS11B/YBR048W:RPL19A/YBR084C-A:FES1/YBR101C:RPS6B/YBR181C:RPL21A/YBR191W:SRO9/YCL037C:RPS14A/YCR031C:RPS29B/YDL061C:RPL31A/YDL075W:RPL13A/YDL082W:RPS16B/YDL083C:RPP1B/YDL130W:RPL41B/YDL133C-A:RPL35B/YDL136W:RPL41A/YDL184C:RPL35A/YDL191W:SSB1/YDL229W:RPS11A/YDR025W:RPS13/YDR064W:GIR2/YDR152W:RPS17B/YDR447C:RPS18A/YDR450W:RPL27…
1901564	organonitrogen compound metabolic process	392 out of 1269 genes, 30.9%	1269 out of 7165 background genes, 17.7%	2.43e-34	0.00	0.00	EFB1/YAL003W:SSA1/YAL005C:CDC19/YAL038W:FLC2/YAL053W:GDH3/YAL062W:YAT1/YAR035W:RPL19B/YBL027W:RIB1/YBL033C:MRPL16/YBL038W:URA7/YBL039C:RPS8A/YBL072C:RPL23A/YBL087C:RPL32/YBL092W:UGA2/YBR006W:CHS2/YBR038W:RPS11B/YBR048W:RPL19A/YBR084C-A:MIS1/YBR084W:FES1/YBR101C:LYS2/YBR115C:TEF2/YBR118W:ADH5/YBR145W:RIB7/YBR153W:CSH1/YBR161W:RPS6B/YBR181C:YPC1/YBR183W:RPS9B/YBR189W:RPL21A/YBR191W:PGI1/YBR196C:DUR…
44281	small molecule metabolic process	252 out of 1269 genes, 19.9%	684 out of 7165 background genes, 9.5%	2.85e-33	0.00	0.00	CDC19/YAL038W:OAF1/YAL051W:BDH1/YAL060W:GDH3/YAL062W:YAT1/YAR035W:RIB1/YBL033C:URA7/YBL039C:UGA2/YBR006W:GAL10/YBR019C:MIS1/YBR084W:VID24/YBR105C:CYC8/YBR112C:LYS2/YBR115C:ADH5/YBR145W:RIB7/YBR153W:EHT1/YBR177C:PGI1/YBR196C:DUR1,2/YBR208C:PYC2/YBR218C:PCS60/YBR222C:HIS7/YBR248C:ILV6/YCL009C:LEU2/YCL018W:HIS4/YCL030C:GLK1/YCL040W:APA1/YCL050C:CHA1/YCL064C:CIT2/YCR005C:PGK1/YCR012W:GPD1/YDL022W:IDP…
19752	carboxylic acid metabolic process	159 out of 1269 genes, 12.5%	351 out of 7165 background genes, 4.9%	1.6e-31	0.00	0.00	CDC19/YAL038W:OAF1/YAL051W:GDH3/YAL062W:UGA2/YBR006W:MIS1/YBR084W:CYC8/YBR112C:LYS2/YBR115C:ADH5/YBR145W:EHT1/YBR177C:PGI1/YBR196C:PCS60/YBR222C:HIS7/YBR248C:ILV6/YCL009C:LEU2/YCL018W:HIS4/YCL030C:GLK1/YCL040W:CHA1/YCL064C:CIT2/YCR005C:PGK1/YCR012W:IDP1/YDL066W:LYS21/YDL131W:UGA3/YDL170W:GLT1/YDL171C:DLD1/YDL174C:LYS20/YDL182W:LYS14/YDR034C:ARO3/YDR035W:KRS1/YDR037W:TPI1/YDR050C:ARO1/YDR127W:HOM2…
43436	oxoacid metabolic process	163 out of 1269 genes, 12.8%	365 out of 7165 background genes, 5.1%	1.81e-31	0.00	0.00	CDC19/YAL038W:OAF1/YAL051W:GDH3/YAL062W:UGA2/YBR006W:MIS1/YBR084W:CYC8/YBR112C:LYS2/YBR115C:ADH5/YBR145W:EHT1/YBR177C:PGI1/YBR196C:PCS60/YBR222C:HIS7/YBR248C:ILV6/YCL009C:LEU2/YCL018W:HIS4/YCL030C:GLK1/YCL040W:CHA1/YCL064C:CIT2/YCR005C:PGK1/YCR012W:IDP1/YDL066W:LYS21/YDL131W:UGA3/YDL170W:GLT1/YDL171C:DLD1/YDL174C:LYS20/YDL182W:LYS14/YDR034C:ARO3/YDR035W:KRS1/YDR037W:TPI1/YDR050C:VTC5/YDR089W:ARO1…
6082	organic acid metabolic process	163 out of 1269 genes, 12.8%	366 out of 7165 background genes, 5.1%	2.74e-31	0.00	0.00	CDC19/YAL038W:OAF1/YAL051W:GDH3/YAL062W:UGA2/YBR006W:MIS1/YBR084W:CYC8/YBR112C:LYS2/YBR115C:ADH5/YBR145W:EHT1/YBR177C:PGI1/YBR196C:PCS60/YBR222C:HIS7/YBR248C:ILV6/YCL009C:LEU2/YCL018W:HIS4/YCL030C:GLK1/YCL040W:CHA1/YCL064C:CIT2/YCR005C:PGK1/YCR012W:IDP1/YDL066W:LYS21/YDL131W:UGA3/YDL170W:GLT1/YDL171C:DLD1/YDL174C:LYS20/YDL182W:LYS14/YDR034C:ARO3/YDR035W:KRS1/YDR037W:TPI1/YDR050C:VTC5/YDR089W:ARO1…
44283	small molecule biosynthetic process	135 out of 1269 genes, 10.6%	286 out of 7165 background genes, 4.0%	1.54e-28	0.00	0.00	BDH1/YAL060W:GDH3/YAL062W:RIB1/YBL033C:MIS1/YBR084W:VID24/YBR105C:CYC8/YBR112C:LYS2/YBR115C:ADH5/YBR145W:RIB7/YBR153W:EHT1/YBR177C:PGI1/YBR196C:PYC2/YBR218C:HIS7/YBR248C:ILV6/YCL009C:LEU2/YCL018W:HIS4/YCL030C:CIT2/YCR005C:PGK1/YCR012W:IDP1/YDL066W:LYS21/YDL131W:GLT1/YDL171C:LYS20/YDL182W:LYS14/YDR034C:ARO3/YDR035W:ARO1/YDR127W:HOM2/YDR158W:ARG82/YDR173C:UME6/YDR207C:LYS4/YDR234W:TRP4/YDR354W:ARO1…
44710	single-organism metabolic process	352 out of 1269 genes, 27.7%	1166 out of 7165 background genes, 16.3%	1.5e-27	0.00	0.00	CDC19/YAL038W:OAF1/YAL051W:FLC2/YAL053W:BDH1/YAL060W:GDH3/YAL062W:YAT1/YAR035W:SCT1/YBL011W:FUS3/YBL016W:PET9/YBL030C:RIB1/YBL033C:URA7/YBL039C:UGA2/YBR006W:GAL10/YBR019C:CST26/YBR042C:ALG14/YBR070C:MIS1/YBR084W:AAC3/YBR085W:VID24/YBR105C:CYC8/YBR112C:LYS2/YBR115C:ADH5/YBR145W:RIB7/YBR153W:CSH1/YBR161W:EHT1/YBR177C:YPC1/YBR183W:PGI1/YBR196C:DUR1,2/YBR208C:PYC2/YBR218C:PCS60/YBR222C:YBR238C:HIS7/Y…
8652	cellular amino acid biosynthetic process	70 out of 1269 genes, 5.5%	101 out of 7165 background genes, 1.4%	3.4e-27	0.00	0.00	GDH3/YAL062W:LYS2/YBR115C:HIS7/YBR248C:ILV6/YCL009C:LEU2/YCL018W:HIS4/YCL030C:CIT2/YCR005C:IDP1/YDL066W:LYS21/YDL131W:GLT1/YDL171C:LYS20/YDL182W:LYS14/YDR034C:HOM2/YDR158W:LYS4/YDR234W:TRP4/YDR354W:GLY1/YEL046C:HOM3/YER052C:HIS1/YER055C:ARG5,6/YER069W:SER3/YER081W:ILV1/YER086W:MET6/YER091C:AGX1/YFL030W:HIS2/YFR025C:LEU1/YGL009C:MET13/YGL125W:ARO2/YGL148W:STR3/YGL184C:ASN2/YGR124W:CYS4/YGR155W:ARG…
6520	cellular amino acid metabolic process	106 out of 1269 genes, 8.4%	201 out of 7165 background genes, 2.8%	5.61e-27	0.00	0.00	GDH3/YAL062W:UGA2/YBR006W:LYS2/YBR115C:ADH5/YBR145W:HIS7/YBR248C:ILV6/YCL009C:LEU2/YCL018W:HIS4/YCL030C:CHA1/YCL064C:CIT2/YCR005C:IDP1/YDL066W:LYS21/YDL131W:UGA3/YDL170W:GLT1/YDL171C:LYS20/YDL182W:LYS14/YDR034C:KRS1/YDR037W:HOM2/YDR158W:ARG82/YDR173C:LYS4/YDR234W:YDR341C:TRP4/YDR354W:ARO10/YDR380W:SAM2/YDR502C:GLY1/YEL046C:SAH1/YER043C:HOM3/YER052C:HIS1/YER055C:ARG5,6/YER069W:SER3/YER081W:ILV1/YE…
1901605	alpha-amino acid metabolic process	80 out of 1269 genes, 6.3%	129 out of 7165 background genes, 1.8%	2.91e-26	0.00	0.00	GDH3/YAL062W:UGA2/YBR006W:LYS2/YBR115C:HIS7/YBR248C:LEU2/YCL018W:HIS4/YCL030C:CHA1/YCL064C:CIT2/YCR005C:IDP1/YDL066W:LYS21/YDL131W:GLT1/YDL171C:LYS20/YDL182W:LYS14/YDR034C:HOM2/YDR158W:ARG82/YDR173C:LYS4/YDR234W:TRP4/YDR354W:ARO10/YDR380W:SAM2/YDR502C:GLY1/YEL046C:SAH1/YER043C:HOM3/YER052C:HIS1/YER055C:ARG5,6/YER069W:SER3/YER081W:ILV1/YER086W:MET6/YER091C:AGX1/YFL030W:HIS2/YFR025C:IRC7/YFR055W:LE…
16053	organic acid biosynthetic process	89 out of 1269 genes, 7.0%	159 out of 7165 background genes, 2.2%	9.07e-25	0.00	0.00	GDH3/YAL062W:MIS1/YBR084W:CYC8/YBR112C:LYS2/YBR115C:EHT1/YBR177C:HIS7/YBR248C:ILV6/YCL009C:LEU2/YCL018W:HIS4/YCL030C:CIT2/YCR005C:IDP1/YDL066W:LYS21/YDL131W:GLT1/YDL171C:LYS20/YDL182W:LYS14/YDR034C:ARO3/YDR035W:ARO1/YDR127W:HOM2/YDR158W:LYS4/YDR234W:TRP4/YDR354W:GLY1/YEL046C:DLD3/YEL071W:HOM3/YER052C:HIS1/YER055C:ARG5,6/YER069W:ALD5/YER073W:SER3/YER081W:ILV1/YER086W:MET6/YER091C:AGX1/YFL030W:HIS2…
46394	carboxylic acid biosynthetic process	89 out of 1269 genes, 7.0%	159 out of 7165 background genes, 2.2%	9.07e-25	0.00	0.00	GDH3/YAL062W:MIS1/YBR084W:CYC8/YBR112C:LYS2/YBR115C:EHT1/YBR177C:HIS7/YBR248C:ILV6/YCL009C:LEU2/YCL018W:HIS4/YCL030C:CIT2/YCR005C:IDP1/YDL066W:LYS21/YDL131W:GLT1/YDL171C:LYS20/YDL182W:LYS14/YDR034C:ARO3/YDR035W:ARO1/YDR127W:HOM2/YDR158W:LYS4/YDR234W:TRP4/YDR354W:GLY1/YEL046C:DLD3/YEL071W:HOM3/YER052C:HIS1/YER055C:ARG5,6/YER069W:ALD5/YER073W:SER3/YER081W:ILV1/YER086W:MET6/YER091C:AGX1/YFL030W:HIS2…
44711	single-organism biosynthetic process	209 out of 1269 genes, 16.5%	589 out of 7165 background genes, 8.2%	4.17e-24	0.00	0.00	FLC2/YAL053W:BDH1/YAL060W:GDH3/YAL062W:SCT1/YBL011W:RIB1/YBL033C:URA7/YBL039C:ALG14/YBR070C:MIS1/YBR084W:VID24/YBR105C:CYC8/YBR112C:LYS2/YBR115C:ADH5/YBR145W:RIB7/YBR153W:CSH1/YBR161W:EHT1/YBR177C:YPC1/YBR183W:PGI1/YBR196C:PYC2/YBR218C:HIS7/YBR248C:ILV6/YCL009C:LEU2/YCL018W:HIS4/YCL030C:APA1/YCL050C:CIT2/YCR005C:PGK1/YCR012W:KNH1/YDL049C:IDP1/YDL066W:LYS21/YDL131W:GLT1/YDL171C:LYS20/YDL182W:LYS14…
1901607	alpha-amino acid biosynthetic process	62 out of 1269 genes, 4.9%	90 out of 7165 background genes, 1.3%	1.37e-23	0.00	0.00	GDH3/YAL062W:LYS2/YBR115C:HIS7/YBR248C:LEU2/YCL018W:HIS4/YCL030C:CIT2/YCR005C:IDP1/YDL066W:LYS21/YDL131W:GLT1/YDL171C:LYS20/YDL182W:LYS14/YDR034C:HOM2/YDR158W:LYS4/YDR234W:TRP4/YDR354W:GLY1/YEL046C:HOM3/YER052C:HIS1/YER055C:ARG5,6/YER069W:SER3/YER081W:ILV1/YER086W:MET6/YER091C:AGX1/YFL030W:HIS2/YFR025C:LEU1/YGL009C:MET13/YGL125W:STR3/YGL184C:ASN2/YGR124W:CYS4/YGR155W:ARG4/YHR018C:PUT2/YHR037W:MMF…
1901576	organic substance biosynthetic process	536 out of 1269 genes, 42.2%	2147 out of 7165 background genes, 30.0%	1.36e-21	0.00	0.00	EFB1/YAL003W:SSA1/YAL005C:OAF1/YAL051W:FLC2/YAL053W:BDH1/YAL060W:GDH3/YAL062W:PDR3/YBL005W:SCT1/YBL011W:RRN6/YBL014C:RPL19B/YBL027W:HEK2/YBL032W:RIB1/YBL033C:MRPL16/YBL038W:URA7/YBL039C:RPS8A/YBL072C:RPL23A/YBL087C:RPL32/YBL092W:ROX3/YBL093C:HHF1/YBR009C:HHT1/YBR010W:CHS2/YBR038W:RPS11B/YBR048W:REB1/YBR049C:ALG14/YBR070C:TEC1/YBR083W:RPL19A/YBR084C-A:MIS1/YBR084W:POL30/YBR088C:NHP6B/YBR089C-A:FES…
9058	biosynthetic process	541 out of 1269 genes, 42.6%	2176 out of 7165 background genes, 30.4%	2.07e-21	0.00	0.00	EFB1/YAL003W:SSA1/YAL005C:OAF1/YAL051W:FLC2/YAL053W:BDH1/YAL060W:GDH3/YAL062W:PDR3/YBL005W:SCT1/YBL011W:RRN6/YBL014C:RPL19B/YBL027W:HEK2/YBL032W:RIB1/YBL033C:MRPL16/YBL038W:URA7/YBL039C:KTI11/YBL071W-A:RPS8A/YBL072C:RPL23A/YBL087C:RPL32/YBL092W:ROX3/YBL093C:HHF1/YBR009C:HHT1/YBR010W:CHS2/YBR038W:RPS11B/YBR048W:REB1/YBR049C:ALG14/YBR070C:TEC1/YBR083W:RPL19A/YBR084C-A:MIS1/YBR084W:POL30/YBR088C:NHP…
1901566	organonitrogen compound biosynthetic process	310 out of 1269 genes, 24.4%	1065 out of 7165 background genes, 14.9%	2.26e-20	0.00	0.00	EFB1/YAL003W:SSA1/YAL005C:FLC2/YAL053W:GDH3/YAL062W:RPL19B/YBL027W:RIB1/YBL033C:MRPL16/YBL038W:URA7/YBL039C:RPS8A/YBL072C:RPL23A/YBL087C:RPL32/YBL092W:CHS2/YBR038W:RPS11B/YBR048W:RPL19A/YBR084C-A:MIS1/YBR084W:FES1/YBR101C:LYS2/YBR115C:TEF2/YBR118W:RIB7/YBR153W:CSH1/YBR161W:RPS6B/YBR181C:YPC1/YBR183W:RPS9B/YBR189W:RPL21A/YBR191W:HIS7/YBR248C:ILV6/YCL009C:LEU2/YCL018W:HIS4/YCL030C:SRO9/YCL037C:CIT2…
44699	single-organism process	693 out of 1269 genes, 54.6%	3031 out of 7165 background genes, 42.3%	3.33e-19	0.00	0.00	EFB1/YAL003W:SSA1/YAL005C:MYO4/YAL029C:CDC19/YAL038W:OAF1/YAL051W:FLC2/YAL053W:BDH1/YAL060W:GDH3/YAL062W:YAT1/YAR035W:SCT1/YBL011W:FUS3/YBL016W:PET9/YBL030C:RIB1/YBL033C:URA7/YBL039C:FUI1/YBL042C:YBL055C:PRX1/YBL064C:SSA3/YBL075C:BOI1/YBL085W:ECM21/YBL101C:UGA2/YBR006W:HHF1/YBR009C:HHT1/YBR010W:GAL10/YBR019C:FUR4/YBR021W:CHS2/YBR038W:CST26/YBR042C:QDR3/YBR043C:ALG14/YBR070C:SLM4/YBR077C:TEC1/YBR0…
44249	cellular biosynthetic process	521 out of 1269 genes, 41.1%	2123 out of 7165 background genes, 29.6%	1.12e-18	0.00	0.00	EFB1/YAL003W:SSA1/YAL005C:OAF1/YAL051W:FLC2/YAL053W:GDH3/YAL062W:PDR3/YBL005W:SCT1/YBL011W:RRN6/YBL014C:RPL19B/YBL027W:HEK2/YBL032W:RIB1/YBL033C:MRPL16/YBL038W:URA7/YBL039C:KTI11/YBL071W-A:RPS8A/YBL072C:RPL23A/YBL087C:RPL32/YBL092W:ROX3/YBL093C:HHF1/YBR009C:HHT1/YBR010W:RPS11B/YBR048W:REB1/YBR049C:TEC1/YBR083W:RPL19A/YBR084C-A:MIS1/YBR084W:POL30/YBR088C:NHP6B/YBR089C-A:FES1/YBR101C:VID24/YBR105C:…
9987	cellular process	995 out of 1269 genes, 78.4%	4870 out of 7165 background genes, 68.0%	2.38e-16	0.00	0.00	EFB1/YAL003W:SSA1/YAL005C:FRT2/YAL028W:MYO4/YAL029C:CDC19/YAL038W:CYC3/YAL039C:OAF1/YAL051W:FLC2/YAL053W:GDH3/YAL062W:YAT1/YAR035W:HTB2/YBL002W:HTA2/YBL003C:PDR3/YBL005W:SCT1/YBL011W:RRN6/YBL014C:FUS3/YBL016W:LSM2/YBL026W:RPL19B/YBL027W:PET9/YBL030C:HEK2/YBL032W:RIB1/YBL033C:MRPL16/YBL038W:URA7/YBL039C:PRE7/YBL041W:YBL055C:PRX1/YBL064C:KTI11/YBL071W-A:RPS8A/YBL072C:AAR2/YBL074C:SSA3/YBL075C:BOI1/…
8152	metabolic process	797 out of 1269 genes, 62.8%	3737 out of 7165 background genes, 52.2%	5.29e-14	0.00	0.00	EFB1/YAL003W:SSA1/YAL005C:CDC19/YAL038W:CYC3/YAL039C:OAF1/YAL051W:FLC2/YAL053W:BDH1/YAL060W:GDH3/YAL062W:YAT1/YAR035W:HTA2/YBL003C:PDR3/YBL005W:SCT1/YBL011W:RRN6/YBL014C:FUS3/YBL016W:LSM2/YBL026W:RPL19B/YBL027W:PET9/YBL030C:HEK2/YBL032W:RIB1/YBL033C:MRPL16/YBL038W:URA7/YBL039C:PRE7/YBL041W:YBL055C:KTI11/YBL071W-A:RPS8A/YBL072C:AAR2/YBL074C:SSA3/YBL075C:RPL23A/YBL087C:RPL32/YBL092W:ROX3/YBL093C:UG…
71704	organic substance metabolic process	781 out of 1269 genes, 61.5%	3673 out of 7165 background genes, 51.3%	6.81e-13	0.00	0.00	EFB1/YAL003W:SSA1/YAL005C:CDC19/YAL038W:CYC3/YAL039C:OAF1/YAL051W:FLC2/YAL053W:BDH1/YAL060W:GDH3/YAL062W:YAT1/YAR035W:HTA2/YBL003C:PDR3/YBL005W:SCT1/YBL011W:RRN6/YBL014C:FUS3/YBL016W:LSM2/YBL026W:RPL19B/YBL027W:HEK2/YBL032W:RIB1/YBL033C:MRPL16/YBL038W:URA7/YBL039C:PRE7/YBL041W:YBL055C:KTI11/YBL071W-A:RPS8A/YBL072C:AAR2/YBL074C:SSA3/YBL075C:RPL23A/YBL087C:RPL32/YBL092W:ROX3/YBL093C:UGA2/YBR006W:HH…
44237	cellular metabolic process	770 out of 1269 genes, 60.7%	3631 out of 7165 background genes, 50.7%	4.36e-12	0.00	0.00	EFB1/YAL003W:SSA1/YAL005C:CDC19/YAL038W:CYC3/YAL039C:OAF1/YAL051W:FLC2/YAL053W:GDH3/YAL062W:YAT1/YAR035W:HTA2/YBL003C:PDR3/YBL005W:SCT1/YBL011W:RRN6/YBL014C:FUS3/YBL016W:LSM2/YBL026W:RPL19B/YBL027W:PET9/YBL030C:HEK2/YBL032W:RIB1/YBL033C:MRPL16/YBL038W:URA7/YBL039C:PRE7/YBL041W:YBL055C:KTI11/YBL071W-A:RPS8A/YBL072C:AAR2/YBL074C:SSA3/YBL075C:RPL23A/YBL087C:RPL32/YBL092W:ROX3/YBL093C:UGA2/YBR006W:HH…
6807	nitrogen compound metabolic process	601 out of 1269 genes, 47.4%	2710 out of 7165 background genes, 37.8%	2.76e-11	0.00	0.00	EFB1/YAL003W:SSA1/YAL005C:CDC19/YAL038W:OAF1/YAL051W:FLC2/YAL053W:GDH3/YAL062W:YAT1/YAR035W:HTA2/YBL003C:PDR3/YBL005W:RRN6/YBL014C:LSM2/YBL026W:RPL19B/YBL027W:HEK2/YBL032W:RIB1/YBL033C:MRPL16/YBL038W:URA7/YBL039C:YBL055C:KTI11/YBL071W-A:RPS8A/YBL072C:AAR2/YBL074C:RPL23A/YBL087C:RPL32/YBL092W:ROX3/YBL093C:UGA2/YBR006W:HHF1/YBR009C:HHT1/YBR010W:CHS2/YBR038W:RPS11B/YBR048W:REB1/YBR049C:TEC1/YBR083W:…
44763	single-organism cellular process	584 out of 1269 genes, 46.0%	2626 out of 7165 background genes, 36.7%	5.72e-11	0.00	0.00	EFB1/YAL003W:SSA1/YAL005C:MYO4/YAL029C:CDC19/YAL038W:OAF1/YAL051W:FLC2/YAL053W:GDH3/YAL062W:SCT1/YBL011W:FUS3/YBL016W:PET9/YBL030C:RIB1/YBL033C:URA7/YBL039C:YBL055C:PRX1/YBL064C:SSA3/YBL075C:BOI1/YBL085W:UGA2/YBR006W:HHF1/YBR009C:HHT1/YBR010W:CHS2/YBR038W:CST26/YBR042C:QDR3/YBR043C:ALG14/YBR070C:TEC1/YBR083W:MIS1/YBR084W:AAC3/YBR085W:POL30/YBR088C:CYC8/YBR112C:LYS2/YBR115C:VMA2/YBR127C:HSL7/YBR13…
44238	primary metabolic process	729 out of 1269 genes, 57.4%	3455 out of 7165 background genes, 48.2%	5.34e-10	0.00	0.00	EFB1/YAL003W:SSA1/YAL005C:CDC19/YAL038W:CYC3/YAL039C:OAF1/YAL051W:FLC2/YAL053W:GDH3/YAL062W:HTA2/YBL003C:PDR3/YBL005W:SCT1/YBL011W:RRN6/YBL014C:FUS3/YBL016W:LSM2/YBL026W:RPL19B/YBL027W:HEK2/YBL032W:MRPL16/YBL038W:URA7/YBL039C:PRE7/YBL041W:YBL055C:KTI11/YBL071W-A:RPS8A/YBL072C:AAR2/YBL074C:SSA3/YBL075C:RPL23A/YBL087C:RPL32/YBL092W:ROX3/YBL093C:UGA2/YBR006W:HHF1/YBR009C:HHT1/YBR010W:GAL10/YBR019C:C…
9064	glutamine family amino acid metabolic process	28 out of 1269 genes, 2.2%	42 out of 7165 background genes, 0.6%	5.98e-09	0.00	0.00	GDH3/YAL062W:UGA2/YBR006W:CIT2/YCR005C:IDP1/YDL066W:GLT1/YDL171C:ARG82/YDR173C:ARG5,6/YER069W:ARG4/YHR018C:PUT2/YHR037W:ARG3/YJL088W:URA2/YJL130C:CPA2/YJR109C:PUT3/YKL015W:PUT1/YLR142W:CAR2/YLR438W:ARG81/YML099C:ARG80/YMR042W:MCM1/YMR043W:ARG7/YMR062C:IDH1/YNL037C:CIT1/YNR001C:ARG1/YOL058W:ARG8/YOL140W:ORT1/YOR130C:CPA1/YOR303W:GDH1/YOR375C:CAR1/YPL111W:GLN1/YPR035W
9066	aspartate family amino acid metabolic process	27 out of 1269 genes, 2.1%	42 out of 7165 background genes, 0.6%	5.35e-08	0.00	0.00	LYS2/YBR115C:CHA1/YCL064C:LYS21/YDL131W:LYS20/YDL182W:LYS14/YDR034C:HOM2/YDR158W:LYS4/YDR234W:ARO10/YDR380W:SAM2/YDR502C:GLY1/YEL046C:SAH1/YER043C:HOM3/YER052C:ILV1/YER086W:MET6/YER091C:MET13/YGL125W:STR3/YGL184C:ASN2/YGR124W:LYS12/YIL094C:LYS1/YIR034C:HOM6/YJR139C:SAM1/YLR180W:MET17/YLR303W:MET2/YNL277W:LYS9/YNR050C:MET22/YOL064C:SAM4/YPL273W:ASN1/YPR145W
9084	glutamine family amino acid biosynthetic process	21 out of 1269 genes, 1.7%	28 out of 7165 background genes, 0.4%	9.99e-08	0.00	0.00	GDH3/YAL062W:CIT2/YCR005C:IDP1/YDL066W:GLT1/YDL171C:ARG5,6/YER069W:ARG4/YHR018C:PUT2/YHR037W:ARG3/YJL088W:CPA2/YJR109C:PUT1/YLR142W:ARG80/YMR042W:MCM1/YMR043W:ARG7/YMR062C:IDH1/YNL037C:CIT1/YNR001C:ARG1/YOL058W:ARG8/YOL140W:ORT1/YOR130C:CPA1/YOR303W:GDH1/YOR375C:GLN1/YPR035W
55086	nucleobase-containing small molecule metabolic process	72 out of 1269 genes, 5.7%	198 out of 7165 background genes, 2.8%	3.76e-07	0.00	0.00	CDC19/YAL038W:URA7/YBL039C:ADH5/YBR145W:PGI1/YBR196C:GLK1/YCL040W:APA1/YCL050C:PGK1/YCR012W:GPD1/YDL022W:COX9/YDL067C:HNT1/YDL125C:TPI1/YDR050C:ADK1/YDR226W:HPT1/YDR399W:PHO8/YDR481C:QCR7/YDR529C:APA2/YDR530C:CAB1/YDR531W:URA3/YEL021W:RIP1/YEL024W:PHM8/YER037W:SAH1/YER043C:QCR6/YFR033C:PNC1/YGL037C:COX4/YGL187C:HXK2/YGL253W:ADE6/YGR061C:RNR4/YGR180C:QCR9/YGR183C:TDH3/YGR192C:ADE3/YGR204W:ENO1/YGR…
1901565	organonitrogen compound catabolic process	41 out of 1269 genes, 3.2%	87 out of 7165 background genes, 1.2%	4.45e-07	0.00	0.00	UGA2/YBR006W:ADH5/YBR145W:YPC1/YBR183W:DUR1,2/YBR208C:APA1/YCL050C:CHA1/YCL064C:UGA3/YDL170W:ARO10/YDR380W:APA2/YDR530C:GLY1/YEL046C:ISC1/YER019W:SAH1/YER043C:ILV1/YER086W:IRC7/YFR055W:UGA1/YGR019W:DUR3/YHL016C:PUT2/YHR037W:BAT1/YHR208W:DAL1/YIR027C:DAL4/YIR028W:DAL2/YIR029W:DAL7/YIR031C:DAL3/YIR032C:BAT2/YJR148W:PUT3/YKL015W:PDC1/YLR044C:ALT1/YLR089C:PUT1/YLR142W:HMX1/YLR205C:CAR2/YLR438W:NTE1/Y…
6525	arginine metabolic process	15 out of 1269 genes, 1.2%	17 out of 7165 background genes, 0.2%	9.96e-07	0.00	0.00	ARG82/YDR173C:ARG5,6/YER069W:ARG4/YHR018C:ARG3/YJL088W:CPA2/YJR109C:CAR2/YLR438W:ARG81/YML099C:ARG80/YMR042W:MCM1/YMR043W:ARG7/YMR062C:ARG1/YOL058W:ARG8/YOL140W:ORT1/YOR130C:CPA1/YOR303W:CAR1/YPL111W
96	sulfur amino acid metabolic process	22 out of 1269 genes, 1.7%	34 out of 7165 background genes, 0.5%	3.24e-06	0.00	0.00	HOM2/YDR158W:ARO10/YDR380W:SAM2/YDR502C:SAH1/YER043C:HOM3/YER052C:MET6/YER091C:IRC7/YFR055W:MET13/YGL125W:STR3/YGL184C:CYS4/YGR155W:MET28/YIR017C:MET5/YJR137C:HOM6/YJR139C:MET14/YKL001C:SAM1/YLR180W:MET17/YLR303W:MET4/YNL103W:LAP3/YNL239W:MET2/YNL277W:SKP2/YNL311C:MET22/YOL064C:SAM4/YPL273W
9117	nucleotide metabolic process	62 out of 1269 genes, 4.9%	169 out of 7165 background genes, 2.4%	4.77e-06	0.00	0.00	CDC19/YAL038W:URA7/YBL039C:ADH5/YBR145W:PGI1/YBR196C:GLK1/YCL040W:APA1/YCL050C:PGK1/YCR012W:GPD1/YDL022W:COX9/YDL067C:HNT1/YDL125C:TPI1/YDR050C:ADK1/YDR226W:HPT1/YDR399W:PHO8/YDR481C:QCR7/YDR529C:CAB1/YDR531W:URA3/YEL021W:RIP1/YEL024W:PHM8/YER037W:QCR6/YFR033C:PNC1/YGL037C:COX4/YGL187C:HXK2/YGL253W:ADE6/YGR061C:RNR4/YGR180C:QCR9/YGR183C:TDH3/YGR192C:ENO1/YGR254W:COX6/YHR051W:DCD1/YHR144C:SOL3/YHR…
44271	cellular nitrogen compound biosynthetic process	368 out of 1269 genes, 29.0%	1625 out of 7165 background genes, 22.7%	8.79e-06	0.00	0.00	EFB1/YAL003W:SSA1/YAL005C:OAF1/YAL051W:PDR3/YBL005W:RRN6/YBL014C:RPL19B/YBL027W:HEK2/YBL032W:RIB1/YBL033C:MRPL16/YBL038W:URA7/YBL039C:RPS8A/YBL072C:RPL23A/YBL087C:RPL32/YBL092W:ROX3/YBL093C:HHF1/YBR009C:HHT1/YBR010W:RPS11B/YBR048W:REB1/YBR049C:TEC1/YBR083W:RPL19A/YBR084C-A:MIS1/YBR084W:POL30/YBR088C:NHP6B/YBR089C-A:FES1/YBR101C:CYC8/YBR112C:TEF2/YBR118W:CKS1/YBR135W:RIB7/YBR153W:RPS6B/YBR181C:YPC…
6090	pyruvate metabolic process	23 out of 1269 genes, 1.8%	38 out of 7165 background genes, 0.5%	9.22e-06	0.00	0.00	CDC19/YAL038W:ADH5/YBR145W:PGI1/YBR196C:GLK1/YCL040W:PGK1/YCR012W:TPI1/YDR050C:PDA1/YER178W:IRC7/YFR055W:HXK2/YGL253W:TDH3/YGR192C:ENO1/YGR254W:ENO2/YHR174W:MAE1/YKL029C:FBA1/YKL060C:GPM1/YKL152C:PDC1/YLR044C:PFK2/YMR205C:RAP1/YNL216W:ADH1/YOL086C:TYE7/YOR344C:PYK2/YOR347C:ALD4/YOR374W:GCR1/YPL075W
9067	aspartate family amino acid biosynthetic process	19 out of 1269 genes, 1.5%	28 out of 7165 background genes, 0.4%	1.33e-05	0.00	0.00	LYS2/YBR115C:LYS21/YDL131W:LYS20/YDL182W:LYS14/YDR034C:HOM2/YDR158W:LYS4/YDR234W:HOM3/YER052C:MET6/YER091C:MET13/YGL125W:STR3/YGL184C:ASN2/YGR124W:LYS12/YIL094C:LYS1/YIR034C:HOM6/YJR139C:MET2/YNL277W:LYS9/YNR050C:MET22/YOL064C:SAM4/YPL273W:ASN1/YPR145W
6753	nucleoside phosphate metabolic process	62 out of 1269 genes, 4.9%	174 out of 7165 background genes, 2.4%	1.77e-05	0.00	0.00	CDC19/YAL038W:URA7/YBL039C:ADH5/YBR145W:PGI1/YBR196C:GLK1/YCL040W:APA1/YCL050C:PGK1/YCR012W:GPD1/YDL022W:COX9/YDL067C:HNT1/YDL125C:TPI1/YDR050C:ADK1/YDR226W:HPT1/YDR399W:PHO8/YDR481C:QCR7/YDR529C:CAB1/YDR531W:URA3/YEL021W:RIP1/YEL024W:PHM8/YER037W:QCR6/YFR033C:PNC1/YGL037C:COX4/YGL187C:HXK2/YGL253W:ADE6/YGR061C:RNR4/YGR180C:QCR9/YGR183C:TDH3/YGR192C:ENO1/YGR254W:COX6/YHR051W:DCD1/YHR144C:SOL3/YHR…
9082	branched-chain amino acid biosynthetic process	12 out of 1269 genes, 0.9%	13 out of 7165 background genes, 0.2%	2.11e-05	0.00	0.00	ILV6/YCL009C:LEU2/YCL018W:ILV1/YER086W:LEU1/YGL009C:BAT1/YHR208W:MMF1/YIL051C:ILV3/YJR016C:BAT2/YJR148W:ILV5/YLR355C:ILV2/YMR108W:LEU4/YNL104C:LEU9/YOR108W
16054	organic acid catabolic process	34 out of 1269 genes, 2.7%	73 out of 7165 background genes, 1.0%	2.3e-05	0.00	0.00	OAF1/YAL051W:UGA2/YBR006W:ADH5/YBR145W:EHT1/YBR177C:PCS60/YBR222C:CHA1/YCL064C:UGA3/YDL170W:DLD1/YDL174C:ARO10/YDR380W:GLY1/YEL046C:SAH1/YER043C:ILV1/YER086W:IRC7/YFR055W:UGA1/YGR019W:PUT2/YHR037W:BAT1/YHR208W:POT1/YIL160C:BAT2/YJR148W:PUT3/YKL015W:FOX2/YKR009C:PDC1/YLR044C:ALT1/YLR089C:PUT1/YLR142W:ECI1/YLR284C:CAR2/YLR438W:ARG80/YMR042W:MCM1/YMR043W:ADH3/YMR083W:GCV2/YMR189W:LAP3/YNL239W:ADH1/Y…
46395	carboxylic acid catabolic process	34 out of 1269 genes, 2.7%	73 out of 7165 background genes, 1.0%	2.3e-05	0.00	0.00	OAF1/YAL051W:UGA2/YBR006W:ADH5/YBR145W:EHT1/YBR177C:PCS60/YBR222C:CHA1/YCL064C:UGA3/YDL170W:DLD1/YDL174C:ARO10/YDR380W:GLY1/YEL046C:SAH1/YER043C:ILV1/YER086W:IRC7/YFR055W:UGA1/YGR019W:PUT2/YHR037W:BAT1/YHR208W:POT1/YIL160C:BAT2/YJR148W:PUT3/YKL015W:FOX2/YKR009C:PDC1/YLR044C:ALT1/YLR089C:PUT1/YLR142W:ECI1/YLR284C:CAR2/YLR438W:ARG80/YMR042W:MCM1/YMR043W:ADH3/YMR083W:GCV2/YMR189W:LAP3/YNL239W:ADH1/Y…
32787	monocarboxylic acid metabolic process	54 out of 1269 genes, 4.3%	146 out of 7165 background genes, 2.0%	3.78e-05	0.00	0.00	CDC19/YAL038W:OAF1/YAL051W:UGA2/YBR006W:CYC8/YBR112C:ADH5/YBR145W:EHT1/YBR177C:PGI1/YBR196C:LEU2/YCL018W:GLK1/YCL040W:CIT2/YCR005C:PGK1/YCR012W:UGA3/YDL170W:DLD1/YDL174C:TPI1/YDR050C:HSP31/YDR533C:DLD3/YEL071W:ALD5/YER073W:PDA1/YER178W:IRC7/YFR055W:HXK2/YGL253W:UGA1/YGR019W:ASN2/YGR124W:TDH3/YGR192C:ENO1/YGR254W:HTD2/YHR067W:ENO2/YHR174W:FAA3/YIL009W:POT1/YIL160C:MGA2/YIR033W:ELO1/YJL196C:MAE1/YK…
9063	cellular amino acid catabolic process	25 out of 1269 genes, 2.0%	46 out of 7165 background genes, 0.6%	4.17e-05	0.00	0.00	UGA2/YBR006W:ADH5/YBR145W:CHA1/YCL064C:UGA3/YDL170W:ARO10/YDR380W:GLY1/YEL046C:SAH1/YER043C:ILV1/YER086W:IRC7/YFR055W:UGA1/YGR019W:PUT2/YHR037W:BAT1/YHR208W:BAT2/YJR148W:PUT3/YKL015W:PDC1/YLR044C:ALT1/YLR089C:PUT1/YLR142W:CAR2/YLR438W:ARG80/YMR042W:MCM1/YMR043W:ADH3/YMR083W:GCV2/YMR189W:LAP3/YNL239W:ADH1/YOL086C:CAR1/YPL111W
9069	serine family amino acid metabolic process	18 out of 1269 genes, 1.4%	27 out of 7165 background genes, 0.4%	5.19e-05	0.00	0.00	CHA1/YCL064C:HOM2/YDR158W:GLY1/YEL046C:HOM3/YER052C:SER3/YER081W:AGX1/YFL030W:IRC7/YFR055W:STR3/YGL184C:DSD1/YGL196W:CYS4/YGR155W:SER33/YIL074C:HOM6/YJR139C:MET17/YLR303W:GCV2/YMR189W:FPR1/YNL135C:MET2/YNL277W:SER1/YOR184W:SAM4/YPL273W
19362	pyridine nucleotide metabolic process	33 out of 1269 genes, 2.6%	72 out of 7165 background genes, 1.0%	6.2e-05	0.00	0.00	CDC19/YAL038W:ADH5/YBR145W:PGI1/YBR196C:GLK1/YCL040W:PGK1/YCR012W:GPD1/YDL022W:TPI1/YDR050C:PHO8/YDR481C:PNC1/YGL037C:HXK2/YGL253W:TDH3/YGR192C:ENO1/YGR254W:SOL3/YHR163W:ENO2/YHR174W:GND1/YHR183W:BNA1/YJR025C:FBA1/YKL060C:GPM1/YKL152C:PDC1/YLR044C:TAL1/YLR354C:ADH3/YMR083W:PFK2/YMR205C:YMR315W:NRK1/YNL129W:RAP1/YNL216W:ZWF1/YNL241C:GPD2/YOL059W:ADH1/YOL086C:TYE7/YOR344C:ALD4/YOR374W:ALD6/YPL061W:…
46031	ADP metabolic process	19 out of 1269 genes, 1.5%	30 out of 7165 background genes, 0.4%	7.34e-05	0.00	0.00	CDC19/YAL038W:ADH5/YBR145W:PGI1/YBR196C:GLK1/YCL040W:PGK1/YCR012W:TPI1/YDR050C:ADK1/YDR226W:HXK2/YGL253W:TDH3/YGR192C:ENO1/YGR254W:ENO2/YHR174W:FBA1/YKL060C:GPM1/YKL152C:PDC1/YLR044C:PFK2/YMR205C:RAP1/YNL216W:ADH1/YOL086C:TYE7/YOR344C:GCR1/YPL075W
46496	nicotinamide nucleotide metabolic process	32 out of 1269 genes, 2.5%	70 out of 7165 background genes, 1.0%	0.00011	0.00	0.00	CDC19/YAL038W:ADH5/YBR145W:PGI1/YBR196C:GLK1/YCL040W:PGK1/YCR012W:GPD1/YDL022W:TPI1/YDR050C:PHO8/YDR481C:HXK2/YGL253W:TDH3/YGR192C:ENO1/YGR254W:SOL3/YHR163W:ENO2/YHR174W:GND1/YHR183W:BNA1/YJR025C:FBA1/YKL060C:GPM1/YKL152C:PDC1/YLR044C:TAL1/YLR354C:ADH3/YMR083W:PFK2/YMR205C:YMR315W:NRK1/YNL129W:RAP1/YNL216W:ZWF1/YNL241C:GPD2/YOL059W:ADH1/YOL086C:TYE7/YOR344C:ALD4/YOR374W:ALD6/YPL061W:GCR1/YPL075W:…
44765	single-organism transport	154 out of 1269 genes, 12.1%	590 out of 7165 background genes, 8.2%	0.00014	0.00	0.00	SSA1/YAL005C:FLC2/YAL053W:PET9/YBL030C:FUI1/YBL042C:SSA3/YBL075C:ECM21/YBL101C:FUR4/YBR021W:QDR3/YBR043C:AAC3/YBR085W:TEF2/YBR118W:YBR137W:RTC2/YBR147W:YSY6/YBR162W-A:CTP1/YBR291C:GLK1/YCL040W:SOL2/YCR073W-A:GPD1/YDL022W:YDL183C:GGC1/YDL198C:UGA4/YDL210W:NUM1/YDR150W:PEX5/YDR244W:HXT3/YDR345C:RPS18A/YDR450W:ITR1/YDR497C:VMA3/YEL027W:CAN1/YEL063C:SIT1/YEL065W:SBH2/YER019C-A:YPT31/YER031C:FCY2/YER0…
9135	purine nucleoside diphosphate metabolic process	19 out of 1269 genes, 1.5%	31 out of 7165 background genes, 0.4%	0.00016	0.00	0.00	CDC19/YAL038W:ADH5/YBR145W:PGI1/YBR196C:GLK1/YCL040W:PGK1/YCR012W:TPI1/YDR050C:ADK1/YDR226W:HXK2/YGL253W:TDH3/YGR192C:ENO1/YGR254W:ENO2/YHR174W:FBA1/YKL060C:GPM1/YKL152C:PDC1/YLR044C:PFK2/YMR205C:RAP1/YNL216W:ADH1/YOL086C:TYE7/YOR344C:GCR1/YPL075W
9179	purine ribonucleoside diphosphate metabolic process	19 out of 1269 genes, 1.5%	31 out of 7165 background genes, 0.4%	0.00016	0.00	0.00	CDC19/YAL038W:ADH5/YBR145W:PGI1/YBR196C:GLK1/YCL040W:PGK1/YCR012W:TPI1/YDR050C:ADK1/YDR226W:HXK2/YGL253W:TDH3/YGR192C:ENO1/YGR254W:ENO2/YHR174W:FBA1/YKL060C:GPM1/YKL152C:PDC1/YLR044C:PFK2/YMR205C:RAP1/YNL216W:ADH1/YOL086C:TYE7/YOR344C:GCR1/YPL075W
9185	ribonucleoside diphosphate metabolic process	19 out of 1269 genes, 1.5%	31 out of 7165 background genes, 0.4%	0.00016	0.00	0.00	CDC19/YAL038W:ADH5/YBR145W:PGI1/YBR196C:GLK1/YCL040W:PGK1/YCR012W:TPI1/YDR050C:ADK1/YDR226W:HXK2/YGL253W:TDH3/YGR192C:ENO1/YGR254W:ENO2/YHR174W:FBA1/YKL060C:GPM1/YKL152C:PDC1/YLR044C:PFK2/YMR205C:RAP1/YNL216W:ADH1/YOL086C:TYE7/YOR344C:GCR1/YPL075W
72521	purine-containing compound metabolic process	45 out of 1269 genes, 3.5%	118 out of 7165 background genes, 1.6%	0.00021	0.00	0.00	CDC19/YAL038W:ADH5/YBR145W:PGI1/YBR196C:GLK1/YCL040W:PGK1/YCR012W:COX9/YDL067C:TPI1/YDR050C:ADK1/YDR226W:HPT1/YDR399W:QCR7/YDR529C:CAB1/YDR531W:RIP1/YEL024W:SAH1/YER043C:QCR6/YFR033C:COX4/YGL187C:HXK2/YGL253W:ADE6/YGR061C:QCR9/YGR183C:TDH3/YGR192C:ADE3/YGR204W:ENO1/YGR254W:COX6/YHR051W:ENO2/YHR174W:BCY1/YIL033C:CYC1/YJR048W:ADO1/YJR105W:ATP7/YKL016C:FBA1/YKL060C:GPM1/YKL152C:MTD1/YKR080W:PDC1/YLR…
6732	coenzyme metabolic process	50 out of 1269 genes, 3.9%	138 out of 7165 background genes, 1.9%	0.00027	0.00	0.00	CDC19/YAL038W:MIS1/YBR084W:ADH5/YBR145W:PGI1/YBR196C:GLK1/YCL040W:PGK1/YCR012W:GPD1/YDL022W:TPI1/YDR050C:PHO8/YDR481C:SAM2/YDR502C:CAB1/YDR531W:PDA1/YER178W:PNC1/YGL037C:HXK2/YGL253W:TDH3/YGR192C:ADE3/YGR204W:LSC2/YGR244C:ENO1/YGR254W:COQ6/YGR255C:SOL3/YHR163W:ENO2/YHR174W:GND1/YHR183W:BNA1/YJR025C:FBA1/YKL060C:GPM1/YKL152C:MTD1/YKR080W:PDC1/YLR044C:ACS2/YLR153C:SAM1/YLR180W:TAL1/YLR354C:ADH3/YMR…
6811	ion transport	81 out of 1269 genes, 6.4%	265 out of 7165 background genes, 3.7%	0.00029	0.00	0.00	FLC2/YAL053W:PET9/YBL030C:SCO1/YBR037C:PHO88/YBR106W:RTC2/YBR147W:GDT1/YBR187W:CTP1/YBR291C:PMP1/YCR024C-A:VCX1/YDL128W:YDL183C:UGA4/YDL210W:CCC2/YDR270W:PMP3/YDR276C:ATO3/YDR384C:PMP2/YEL017C-A:VMA3/YEL027W:CAN1/YEL063C:FTR1/YER145C:HNM1/YGL077C:MDM34/YGL219C:ACB1/YGR037C:VHT1/YGR065C:MEP1/YGR121C:BTN2/YGR142W:HIP1/YGR191W:SNG1/YGR197C:MPC3/YGR243W:DUR3/YHL016C:MPC2/YHR162W:CTR2/YHR175W:POR2/YIL…
72524	pyridine-containing compound metabolic process	35 out of 1269 genes, 2.8%	83 out of 7165 background genes, 1.2%	0.00032	0.00	0.00	CDC19/YAL038W:ADH5/YBR145W:PGI1/YBR196C:GLK1/YCL040W:PGK1/YCR012W:GPD1/YDL022W:TPI1/YDR050C:PHO8/YDR481C:PNC1/YGL037C:HXK2/YGL253W:TDH3/YGR192C:ENO1/YGR254W:SOL3/YHR163W:ENO2/YHR174W:GND1/YHR183W:BNA1/YJR025C:FBA1/YKL060C:GPM1/YKL152C:PDC1/YLR044C:TAL1/YLR354C:ADH3/YMR083W:SNO1/YMR095C:SNZ1/YMR096W:PFK2/YMR205C:YMR315W:NRK1/YNL129W:RAP1/YNL216W:ZWF1/YNL241C:GPD2/YOL059W:ADH1/YOL086C:TYE7/YOR344C:…
9081	branched-chain amino acid metabolic process	13 out of 1269 genes, 1.0%	17 out of 7165 background genes, 0.2%	0.0004	0.00	0.00	ILV6/YCL009C:LEU2/YCL018W:ARO10/YDR380W:ILV1/YER086W:LEU1/YGL009C:BAT1/YHR208W:MMF1/YIL051C:ILV3/YJR016C:BAT2/YJR148W:ILV5/YLR355C:ILV2/YMR108W:LEU4/YNL104C:LEU9/YOR108W
6096	glycolytic process	15 out of 1269 genes, 1.2%	22 out of 7165 background genes, 0.3%	0.00051	0.00	0.00	CDC19/YAL038W:PGI1/YBR196C:GLK1/YCL040W:PGK1/YCR012W:TPI1/YDR050C:HXK2/YGL253W:TDH3/YGR192C:ENO1/YGR254W:ENO2/YHR174W:FBA1/YKL060C:GPM1/YKL152C:PFK2/YMR205C:RAP1/YNL216W:TYE7/YOR344C:GCR1/YPL075W
6757	ATP generation from ADP	15 out of 1269 genes, 1.2%	22 out of 7165 background genes, 0.3%	0.00051	0.00	0.00	CDC19/YAL038W:PGI1/YBR196C:GLK1/YCL040W:PGK1/YCR012W:TPI1/YDR050C:HXK2/YGL253W:TDH3/YGR192C:ENO1/YGR254W:ENO2/YHR174W:FBA1/YKL060C:GPM1/YKL152C:PFK2/YMR205C:RAP1/YNL216W:TYE7/YOR344C:GCR1/YPL075W
43648	dicarboxylic acid metabolic process	18 out of 1269 genes, 1.4%	30 out of 7165 background genes, 0.4%	0.00056	0.00	0.00	GDH3/YAL062W:UGA2/YBR006W:MIS1/YBR084W:PCS60/YBR222C:CIT2/YCR005C:IDP1/YDL066W:GLT1/YDL171C:ARO3/YDR035W:ARO1/YDR127W:ARO2/YGL148W:PUT2/YHR037W:PUT3/YKL015W:PUT1/YLR142W:IDH1/YNL037C:CIT1/YNR001C:MDH2/YOL126C:DFR1/YOR236W:GDH1/YOR375C
6526	arginine biosynthetic process	11 out of 1269 genes, 0.9%	13 out of 7165 background genes, 0.2%	0.0006	0.00	0.00	ARG5,6/YER069W:ARG4/YHR018C:ARG3/YJL088W:CPA2/YJR109C:ARG80/YMR042W:MCM1/YMR043W:ARG7/YMR062C:ARG1/YOL058W:ARG8/YOL140W:ORT1/YOR130C:CPA1/YOR303W
44712	single-organism catabolic process	76 out of 1269 genes, 6.0%	248 out of 7165 background genes, 3.5%	0.00063	0.00	0.00	CDC19/YAL038W:OAF1/YAL051W:UGA2/YBR006W:GAL10/YBR019C:ADH5/YBR145W:EHT1/YBR177C:YPC1/YBR183W:PGI1/YBR196C:DUR1,2/YBR208C:PCS60/YBR222C:GLK1/YCL040W:PDI1/YCL043C:APA1/YCL050C:CHA1/YCL064C:PGK1/YCR012W:PMT1/YDL095W:UGA3/YDL170W:DLD1/YDL174C:TPI1/YDR050C:TGL2/YDR058C:ARO10/YDR380W:APA2/YDR530C:HSP31/YDR533C:GLY1/YEL046C:ISC1/YER019W:PHM8/YER037W:SAH1/YER043C:ILV1/YER086W:IRC7/YFR055W:HXK2/YGL253W:UG…
9132	nucleoside diphosphate metabolic process	19 out of 1269 genes, 1.5%	33 out of 7165 background genes, 0.5%	0.00064	0.00	0.00	CDC19/YAL038W:ADH5/YBR145W:PGI1/YBR196C:GLK1/YCL040W:PGK1/YCR012W:TPI1/YDR050C:ADK1/YDR226W:HXK2/YGL253W:TDH3/YGR192C:ENO1/YGR254W:ENO2/YHR174W:FBA1/YKL060C:GPM1/YKL152C:PDC1/YLR044C:PFK2/YMR205C:RAP1/YNL216W:ADH1/YOL086C:TYE7/YOR344C:GCR1/YPL075W
19637	organophosphate metabolic process	96 out of 1269 genes, 7.6%	336 out of 7165 background genes, 4.7%	0.00071	0.00	0.00	CDC19/YAL038W:SCT1/YBL011W:URA7/YBL039C:CST26/YBR042C:ADH5/YBR145W:PGI1/YBR196C:GLK1/YCL040W:APA1/YCL050C:PGK1/YCR012W:GPD1/YDL022W:COX9/YDL067C:HNT1/YDL125C:TPI1/YDR050C:IPT1/YDR072C:INO2/YDR123C:EKI1/YDR147W:ARG82/YDR173C:UME6/YDR207C:MSS4/YDR208W:ADK1/YDR226W:HPT1/YDR399W:PHO8/YDR481C:QCR7/YDR529C:CAB1/YDR531W:URA3/YEL021W:RIP1/YEL024W:PHM8/YER037W:SAH1/YER043C:QCR6/YFR033C:PNC1/YGL037C:COX4/Y…
1901657	glycosyl compound metabolic process	42 out of 1269 genes, 3.3%	111 out of 7165 background genes, 1.5%	0.00071	0.00	0.00	CDC19/YAL038W:URA7/YBL039C:ADH5/YBR145W:PGI1/YBR196C:GLK1/YCL040W:APA1/YCL050C:PGK1/YCR012W:COX9/YDL067C:TPI1/YDR050C:ADK1/YDR226W:HPT1/YDR399W:QCR7/YDR529C:APA2/YDR530C:CAB1/YDR531W:URA3/YEL021W:RIP1/YEL024W:SAH1/YER043C:QCR6/YFR033C:TYW3/YGL050W:COX4/YGL187C:HXK2/YGL253W:QCR9/YGR183C:TDH3/YGR192C:ENO1/YGR254W:COX6/YHR051W:ENO2/YHR174W:CYC1/YJR048W:URA8/YJR103W:ATP7/YKL016C:FBA1/YKL060C:GPM1/YKL…
1902578	single-organism localization	163 out of 1269 genes, 12.8%	647 out of 7165 background genes, 9.0%	0.00072	0.00	0.00	SSA1/YAL005C:FLC2/YAL053W:PET9/YBL030C:FUI1/YBL042C:SSA3/YBL075C:ECM21/YBL101C:FUR4/YBR021W:QDR3/YBR043C:AAC3/YBR085W:TEF2/YBR118W:YBR137W:RTC2/YBR147W:YSY6/YBR162W-A:CTP1/YBR291C:GLK1/YCL040W:SOL2/YCR073W-A:GPD1/YDL022W:YDL183C:GGC1/YDL198C:UGA4/YDL210W:NUM1/YDR150W:PEX5/YDR244W:HXT3/YDR345C:RPS18A/YDR450W:ITR1/YDR497C:VMA3/YEL027W:CAN1/YEL063C:SIT1/YEL065W:SBH2/YER019C-A:YPT31/YER031C:FCY2/YER0…
6555	methionine metabolic process	14 out of 1269 genes, 1.1%	20 out of 7165 background genes, 0.3%	0.00079	0.00	0.00	HOM2/YDR158W:ARO10/YDR380W:SAM2/YDR502C:SAH1/YER043C:HOM3/YER052C:MET6/YER091C:MET13/YGL125W:STR3/YGL184C:HOM6/YJR139C:SAM1/YLR180W:MET17/YLR303W:MET2/YNL277W:MET22/YOL064C:SAM4/YPL273W
19693	ribose phosphate metabolic process	45 out of 1269 genes, 3.5%	123 out of 7165 background genes, 1.7%	0.00085	0.00	0.00	CDC19/YAL038W:URA7/YBL039C:ADH5/YBR145W:PGI1/YBR196C:GLK1/YCL040W:PGK1/YCR012W:COX9/YDL067C:TPI1/YDR050C:ADK1/YDR226W:HPT1/YDR399W:QCR7/YDR529C:CAB1/YDR531W:URA3/YEL021W:RIP1/YEL024W:QCR6/YFR033C:COX4/YGL187C:HXK2/YGL253W:ADE6/YGR061C:QCR9/YGR183C:TDH3/YGR192C:ENO1/YGR254W:COX6/YHR051W:SOL3/YHR163W:ENO2/YHR174W:GND1/YHR183W:BCY1/YIL033C:CYC1/YJR048W:URA8/YJR103W:ATP7/YKL016C:FBA1/YKL060C:GPM1/YKL…
71705	nitrogen compound transport	77 out of 1269 genes, 6.1%	254 out of 7165 background genes, 3.5%	0.00085	0.00	0.00	FLC2/YAL053W:PET9/YBL030C:FUI1/YBL042C:FUR4/YBR021W:AAC3/YBR085W:CYC8/YBR112C:TEF2/YBR118W:RTC2/YBR147W:DTR1/YBR180W:SOL2/YCR073W-A:GGC1/YDL198C:UGA4/YDL210W:YRA1/YDR381W:ATO3/YDR384C:RPS18A/YDR450W:CAN1/YEL063C:FCY2/YER056C:RPS26B/YER131W:PUG1/YER185W:HNM1/YGL077C:RPS2/YGL123W:RPS26A/YGL189C:VRG4/YGL225W:VHT1/YGR065C:MEP1/YGR121C:BTN2/YGR142W:HIP1/YGR191W:TDH3/YGR192C:SNG1/YGR197C:RPS0A/YGR214W:…
43650	dicarboxylic acid biosynthetic process	13 out of 1269 genes, 1.0%	18 out of 7165 background genes, 0.3%	0.0012	0.00	0.00	GDH3/YAL062W:MIS1/YBR084W:CIT2/YCR005C:IDP1/YDL066W:GLT1/YDL171C:ARO3/YDR035W:ARO1/YDR127W:ARO2/YGL148W:PUT2/YHR037W:PUT1/YLR142W:IDH1/YNL037C:CIT1/YNR001C:GDH1/YOR375C
51029	rRNA transport	13 out of 1269 genes, 1.0%	18 out of 7165 background genes, 0.3%	0.0012	0.00	0.00	RPS18A/YDR450W:RPS26B/YER131W:RPS2/YGL123W:RPS26A/YGL189C:RPS0A/YGR214W:RPS5/YJR123W:RPS0B/YLR048W:RPS18B/YML026C:RPS3/YNL178W:RPS19B/YNL302C:RPS15/YOL040C:RPS19A/YOL121C:RPS10A/YOR293W
6407	rRNA export from nucleus	13 out of 1269 genes, 1.0%	18 out of 7165 background genes, 0.3%	0.0012	0.00	0.00	RPS18A/YDR450W:RPS26B/YER131W:RPS2/YGL123W:RPS26A/YGL189C:RPS0A/YGR214W:RPS5/YJR123W:RPS0B/YLR048W:RPS18B/YML026C:RPS3/YNL178W:RPS19B/YNL302C:RPS15/YOL040C:RPS19A/YOL121C:RPS10A/YOR293W
46939	nucleotide phosphorylation	15 out of 1269 genes, 1.2%	23 out of 7165 background genes, 0.3%	0.00123	0.00	0.00	CDC19/YAL038W:PGI1/YBR196C:GLK1/YCL040W:PGK1/YCR012W:TPI1/YDR050C:HXK2/YGL253W:TDH3/YGR192C:ENO1/YGR254W:ENO2/YHR174W:FBA1/YKL060C:GPM1/YKL152C:PFK2/YMR205C:RAP1/YNL216W:TYE7/YOR344C:GCR1/YPL075W
6165	nucleoside diphosphate phosphorylation	15 out of 1269 genes, 1.2%	23 out of 7165 background genes, 0.3%	0.00123	0.00	0.00	CDC19/YAL038W:PGI1/YBR196C:GLK1/YCL040W:PGK1/YCR012W:TPI1/YDR050C:HXK2/YGL253W:TDH3/YGR192C:ENO1/YGR254W:ENO2/YHR174W:FBA1/YKL060C:GPM1/YKL152C:PFK2/YMR205C:RAP1/YNL216W:TYE7/YOR344C:GCR1/YPL075W
6733	oxidoreduction coenzyme metabolic process	35 out of 1269 genes, 2.8%	87 out of 7165 background genes, 1.2%	0.00124	0.00	0.00	CDC19/YAL038W:ADH5/YBR145W:PGI1/YBR196C:GLK1/YCL040W:PGK1/YCR012W:GPD1/YDL022W:TPI1/YDR050C:PHO8/YDR481C:PNC1/YGL037C:HXK2/YGL253W:TDH3/YGR192C:ENO1/YGR254W:COQ6/YGR255C:SOL3/YHR163W:ENO2/YHR174W:GND1/YHR183W:BNA1/YJR025C:FBA1/YKL060C:GPM1/YKL152C:PDC1/YLR044C:TAL1/YLR354C:ADH3/YMR083W:PFK2/YMR205C:YMR315W:NRK1/YNL129W:RAP1/YNL216W:ZWF1/YNL241C:GPD2/YOL059W:ADH1/YOL086C:TYE7/YOR344C:ALD4/YOR374W:…
6629	lipid metabolic process	86 out of 1269 genes, 6.8%	296 out of 7165 background genes, 4.1%	0.00138	0.00	0.00	OAF1/YAL051W:FLC2/YAL053W:SCT1/YBL011W:URA7/YBL039C:CST26/YBR042C:ALG14/YBR070C:CYC8/YBR112C:CSH1/YBR161W:EHT1/YBR177C:YPC1/YBR183W:ARE1/YCR048W:TGL2/YDR058C:IPT1/YDR072C:INO2/YDR123C:EKI1/YDR147W:ARG82/YDR173C:UME6/YDR207C:MSS4/YDR208W:SUR2/YDR297W:ISC1/YER019W:SAH1/YER043C:ERG28/YER044C:ERG26/YGL001C:ERG4/YGL012W:ERG25/YGR060W:CLD1/YGR110W:CHO2/YGR157W:PSD2/YGR170W:ERG1/YGR175C:PCT1/YGR202C:OPI…
9116	nucleoside metabolic process	40 out of 1269 genes, 3.2%	106 out of 7165 background genes, 1.5%	0.00147	0.00	0.00	CDC19/YAL038W:URA7/YBL039C:ADH5/YBR145W:PGI1/YBR196C:GLK1/YCL040W:APA1/YCL050C:PGK1/YCR012W:COX9/YDL067C:TPI1/YDR050C:ADK1/YDR226W:HPT1/YDR399W:QCR7/YDR529C:APA2/YDR530C:CAB1/YDR531W:URA3/YEL021W:RIP1/YEL024W:SAH1/YER043C:QCR6/YFR033C:COX4/YGL187C:HXK2/YGL253W:QCR9/YGR183C:TDH3/YGR192C:ENO1/YGR254W:COX6/YHR051W:ENO2/YHR174W:CYC1/YJR048W:URA8/YJR103W:ATP7/YKL016C:FBA1/YKL060C:GPM1/YKL152C:PDC1/YLR…
9259	ribonucleotide metabolic process	40 out of 1269 genes, 3.2%	106 out of 7165 background genes, 1.5%	0.00147	0.00	0.00	CDC19/YAL038W:URA7/YBL039C:ADH5/YBR145W:PGI1/YBR196C:GLK1/YCL040W:PGK1/YCR012W:COX9/YDL067C:TPI1/YDR050C:ADK1/YDR226W:HPT1/YDR399W:QCR7/YDR529C:CAB1/YDR531W:URA3/YEL021W:RIP1/YEL024W:QCR6/YFR033C:COX4/YGL187C:HXK2/YGL253W:ADE6/YGR061C:QCR9/YGR183C:TDH3/YGR192C:ENO1/YGR254W:COX6/YHR051W:ENO2/YHR174W:BCY1/YIL033C:CYC1/YJR048W:URA8/YJR103W:ATP7/YKL016C:FBA1/YKL060C:GPM1/YKL152C:PDC1/YLR044C:SHH4/YLR…
44282	small molecule catabolic process	39 out of 1269 genes, 3.1%	103 out of 7165 background genes, 1.4%	0.00183	0.00	0.00	OAF1/YAL051W:UGA2/YBR006W:GAL10/YBR019C:ADH5/YBR145W:EHT1/YBR177C:DUR1,2/YBR208C:PCS60/YBR222C:CHA1/YCL064C:UGA3/YDL170W:DLD1/YDL174C:ARO10/YDR380W:HSP31/YDR533C:GLY1/YEL046C:SAH1/YER043C:ILV1/YER086W:IRC7/YFR055W:UGA1/YGR019W:DUR3/YHL016C:PUT2/YHR037W:BAT1/YHR208W:POT1/YIL160C:BAT2/YJR148W:PUT3/YKL015W:FOX2/YKR009C:PDC1/YLR044C:ALT1/YLR089C:PUT1/YLR142W:ECI1/YLR284C:CAR2/YLR438W:ARG80/YMR042W:MC…
51186	cofactor metabolic process	59 out of 1269 genes, 4.6%	183 out of 7165 background genes, 2.6%	0.00217	0.00	0.00	CDC19/YAL038W:MIS1/YBR084W:ADH5/YBR145W:PGI1/YBR196C:GLK1/YCL040W:PGK1/YCR012W:GPD1/YDL022W:TPI1/YDR050C:HEM1/YDR232W:PHO8/YDR481C:SAM2/YDR502C:CAB1/YDR531W:PDA1/YER178W:PNC1/YGL037C:HEM2/YGL040C:HXK2/YGL253W:RNR4/YGR180C:TDH3/YGR192C:ADE3/YGR204W:LSC2/YGR244C:ENO1/YGR254W:COQ6/YGR255C:SOL3/YHR163W:ENO2/YHR174W:GND1/YHR183W:BNA1/YJR025C:FBA1/YKL060C:GPM1/YKL152C:MTD1/YKR080W:ISA1/YLL027W:PDC1/YLR…
44255	cellular lipid metabolic process	82 out of 1269 genes, 6.5%	283 out of 7165 background genes, 3.9%	0.00285	0.00	0.00	OAF1/YAL051W:FLC2/YAL053W:SCT1/YBL011W:URA7/YBL039C:CST26/YBR042C:ALG14/YBR070C:CYC8/YBR112C:CSH1/YBR161W:EHT1/YBR177C:YPC1/YBR183W:TGL2/YDR058C:IPT1/YDR072C:INO2/YDR123C:EKI1/YDR147W:ARG82/YDR173C:UME6/YDR207C:MSS4/YDR208W:SUR2/YDR297W:ISC1/YER019W:SAH1/YER043C:ERG28/YER044C:ERG26/YGL001C:ERG4/YGL012W:ERG25/YGR060W:CLD1/YGR110W:CHO2/YGR157W:PSD2/YGR170W:ERG1/YGR175C:PCT1/YGR202C:OPI1/YHL020C:ERG…
15696	ammonium transport	13 out of 1269 genes, 1.0%	19 out of 7165 background genes, 0.3%	0.00318	0.00	0.00	UGA4/YDL210W:ATO3/YDR384C:HNM1/YGL077C:MEP1/YGR121C:DUR3/YHL016C:FAA4/YMR246W:MEP2/YNL142W:ATO2/YNR002C:TPO4/YOR273C:FAA1/YOR317W:AMF1/YOR378W:SAM3/YPL274W:MEP3/YPR138C
9123	nucleoside monophosphate metabolic process	35 out of 1269 genes, 2.8%	90 out of 7165 background genes, 1.3%	0.00321	0.00	0.00	CDC19/YAL038W:ADH5/YBR145W:PGI1/YBR196C:GLK1/YCL040W:PGK1/YCR012W:COX9/YDL067C:TPI1/YDR050C:ADK1/YDR226W:HPT1/YDR399W:QCR7/YDR529C:URA3/YEL021W:RIP1/YEL024W:QCR6/YFR033C:COX4/YGL187C:HXK2/YGL253W:ADE6/YGR061C:QCR9/YGR183C:TDH3/YGR192C:ENO1/YGR254W:COX6/YHR051W:DCD1/YHR144C:ENO2/YHR174W:CYC1/YJR048W:ATP7/YKL016C:FBA1/YKL060C:GPM1/YKL152C:PDC1/YLR044C:SHH4/YLR164W:ADE17/YMR120C:PFK2/YMR205C:GUA1/YM…
1901606	alpha-amino acid catabolic process	18 out of 1269 genes, 1.4%	33 out of 7165 background genes, 0.5%	0.0039	0.00	0.00	UGA2/YBR006W:CHA1/YCL064C:ARO10/YDR380W:GLY1/YEL046C:SAH1/YER043C:ILV1/YER086W:IRC7/YFR055W:PUT2/YHR037W:PUT3/YKL015W:PDC1/YLR044C:ALT1/YLR089C:PUT1/YLR142W:CAR2/YLR438W:ARG80/YMR042W:MCM1/YMR043W:GCV2/YMR189W:LAP3/YNL239W:CAR1/YPL111W
42255	ribosome assembly	26 out of 1269 genes, 2.0%	59 out of 7165 background genes, 0.8%	0.00463	0.00	0.00	RPS11B/YBR048W:RRP7/YCL031C:RPS14A/YCR031C:RPS11A/YDR025W:RPS17B/YDR447C:RPL12A/YEL054C:RPS26B/YER131W:RPS26A/YGL189C:RPL11B/YGR085C:NSR1/YGR159C:RPS0A/YGR214W:RPS27B/YHR021C:RPL40A/YIL148W:RPL40B/YKR094C:RPS0B/YLR048W:RPL10/YLR075W:RPS31/YLR167W:RPP0/YLR340W:RPL6B/YLR448W:RPS17A/YML024W:RPL6A/YML073C:IPI3/YNL182C:RPL25/YOL127W:RPL3/YOR063W:RPL5/YPL131W:RPL11A/YPR102C
9161	ribonucleoside monophosphate metabolic process	34 out of 1269 genes, 2.7%	88 out of 7165 background genes, 1.2%	0.00538	0.00	0.00	CDC19/YAL038W:ADH5/YBR145W:PGI1/YBR196C:GLK1/YCL040W:PGK1/YCR012W:COX9/YDL067C:TPI1/YDR050C:ADK1/YDR226W:HPT1/YDR399W:QCR7/YDR529C:URA3/YEL021W:RIP1/YEL024W:QCR6/YFR033C:COX4/YGL187C:HXK2/YGL253W:ADE6/YGR061C:QCR9/YGR183C:TDH3/YGR192C:ENO1/YGR254W:COX6/YHR051W:ENO2/YHR174W:CYC1/YJR048W:ATP7/YKL016C:FBA1/YKL060C:GPM1/YKL152C:PDC1/YLR044C:SHH4/YLR164W:ADE17/YMR120C:PFK2/YMR205C:GUA1/YMR217W:RAP1/YN…
10565	regulation of cellular ketone metabolic process	15 out of 1269 genes, 1.2%	25 out of 7165 background genes, 0.3%	0.00573	0.00	0.00	OAF1/YAL051W:CYC8/YBR112C:LYS14/YDR034C:ARG82/YDR173C:MET28/YIR017C:MGA2/YIR033W:PUT3/YKL015W:CSR1/YLR380W:ARG81/YML099C:ARG80/YMR042W:MCM1/YMR043W:FPR1/YNL135C:SKP2/YNL311C:PIP2/YOR363C:CAR1/YPL111W
6536	glutamate metabolic process	11 out of 1269 genes, 0.9%	15 out of 7165 background genes, 0.2%	0.00746	0.00	0.00	GDH3/YAL062W:UGA2/YBR006W:CIT2/YCR005C:IDP1/YDL066W:GLT1/YDL171C:PUT2/YHR037W:PUT3/YKL015W:PUT1/YLR142W:IDH1/YNL037C:CIT1/YNR001C:GDH1/YOR375C
9070	serine family amino acid biosynthetic process	11 out of 1269 genes, 0.9%	15 out of 7165 background genes, 0.2%	0.00746	0.00	0.00	HOM2/YDR158W:GLY1/YEL046C:HOM3/YER052C:SER3/YER081W:AGX1/YFL030W:CYS4/YGR155W:SER33/YIL074C:HOM6/YJR139C:MET17/YLR303W:FPR1/YNL135C:SER1/YOR184W
43603	cellular amide metabolic process	192 out of 1269 genes, 15.1%	813 out of 7165 background genes, 11.3%	0.00749	0.00	0.00	EFB1/YAL003W:SSA1/YAL005C:RPL19B/YBL027W:MRPL16/YBL038W:RPS8A/YBL072C:RPL23A/YBL087C:RPL32/YBL092W:RPS11B/YBR048W:RPL19A/YBR084C-A:MIS1/YBR084W:FES1/YBR101C:TEF2/YBR118W:RPS6B/YBR181C:YPC1/YBR183W:RPS9B/YBR189W:RPL21A/YBR191W:DUR1,2/YBR208C:SRO9/YCL037C:RPS14A/YCR031C:RPS29B/YDL061C:RPL31A/YDL075W:RPL13A/YDL082W:RPS16B/YDL083C:YDL124W:RPP1B/YDL130W:RPL41B/YDL133C-A:RPL35B/YDL136W:RPL41A/YDL184C:R…
9119	ribonucleoside metabolic process	37 out of 1269 genes, 2.9%	101 out of 7165 background genes, 1.4%	0.00872	0.00	0.00	CDC19/YAL038W:URA7/YBL039C:ADH5/YBR145W:PGI1/YBR196C:GLK1/YCL040W:PGK1/YCR012W:COX9/YDL067C:TPI1/YDR050C:ADK1/YDR226W:HPT1/YDR399W:QCR7/YDR529C:CAB1/YDR531W:URA3/YEL021W:RIP1/YEL024W:SAH1/YER043C:QCR6/YFR033C:COX4/YGL187C:HXK2/YGL253W:QCR9/YGR183C:TDH3/YGR192C:ENO1/YGR254W:COX6/YHR051W:ENO2/YHR174W:CYC1/YJR048W:URA8/YJR103W:ATP7/YKL016C:FBA1/YKL060C:GPM1/YKL152C:PDC1/YLR044C:SHH4/YLR164W:PFK2/YMR…
9126	purine nucleoside monophosphate metabolic process	33 out of 1269 genes, 2.6%	86 out of 7165 background genes, 1.2%	0.009	0.00	0.00	CDC19/YAL038W:ADH5/YBR145W:PGI1/YBR196C:GLK1/YCL040W:PGK1/YCR012W:COX9/YDL067C:TPI1/YDR050C:ADK1/YDR226W:HPT1/YDR399W:QCR7/YDR529C:RIP1/YEL024W:QCR6/YFR033C:COX4/YGL187C:HXK2/YGL253W:ADE6/YGR061C:QCR9/YGR183C:TDH3/YGR192C:ENO1/YGR254W:COX6/YHR051W:ENO2/YHR174W:CYC1/YJR048W:ATP7/YKL016C:FBA1/YKL060C:GPM1/YKL152C:PDC1/YLR044C:SHH4/YLR164W:ADE17/YMR120C:PFK2/YMR205C:GUA1/YMR217W:RAP1/YNL216W:ADH1/YO…
9167	purine ribonucleoside monophosphate metabolic process	33 out of 1269 genes, 2.6%	86 out of 7165 background genes, 1.2%	0.009	0.00	0.00	CDC19/YAL038W:ADH5/YBR145W:PGI1/YBR196C:GLK1/YCL040W:PGK1/YCR012W:COX9/YDL067C:TPI1/YDR050C:ADK1/YDR226W:HPT1/YDR399W:QCR7/YDR529C:RIP1/YEL024W:QCR6/YFR033C:COX4/YGL187C:HXK2/YGL253W:ADE6/YGR061C:QCR9/YGR183C:TDH3/YGR192C:ENO1/YGR254W:COX6/YHR051W:ENO2/YHR174W:CYC1/YJR048W:ATP7/YKL016C:FBA1/YKL060C:GPM1/YKL152C:PDC1/YLR044C:SHH4/YLR164W:ADE17/YMR120C:PFK2/YMR205C:GUA1/YMR217W:RAP1/YNL216W:ADH1/YO…
6163	purine nucleotide metabolic process	38 out of 1269 genes, 3.0%	105 out of 7165 background genes, 1.5%	0.00908	0.00	0.00	CDC19/YAL038W:ADH5/YBR145W:PGI1/YBR196C:GLK1/YCL040W:PGK1/YCR012W:COX9/YDL067C:TPI1/YDR050C:ADK1/YDR226W:HPT1/YDR399W:QCR7/YDR529C:CAB1/YDR531W:RIP1/YEL024W:QCR6/YFR033C:COX4/YGL187C:HXK2/YGL253W:ADE6/YGR061C:QCR9/YGR183C:TDH3/YGR192C:ENO1/YGR254W:COX6/YHR051W:ENO2/YHR174W:BCY1/YIL033C:CYC1/YJR048W:ATP7/YKL016C:FBA1/YKL060C:GPM1/YKL152C:PDC1/YLR044C:SHH4/YLR164W:ADE17/YMR120C:PFK2/YMR205C:GUA1/YM…
1901615	organic hydroxy compound metabolic process	42 out of 1269 genes, 3.3%	121 out of 7165 background genes, 1.7%	0.00995	0.00	0.00	BDH1/YAL060W:YAT1/YAR035W:ADH5/YBR145W:ARE1/YCR048W:DLD1/YDL174C:ARG82/YDR173C:UME6/YDR207C:ARO10/YDR380W:HSP31/YDR533C:DLD3/YEL071W:YAT2/YER024W:ERG28/YER044C:ERG26/YGL001C:ERG4/YGL012W:ERG25/YGR060W:ERG1/YGR175C:ERG11/YHR007C:NCP1/YHR042W:GPP1/YIL053W:INO1/YJL153C:OSH6/YKR003W:YEH1/YLL012W:PDC1/YLR044C:ERG3/YLR056W:ERG27/YLR100W:ATG26/YLR189C:ERG6/YML008C:CYB2/YML054C:ERG5/YMR015C:ADH3/YMR083W:…
