# Supplementary material for: Transcription-dependent spreading of the Dal80 yeast GATA factor across the body of highly expressed genes
Source: PLoS Genet. 2019 Feb 28;15(2):e1007999. doi: 10.1371/journal.pgen.1007999 (PMC6413948; doi:10.1371/journal.pgen.1007999)
Supplement: S3 Table — Lists of genes identified in ChIP-Seq (Column A) and RNA-Seq (Column C) analyses, or identified in previous screens (Column G + references in columns H-P), and their overlap (Columns B, D-F). (XLSX) [file pgen.1007999.s010.xlsx]

## Sheet: S3 Table
A		B		C		D		E		F		G		H	I	J	K	L	M	N	O	P
Dal80 bound (1269)		Previously identified and bound (103)		Dal80-regulated (546)		Previously identified and regulated (86)		Dal80-bound and regulated (211)		Previously identified and bound+regulated (53)		Genes of previous screens (205)		References
YAL002W	VPS8	YAL062W	GDH3	YAL012W	CYS3	YAL062W	GDH3	YAL028W	FRT2	YAL062W	GDH3	YAL054C	ACS1	[60]
YAL003W	EFB1	YBL075C	SSA3	YAL028W	FRT2	YAR071W	PHO11	YAL062W	GDH3	YBR208C	DUR1,2	YAL061W	BDH2	[60]	[62]
YAL005C	SSA1	YBR006W	UGA2	YAL062W	GDH3	YBR054W	YRO2	YBL002W	HTB2	YCL064C	CHA1	YAL062W	GDH3	[57]	[60]	[61]	[55]
YAL028W	FRT2	YBR208C	DUR1,2	YAL067C	SEO1	YBR208C	DUR1,2	YBL003C	HTA2	YCR005C	CIT2	YAR050W	FLO1	[62]
YAL029C	MYO4	YCL064C	CHA1	YAR007C	RFA1	YCL025C	AGP1	YBL016W	FUS3	YDL170W	UGA3	YAR071W	PHO11	[62]
YAL038W	CDC19	YCR005C	CIT2	YAR008W	SEN34	YCL027W	FUS1	YBL029C-A		YDL198C	GGC1	YBL015W	ACH1	[60]
YAL039C	CYC3	YCR024C-A	PMP1	YAR071W	PHO11	YCL064C	CHA1	YBL029W		YDL210W	UGA4	YBL049W	MOH1	[53]	[55]	[62]
YAL051W	OAF1	YDL066W	IDP1	YBL002W	HTB2	YCR005C	CIT2	YBR009C	HHF1	YDR090C	ILT1	YBL075C	SSA3	[60]
YAL053W	FLC2	YDL170W	UGA3	YBL003C	HTA2	YCR021C	HSP30	YBR010W	HHT1	YDR171W	HSP42	YBR006W	UGA2	[61]
YAL059W	ECM1	YDL171C	GLT1	YBL016W	FUS3	YDL169C	UGX2	YBR067C	TIP1	YEL060C	PRB1	YBR050C	REG2	[62]
YAL060W	BDH1	YDL182W	LYS20	YBL029C-A		YDL170W	UGA3	YBR071W		YEL065W	SIT1	YBR054W	YRO2	[60]
YAL062W	GDH3	YDL198C	GGC1	YBL029W		YDL198C	GGC1	YBR083W	TEC1	YER024W	YAT2	YBR068C	BAP2	[62]
YAR035W	YAT1	YDL210W	UGA4	YBL043W	ECM13	YDL210W	UGA4	YBR088C	POL30	YFR055W	IRC7	YBR072W	HSP26	[60]
YBL002W	HTB2	YDL215C	GDH2	YBL103C	RTG3	YDR039C	ENA2	YBR104W	YMC2	YGL196W	DSD1	YBR128C	ATG14	[55]
YBL003C	HTA2	YDR041W	RSM10	YBR009C	HHF1	YDR040C	ENA1	YBR106W	SND3	YGR019W	UGA1	YBR139W	ATG42	[58]	[59]	[61]
YBL005W	PDR3	YDR090C	ILT1	YBR010W	HHT1	YDR046C	BAP3	YBR115C	LYS2	YGR121C	MEP1	YBR208C	DUR1,2	[56]	[58]	[59]	[53]	[61]	[55]	[62]
YBL011W	SCT1	YDR171W	HSP42	YBR011C	IPP1	YDR090C	ILT1	YBR145W	ADH5	YGR125W		YBR285W		[61]
YBL014C	RRN6	YDR242W	AMD2	YBR018C	GAL7	YDR171W	HSP42	YBR147W	RTC2	YGR243W	MPC3	YBR296C	PHO89	[62]
YBL016W	FUS3	YDR345C	HXT3	YBR035C	PDX3	YEL060C	PRB1	YBR196C-A		YHL016C	DUR3	YCL025C	AGP1	[55]	[62]
YBL026W	LSM2	YEL060C	PRB1	YBR040W	FIG1	YEL065W	SIT1	YBR208C	DUR1,2	YHL040C	ARN1	YCL027W	FUS1	[58]
YBL027W	RPL19B	YEL063C	CAN1	YBR045C	GIP1	YER024W	YAT2	YBR218C	PYC2	YHR018C	ARG4	YCL061C	MRC1	[58]
YBL028C		YEL065W	SIT1	YBR047W	FMP23	YER060W	FCY21	YBR230W-A	COQ21	YIL146C	ATG32	YCL064C	CHA1	[55]
YBL029C-A		YEL071W	DLD3	YBR054W	YRO2	YFR055W	IRC7	YBR248C	HIS7	YIR027C	DAL1	YCR005C	CIT2	[60]
YBL029W		YER024W	YAT2	YBR066C	NRG2	YGL196W	DSD1	YCL009C	ILV6	YIR028W	DAL4	YCR021C	HSP30	[60]
YBL030C	PET9	YER056C	FCY2	YBR067C	TIP1	YGR019W	UGA1	YCL030C	HIS4	YIR029W	DAL2	YCR024C-A	PMP1	[53]	[55]
YBL032W	HEK2	YFL021W	GAT1	YBR071W		YGR121C	MEP1	YCL064C	CHA1	YIR030C	DCG1	YCR098C	GIT1	[62]
YBL033C	RIB1	YFR055W	IRC7	YBR083W	TEC1	YGR125W		YCR005C	CIT2	YIR031C	DAL7	YDL066W	IDP1	[61]
YBL038W	MRPL16	YGL056C	SDS23	YBR088C	POL30	YGR243W	MPC3	YCR061W		YIR032C	DAL3	YDL080C	THI3	[58]
YBL039C	URA7	YGL196W	DSD1	YBR092C	PHO3	YHL016C	DUR3	YDL055C	PSA1	YJL110C	GZF3	YDL169C	UGX2	[53]	[55]
YBL041W	PRE7	YGL209W	MIG2	YBR104W	YMC2	YHL040C	ARN1	YDL170W	UGA3	YJL172W	CPS1	YDL170W	UGA3	[55]
YBL042C	FUI1	YGR019W	UGA1	YBR106W	SND3	YHR018C	ARG4	YDL198C	GGC1	YJL212C	OPT1	YDL171C	GLT1	[53]	[61]	[55]	[62]
YBL044W		YGR035C		YBR115C	LYS2	YHR215W	PHO12	YDL199C		YJR152W	DAL5	YDL182W	LYS20	[62]
YBL055C		YGR121C	MEP1	YBR145W	ADH5	YIL089W		YDL210W	UGA4	YKR034W	DAL80	YDL198C	GGC1	[55]
YBL064C	PRX1	YGR125W		YBR147W	RTC2	YIL146C	ATG32	YDR034W-B		YKR039W	GAP1	YDL204W	RTN2	[60]
YBL071C-B		YGR161C	RTS3	YBR148W	YSW1	YIL169C	CSS1	YDR035W	ARO3	YLR053C		YDL210W	UGA4	[57]	[53]	[61]	[55]
YBL071W-A	KTI11	YGR243W	MPC3	YBR196C-A		YIR027C	DAL1	YDR090C	ILT1	YLR136C	TIS11	YDL215C	GDH2	[56]	[53]	[61]	[55]	[62]
YBL072C	RPS8A	YHL016C	DUR3	YBR196C-B		YIR028W	DAL4	YDR127W	ARO1	YMR058W	FET3	YDL218W		[60]
YBL074C	AAR2	YHL040C	ARN1	YBR208C	DUR1,2	YIR029W	DAL2	YDR158W	HOM2	YMR088C	VBA1	YDL237W	AIM6	[55]
YBL075C	SSA3	YHR018C	ARG4	YBR218C	PYC2	YIR030C	DCG1	YDR171W	HSP42	YMR095C	SNO1	YDL238C	GUD1	[55]	[62]	[58]	[59]	[61]	[62]
YBL085W	BOI1	YHR029C	YHI9	YBR230W-A	COQ21	YIR031C	DAL7	YDR214W	AHA1	YMR107W	SPG4	YDR039C	ENA2	[62]
YBL087C	RPL23A	YHR037W	PUT2	YBR240C	THI2	YIR032C	DAL3	YDR258C	HSP78	YNL141W	AAH1	YDR040C	ENA1	[61]
YBL092W	RPL32	YIL146C	ATG32	YBR248C	HIS7	YIR042C		YDR341C		YNL142W	MEP2	YDR041W	RSM10	[55]
YBL093C	ROX3	YIL164C	NIT1	YBR249C	ARO4	YJL110C	GZF3	YDR354W	TRP4	YOL019W		YDR046C	BAP3	[62]
YBL101C	ECM21	YIL165C		YBR250W	SPO23	YJL172W	CPS1	YDR358W	GGA1	YOL058W	ARG1	YDR070C	FMP16	[60]
YBR006W	UGA2	YIR027C	DAL1	YBR256C	RIB5	YJL212C	OPT1	YDR380W	ARO10	YOL128C	YGK3	YDR090C	ILT1	[58]	[59]	[53]	[61]	[55]	[62]
YBR007C	DSF2	YIR028W	DAL4	YBR294W	SUL1	YJR152W	DAL5	YDR399W	HPT1	YOR303W	CPA1	YDR171W	HSP42	[60]
YBR009C	HHF1	YIR029W	DAL2	YCL009C	ILV6	YKR034W	DAL80	YDR487C	RIB3	YOR348C	PUT4	YDR222W		[60]
YBR010W	HHT1	YIR030C	DCG1	YCL021W-A		YKR039W	GAP1	YDR502C	SAM2	YOR374W	ALD4	YDR242W	AMD2	[58]	[62]
YBR016W		YIR031C	DAL7	YCL025C	AGP1	YKR093W	PTR2	YDR507C	GIN4	YOR375C	GDH1	YDR345C	HXT3	[62]
YBR019C	GAL10	YIR032C	DAL3	YCL026C-A	FRM2	YLL058W		YDR531W	CAB1	YOR382W	FIT2	YDR508C	GNP1	[62]
YBR021W	FUR4	YJL110C	GZF3	YCL026C-B	HBN1	YLR004C	THI73	YDR533C	HSP31	YPL187W	MF(ALPHA)1	YEL009C	GCN4	[55]
YBR025C	OLA1	YJL172W	CPS1	YCL027W	FUS1	YLR053C		YEL060C	PRB1	YPL250C	ATG41	YEL060C	PRB1	[53]	[61]	[55]
YBR037C	SCO1	YJL212C	OPT1	YCL030C	HIS4	YLR136C	TIS11	YEL065W	SIT1	YPL265W	DIP5	YEL062W	NPR2	[55]
YBR038W	CHS2	YJR001W	AVT1	YCL055W	KAR4	YLR155C	ASP3-1	YEL072W	RMD6			YEL063C	CAN1	[56]	[57]	[53]	[61]	[55]
YBR042C	CST26	YJR148W	BAT2	YCL058C	FYV5	YLR157C	ASP3-2	YER001W	MNN1			YEL065W	SIT1	[62]
YBR043C	QDR3	YJR152W	DAL5	YCL064C	CHA1	YLR158C	ASP3-3	YER024W	YAT2			YEL071W	DLD3	[62]
YBR046C	ZTA1	YKL103C	APE1	YCL066W	HMLALPHA1	YLR160C	ASP3-4	YER052C	HOM3			YER024W	YAT2	[60]
YBR048W	RPS11B	YKR034W	DAL80	YCL067C	HMLALPHA2	YMR058W	FET3	YER055C	HIS1			YER056C	FCY2	[62]
YBR049C	REB1	YKR039W	GAP1	YCL068C		YMR088C	VBA1	YER069W	ARG5,6			YER060W	FCY21	[62]
YBR056W		YLR048W	RPS0B	YCR005C	CIT2	YMR095C	SNO1	YER073W	ALD5			YER062C	GPP2	[62]
YBR067C	TIP1	YLR053C		YCR020C	PET18	YMR107W	SPG4	YER086W	ILV1			YER065C	ICL1	[60]
YBR070C	ALG14	YLR136C	TIS11	YCR021C	HSP30	YMR170C	ALD2	YER103W	SSA4			YFL021W	GAT1	[57]	[61]
YBR071W		YLR142W	PUT1	YCR023C		YMR303C	ADH2	YER145C	FTR1			YFR053C	HXK1	[53]	[55]
YBR077C	SLM4	YLR149C		YCR039C	MATALPHA2	YMR322C	SNO4	YER174C	GRX4			YFR055W	IRC7	[58]
YBR078W	ECM33	YLR174W	IDP2	YCR040W	MATALPHA1	YNL141W	AAH1	YER175C	TMT1			YGL008C	PMA1	[57]
YBR082C	UBC4	YLR257W		YCR061W		YNL142W	MEP2	YER185W	PUG1			YGL056C	SDS23	[61]
YBR083W	TEC1	YLR312C	ATG39	YCR089W	FIG2	YNR068C		YFR055W	IRC7			YGL196W	DSD1	[55]	[62]
YBR084C-A	RPL19A	YLR346C	CIS1	YCR095W-A		YOL019W		YGL029W	CGR1			YGL209W	MIG2	[55]
YBR084W	MIS1	YML058W	SML1	YCR097W	HMRA1	YOL058W	ARG1	YGL035C	MIG1			YGL227W	VID30	[55]
YBR085C-A		YMR058W	FET3	YCR099C		YOL128C	YGK3	YGL096W	TOS8			YGL255W	ZRT1	[57]	[62]
YBR085W	AAC3	YMR088C	VBA1	YCR100C	EMA35	YOR003W	YSP3	YGL117W				YGR008C	STF2	[60]
YBR088C	POL30	YMR095C	SNO1	YCR101C		YOR303W	CPA1	YGL148W	ARO2			YGR019W	UGA1	[56]	[61]	[55]
YBR089C-A	NHP6B	YMR107W	SPG4	YCR106W	RDS1	YOR313C	SPS4	YGL184C	STR3			YGR035C		[58]
YBR101C	FES1	YMR136W	GAT2	YCR107W	AAD3	YOR348C	PUT4	YGL196W	DSD1			YGR081C	SLX9	[55]
YBR104W	YMC2	YNL101W	AVT4	YDL003W	MCD1	YOR374W	ALD4	YGL219C	MDM34			YGR121C	MEP1	[57]	[61]	[55]	[62]
YBR105C	VID24	YNL129W	NRK1	YDL025C	RTK1	YOR375C	GDH1	YGL225W	VRG4			YGR125W		[57]	[55]	[62]
YBR106W	SND3	YNL141W	AAH1	YDL054C	MCH1	YOR382W	FIT2	YGL253W	HXK2			YGR161C	RTS3	[55]
YBR112C	CYC8	YNL142W	MEP2	YDL055C	PSA1	YOR383C	FIT3	YGR019W	UGA1			YGR201C		[60]
YBR114W	RAD16	YNL239W	LAP3	YDL059C	RAD59	YOR391C	HSP33	YGR110W	CLD1			YGR236C	SPG1	[60]
YBR115C	LYS2	YNR001C	CIT1	YDL085W	NDE2	YPL054W	LEE1	YGR121C	MEP1			YGR243W	MPC3	[60]
YBR118W	TEF2	YNR012W	URK1	YDL146W	LDB17	YPL134C	ODC1	YGR124W	ASN2			YGR256W	GND2	[60]
YBR119W	MUD1	YOL019W		YDL169C	UGX2	YPL187W	MF(ALPHA)1	YGR125W				YHL016C	DUR3	[56]	[57]	[58]	[60]	[59]	[53]	[61]	[55]	[62]
YBR127C	VMA2	YOL058W	ARG1	YDL170W	UGA3	YPL223C	GRE1	YGR126W				YHL035C	VMR1	[62]
YBR133C	HSL7	YOL126C	MDH2	YDL192W	ARF1	YPL250C	ATG41	YGR152C	RSR1			YHL040C	ARN1	[62]
YBR135W	CKS1	YOL128C	YGK3	YDL198C	GGC1	YPL265W	DIP5	YGR155W	CYS4			YHR018C	ARG4	[55]
YBR137W		YOL158C	ENB1	YDL199C		YPR194C	OPT2	YGR238C	KEL2			YHR029C	YHI9	[57]	[58]	[59]	[61]	[55]	[62]
YBR145W	ADH5	YOR032C	HMS1	YDL210W	UGA4			YGR239C	PEX21			YHR037W	PUT2	[56]	[58]	[59]	[61]	[55]	[62]
YBR147W	RTC2	YOR052C	TMC1	YDL212W	SHR3			YGR243W	MPC3			YHR096C	HXT5	[60]
YBR150C	TBS1	YOR063W	RPL3	YDL239C	ADY3			YHL016C	DUR3			YHR138C		[53]	[55]
YBR151W	APD1	YOR100C	CRC1	YDR011W	SNQ2			YHL028W	WSC4			YHR215W	PHO12	[62]
YBR153W	RIB7	YOR303W	CPA1	YDR021W	FAL1			YHL040C	ARN1			YIL015W	BAR1	[58]
YBR161W	CSH1	YOR348C	PUT4	YDR033W	MRH1			YHR005C	GPA1			YIL037C	PRM2	[58]	[62]
YBR162W-A	YSY6	YOR374W	ALD4	YDR034W-B				YHR018C	ARG4			YIL057C	RGI2	[60]
YBR163W	EXO5	YOR375C	GDH1	YDR035W	ARO3			YHR047C	AAP1			YIL088C	AVT7	[53]	[55]
YBR177C	EHT1	YOR382W	FIT2	YDR038C	ENA5			YHR048W	YHK8			YIL089W		[58]	[59]	[61]	[62]
YBR179C	FZO1	YPL095C	EEB1	YDR039C	ENA2			YHR128W	FUR1			YIL136W	OM45	[60]
YBR180W	DTR1	YPL111W	CAR1	YDR040C	ENA1			YHR137W	ARO9			YIL146C	ATG32	[55]
YBR181C	RPS6B	YPL187W	MF(ALPHA)1	YDR042C				YHR162W	MPC2			YIL164C	NIT1	[53]	[55]	[62]
YBR182C-A		YPL250C	ATG41	YDR043C	NRG1			YIL116W	HIS5			YIL165C		[62]
YBR183W	YPC1	YPL265W	DIP5	YDR046C	BAP3			YIL117C	PRM5			YIL169C	CSS1	[62]
YBR187W	GDT1	YPL274W	SAM3	YDR085C	AFR1			YIL146C	ATG32			YIR021W	MRS1	[53]	[55]
YBR188C	NTC20	YPR035W	GLN1	YDR090C	ILT1			YIR027C	DAL1			YIR027C	DAL1	[56]	[57]	[58]	[59]	[53]	[61]	[55]	[62]
YBR189W	RPS9B	YPR138C	MEP3	YDR124W				YIR028W	DAL4			YIR028W	DAL4	[56]	[57]	[58]	[60]	[59]	[53]	[61]	[55]	[62]
YBR191W	RPL21A			YDR127W	ARO1			YIR029W	DAL2			YIR029W	DAL2	[56]	[57]	[58]	[59]	[53]	[61]	[55]	[62]
YBR196C	PGI1			YDR158W	HOM2			YIR030C	DCG1			YIR030C	DCG1	[57]	[58]	[59]	[61]	[55]	[62]
YBR196C-A				YDR169C-A				YIR031C	DAL7			YIR031C	DAL7	[56]	[57]	[58]	[59]	[53]	[61]	[55]	[62]
YBR201C-A	MIN7			YDR171W	HSP42			YIR032C	DAL3			YIR032C	DAL3	[56]	[57]	[58]	[59]	[53]	[61]	[55]	[62]
YBR202W	MCM7			YDR214W	AHA1			YIR034C	LYS1			YIR042C		[62]
YBR208C	DUR1,2			YDR249C				YJL026W	RNR2			YJL110C	GZF3	[57]	[61]	[55]
YBR218C	PYC2			YDR253C	MET32			YJL048C	UBX6			YJL172W	CPS1	[57]	[58]	[59]	[53]	[61]	[55]	[62]
YBR222C	PCS60			YDR256C	CTA1			YJL088W	ARG3			YJL212C	OPT1	[53]	[55]
YBR230C	OM14			YDR257C	RKM4			YJL089W	SIP4			YJR001W	AVT1	[53]	[55]
YBR230W-A	COQ21			YDR258C	HSP78			YJL110C	GZF3			YJR011C		[55]
YBR238C				YDR281C	PHM6			YJL157C	FAR1			YJR095W	SFC1	[60]
YBR248C	HIS7			YDR341C				YJL171C	TOH1			YJR148W	BAT2	[57]	[53]	[55]	[62]
YBR291C	CTP1			YDR354W	TRP4			YJL172W	CPS1			YJR152W	DAL5	[56]	[57]	[58]	[60]	[59]	[53]	[61]	[55]	[62]
YBR297W	MAL33			YDR358W	GGA1			YJL187C	SWE1			YKL103C	APE1	[58]	[53]	[55]	[62]
YCL009C	ILV6			YDR380W	ARO10			YJL210W	PEX2			YKL107W		[60]
YCL010C	SGF29			YDR399W	HPT1			YJL212C	OPT1			YKL187C	FAT3	[62]
YCL018W	LEU2			YDR421W	ARO80			YJR008W	MHO1			YKR034W	DAL80	[56]	[58]	[59]	[53]	[61]	[55]
YCL024W	KCC4			YDR461W	MFA1			YJR016C	ILV3			YKR039W	GAP1	[56]	[57]	[58]	[59]	[53]	[61]	[55]	[62]
YCL030C	HIS4			YDR487C	RIB3			YJR025C	BNA1			YKR093W	PTR2	[53]	[55]	[62]
YCL031C	RRP7			YDR502C	SAM2			YJR047C	ANB1			YKR097W	PCK1	[60]
YCL037C	SRO9			YDR507C	GIN4			YJR109C	CPA2			YLL041C	SDH2	[60]
YCL040W	GLK1			YDR512C	EMI1			YJR111C	PXP2			YLL052C	AQY2	[62]
YCL043C	PDI1			YDR531W	CAB1			YJR152W	DAL5			YLL053C		[62]
YCL050C	APA1			YDR533C	HSP31			YKL001C	MET14			YLL058W		[62]
YCL064C	CHA1			YEL005C	VAB2			YKL015W	PUT3			YLR004C	THI73	[58]
YCR005C	CIT2			YEL039C	CYC7			YKL023W				YLR048W	RPS0B	[55]
YCR012W	PGK1			YEL060C	PRB1			YKL068W-A				YLR053C		[58]	[60]	[59]	[61]	[62]
YCR024C-A	PMP1			YEL065W	SIT1			YKL096C-B				YLR134W	PDC5	[58]
YCR031C	RPS14A			YEL066W	HPA3			YKL201C	MNN4			YLR136C	TIS11	[62]
YCR047C	BUD23			YEL072W	RMD6			YKL211C	TRP3			YLR142W	PUT1	[56]	[58]	[59]	[53]	[61]	[55]	[62]
YCR048W	ARE1			YEL073C				YKR034W	DAL80			YLR149C		[53]	[55]
YCR061W				YER001W	MNN1			YKR039W	GAP1			YLR155C	ASP3-1	[53]	[61]	[55]	[62]
YCR063W	BUD31			YER002W	NOP16			YKR058W	GLG1			YLR157C	ASP3-2	[53]	[61]	[55]	[62]
YCR067C	SED4			YER003C	PMI40			YLL027W	ISA1			YLR158C	ASP3-3	[53]	[61]	[55]	[62]
YCR073C	SSK22			YER015W	FAA2			YLR042C				YLR160C	ASP3-4	[53]	[61]	[55]	[62]
YCR073W-A	SOL2			YER024W	YAT2			YLR053C				YLR162W		[62]
YDL022W	GPD1			YER039C	HVG1			YLR136C	TIS11			YLR174W	IDP2	[60]
YDL048C	STP4			YER039C-A				YLR152C				YLR214W	FRE1	[62]
YDL049C	KNH1			YER040W	GLN3			YLR180W	SAM1			YLR257W		[53]	[55]
YDL055C	PSA1			YER052C	HOM3			YLR183C	TOS4			YLR299W	ECM38	[58]	[59]	[53]	[61]	[55]	[62]
YDL060W	TSR1			YER053C	PIC2			YLR250W	SSP120			YLR312C	ATG39	[60]	[62]
YDL061C	RPS29B			YER053C-A				YLR387C	REH1			YLR346C	CIS1	[60]
YDL066W	IDP1			YER055C	HIS1			YLR438W	CAR2			YLR411W	CTR3	[62]
YDL067C	COX9			YER060W	FCY21			YLR452C	SST2			YML058W	SML1	[60]
YDL070W	BDF2			YER060W-A	FCY22			YML018C				YML128C	MSC1	[60]
YDL072C	YET3			YER069W	ARG5,6			YMR058W	FET3			YMR058W	FET3	[62]
YDL075W	RPL31A			YER070W	RNR1			YMR062C	ARG7			YMR088C	VBA1	[58]	[59]	[53]	[61]	[55]	[62]
YDL076C	RXT3			YER073W	ALD5			YMR088C	VBA1			YMR090W		[58]	[59]	[61]
YDL082W	RPL13A			YER086W	ILV1			YMR095C	SNO1			YMR095C	SNO1	[60]
YDL083C	RPS16B			YER090W	TRP2			YMR096W	SNZ1			YMR107W	SPG4	[60]
YDL085C-A				YER103W	SSA4			YMR107W	SPG4			YMR118C	SHH3	[60]
YDL095W	PMT1			YER128W	VFA1			YMR173W	DDR48			YMR136W	GAT2	[57]
YDL111C	RRP42			YER138W-A				YMR195W	ICY1			YMR170C	ALD2	[58]	[59]	[61]
YDL124W				YER145C	FTR1			YMR307W	GAS1			YMR303C	ADH2	[62]
YDL125C	HNT1			YER162C	RAD4			YNL007C	SIS1			YMR319C	FET4	[58]
YDL128W	VCX1			YER174C	GRX4			YNL015W	PBI2			YMR322C	SNO4	[60]
YDL129W				YER175C	TMT1			YNL030W	HHF2			YNL101W	AVT4	[53]	[61]	[55]
YDL130W	RPP1B			YER175W-A				YNL042W	BOP3			YNL117W	MLS1	[58]	[59]	[61]	[62]
YDL130W-A	STF1			YER176W	ECM32			YNL104C	LEU4			YNL129W	NRK1	[58]	[53]	[55]	[62]
YDL131W	LYS21			YER184C	TOG1			YNL125C	ESBP6			YNL141W	AAH1	[55]
YDL133C-A	RPL41B			YER185W	PUG1			YNL135C	FPR1			YNL142W	MEP2	[58]	[59]	[53]	[61]	[55]	[62]
YDL133W	SRF1			YFL010W-A	AUA1			YNL141W	AAH1			YNL239W	LAP3	[61]
YDL136W	RPL35B			YFL028C	CAF16			YNL142W	MEP2			YNR001C	CIT1	[60]
YDL137W	ARF2			YFL045C	SEC53			YNL180C	RHO5			YNR012W	URK1	[55]
YDL138W	RGT2			YFL047W	RGD2			YNL221C	POP1			YNR068C		[58]
YDL155W	CLB3			YFL055W	AGP3			YNL278W	CAF120			YOL019W		[62]
YDL170W	UGA3			YFR012W-A				YNL279W	PRM1			YOL020W	TAT2	[62]
YDL171C	GLT1			YFR015C	GSY1			YNL289W	PCL1			YOL058W	ARG1	[61]
YDL174C	DLD1			YFR055W	IRC7			YNL311C	SKP2			YOL126C	MDH2	[60]
YDL180W				YGL026C	TRP5			YOL019W				YOL128C	YGK3	[58]	[59]	[61]	[55]	[62]
YDL181W	INH1			YGL029W	CGR1			YOL058W	ARG1			YOL137W	BSC6	[61]
YDL182W	LYS20			YGL032C	AGA2			YOL086C	ADH1			YOL158C	ENB1	[62]
YDL183C				YGL035C	MIG1			YOL117W	RRI2			YOR003W	YSP3	[62]
YDL184C	RPL41A			YGL051W	MST27			YOL119C	MCH4			YOR032C	HMS1	[58]
YDL191W	RPL35A			YGL053W	PRM8			YOL128C	YGK3			YOR052C	TMC1	[53]	[55]
YDL198C	GGC1			YGL055W	OLE1			YOL140W	ARG8			YOR063W	RPL3	[57]
YDL199C				YGL059W	PKP2			YOR108W	LEU9			YOR093C	CMR2	[61]
YDL210W	UGA4			YGL060W	YBP2			YOR130C	ORT1			YOR100C	CRC1	[60]
YDL215C	GDH2			YGL066W	SGF73			YOR193W	PEX27			YOR303W	CPA1	[61]
YDL229W	SSB1			YGL089C	MF(ALPHA)2			YOR221C	MCT1			YOR313C	SPS4	[58]	[59]	[61]	[62]
YDL230W	PTP1			YGL096W	TOS8			YOR292C				YOR348C	PUT4	[56]	[58]	[59]	[53]	[61]	[55]	[62]
YDL231C	BRE4			YGL116W	CDC20			YOR302W				YOR374W	ALD4	[53]	[55]
YDL236W	PHO13			YGL117W				YOR303W	CPA1			YOR375C	GDH1	[56]	[61]	[55]
YDR003W	RCR2			YGL148W	ARO2			YOR348C	PUT4			YOR382W	FIT2	[62]
YDR006C	SOK1			YGL154C	LYS5			YOR374W	ALD4			YOR383C	FIT3	[62]
YDR022C	ATG31			YGL162W	SUT1			YOR375C	GDH1			YOR391C	HSP33	[60]
YDR025W	RPS11A			YGL180W	ATG1			YOR382W	FIT2			YPL054W	LEE1	[53]	[55]
YDR034C	LYS14			YGL184C	STR3			YPL014W	CIP1			YPL095C	EEB1	[62]
YDR034W-B				YGL196W	DSD1			YPL049C	DIG1			YPL111W	CAR1	[55]
YDR035W	ARO3			YGL205W	POX1			YPL057C	SUR1			YPL123C	RNY1	[53]	[55]
YDR036C	EHD3			YGL219C	MDM34			YPL061W	ALD6			YPL134C	ODC1	[60]
YDR037W	KRS1			YGL224C	SDT1			YPL092W	SSU1			YPL150W		[58]
YDR041W	RSM10			YGL225W	VRG4			YPL127C	HHO1			YPL154C	PEP4	[53]	[55]
YDR050C	TPI1			YGL229C	SAP4			YPL163C	SVS1			YPL186C	UIP4	[62]
YDR058C	TGL2			YGL251C	HFM1			YPL187W	MF(ALPHA)1			YPL187W	MF(ALPHA)1	[58]
YDR061W				YGL253W	HXK2			YPL240C	HSP82			YPL223C	GRE1	[60]
YDR064W	RPS13			YGL258W-A				YPL250C	ATG41			YPL250C	ATG41	[62]
YDR072C	IPT1			YGL259W	YPS5			YPL252C	YAH1			YPL265W	DIP5	[53]	[55]
YDR073W	SNF11			YGL263W	COS12			YPL264C				YPL274W	SAM3	[62]
YDR077W	SED1			YGR019W	UGA1			YPL265W	DIP5			YPR035W	GLN1	[56]	[57]	[53]	[61]	[55]	[62]
YDR089W	VTC5			YGR023W	MTL1			YPL273W	SAM4			YPR138C	MEP3	[61]	[55]
YDR090C	ILT1			YGR032W	GSC2			YPR005C	HAL1			YPR194C	OPT2	[58]	[59]	[53]	[61]	[55]
YDR099W	BMH2			YGR052W	FMP48			YPR036W-A	SPO24
YDR119W	VBA4			YGR053C	MCO32			YPR058W	YMC1
YDR123C	INO2			YGR055W	MUP1			YPR065W	ROX1
YDR127W	ARO1			YGR087C	PDC6			YPR145W	ASN1
YDR147W	EKI1			YGR110W	CLD1			YPR149W	NCE102
YDR150W	NUM1			YGR112W	SHY1			YPR158W	CUR1
YDR151C	CTH1			YGR121C	MEP1
YDR152W	GIR2			YGR124W	ASN2
YDR153C	ENT5			YGR125W
YDR155C	CPR1			YGR126W
YDR156W	RPA14			YGR131W	FHN1
YDR158W	HOM2			YGR146C	ECL1
YDR171W	HSP42			YGR152C	RSR1
YDR173C	ARG82			YGR153W
YDR174W	HMO1			YGR155W	CYS4
YDR186C	SND1			YGR181W	TIM13
YDR188W	CCT6			YGR189C	CRH1
YDR207C	UME6			YGR213C	RTA1
YDR208W	MSS4			YGR238C	KEL2
YDR210W				YGR239C	PEX21
YDR211W	GCD6			YGR243W	MPC3
YDR214W	AHA1			YGR248W	SOL4
YDR224C	HTB1			YGR267C	FOL2
YDR225W	HTA1			YGR286C	BIO2
YDR226W	ADK1			YHL013C	OTU2
YDR231C	COX20			YHL016C	DUR3
YDR232W	HEM1			YHL024W	RIM4
YDR233C	RTN1			YHL028W	WSC4
YDR234W	LYS4			YHL040C	ARN1
YDR242W	AMD2			YHL044W
YDR244W	PEX5			YHL047C	ARN2
YDR258C	HSP78			YHR005C	GPA1
YDR262W				YHR018C	ARG4
YDR270W	CCC2			YHR024C	MAS2
YDR275W	BSC2			YHR046C	INM1
YDR276C	PMP3			YHR047C	AAP1
YDR297W	SUR2			YHR048W	YHK8
YDR309C	GIC2			YHR054C
YDR313C	PIB1			YHR055C	CUP1-2
YDR341C				YHR061C	GIC1
YDR345C	HXT3			YHR071W	PCL5
YDR347W	MRP1			YHR084W	STE12
YDR354W	TRP4			YHR087W	RTC3
YDR357C	CNL1			YHR092C	HXT4
YDR358W	GGA1			YHR100C	GEP4
YDR359C	EAF1			YHR105W	YPT35
YDR362C	TFC6			YHR122W	CIA2
YDR363W	ESC2			YHR126C	ANS1
YDR380W	ARO10			YHR128W	FUR1
YDR381W	YRA1			YHR136C	SPL2
YDR384C	ATO3			YHR137W	ARO9
YDR385W	EFT2			YHR142W	CHS7
YDR390C	UBA2			YHR162W	MPC2
YDR399W	HPT1			YHR176W	FMO1
YDR441C	APT2			YHR185C	PFS1
YDR447C	RPS17B			YHR189W	PTH1
YDR448W	ADA2			YHR214C-E
YDR450W	RPS18A			YHR215W	PHO12
YDR451C	YHP1			YHR216W	IMD2
YDR470C	UGO1			YIL009C-A	EST3
YDR471W	RPL27B			YIL029C	EMA17
YDR481C	PHO8			YIL073C	SPO22
YDR487C	RIB3			YIL089W
YDR490C	PKH1			YIL101C	XBP1
YDR492W	IZH1			YIL113W	SDP1
YDR496C	PUF6			YIL116W	HIS5
YDR497C	ITR1			YIL117C	PRM5
YDR499W	LCD1			YIL119C	RPI1
YDR500C	RPL37B			YIL132C	CSM2
YDR501W	PLM2			YIL140W	AXL2
YDR502C	SAM2			YIL145C	PAN6
YDR507C	GIN4			YIL146C	ATG32
YDR510W	SMT3			YIL169C	CSS1
YDR516C	EMI2			YIR019C	FLO11
YDR524C	AGE1			YIR027C	DAL1
YDR524C-B				YIR028W	DAL4
YDR524W-C				YIR029W	DAL2
YDR525W-A	SNA2			YIR030C	DCG1
YDR527W	RBA50			YIR031C	DAL7
YDR529C	QCR7			YIR032C	DAL3
YDR530C	APA2			YIR034C	LYS1
YDR531W	CAB1			YIR039C	YPS6
YDR533C	HSP31			YIR042C
YEL007W	MIT1			YJL026W	RNR2
YEL017C-A	PMP2			YJL048C	UBX6
YEL017W	GTT3			YJL057C	IKS1
YEL021W	URA3			YJL071W	ARG2
YEL024W	RIP1			YJL072C	PSF2
YEL026W	SNU13			YJL074C	SMC3
YEL027W	VMA3			YJL077C	ICS3
YEL032W	MCM3			YJL078C	PRY3
YEL034W	HYP2			YJL088W	ARG3
YEL036C	ANP1			YJL089W	SIP4
YEL040W	UTR2			YJL106W	IME2
YEL044W	IES6			YJL110C	GZF3
YEL046C	GLY1			YJL116C	NCA3
YEL054C	RPL12A			YJL144W	ROQ1
YEL055C	POL5			YJL157C	FAR1
YEL058W	PCM1			YJL160C	PIR5
YEL059C-A	SOM1			YJL171C	TOH1
YEL060C	PRB1			YJL172W	CPS1
YEL063C	CAN1			YJL173C	RFA3
YEL065W	SIT1			YJL187C	SWE1
YEL071W	DLD3			YJL210W	PEX2
YEL072W	RMD6			YJL212C	OPT1
YER001W	MNN1			YJR004C	SAG1
YER019C-A	SBH2			YJR008W	MHO1
YER019W	ISC1			YJR009C	TDH2
YER020W	GPA2			YJR010W	MET3
YER024W	YAT2			YJR016C	ILV3
YER028C	MIG3			YJR025C	BNA1
YER031C	YPT31			YJR030C	RBH2
YER033C	ZRG8			YJR039W	MLO127
YER034W				YJR047C	ANB1
YER035W	EDC2			YJR078W	BNA2
YER036C	ARB1			YJR079W
YER037W	PHM8			YJR094C	IME1
YER043C	SAH1			YJR109C	CPA2
YER044C	ERG28			YJR111C	PXP2
YER046W	SPO73			YJR122W	IBA57
YER052C	HOM3			YJR130C	STR2
YER055C	HIS1			YJR152W	DAL5
YER056C	FCY2			YKL001C	MET14
YER056C-A	RPL34A			YKL015W	PUT3
YER068W	MOT2			YKL023W
YER069W	ARG5,6			YKL033W-A
YER073W	ALD5			YKL068W-A
YER074W	RPS24A			YKL073W	LHS1
YER075C	PTP3			YKL086W	SRX1
YER081W	SER3			YKL096C-B
YER085C				YKL113C	RAD27
YER086W	ILV1			YKL128C	PMU1
YER088C	DOT6			YKL165C	MCD4
YER091C	MET6			YKL178C	STE3
YER092W	IES5			YKL201C	MNN4
YER094C	PUP3			YKL209C	STE6
YER095W	RAD51			YKL211C	TRP3
YER102W	RPS8B			YKR034W	DAL80
YER103W	SSA4			YKR039W	GAP1
YER116C	SLX8			YKR058W	GLG1
YER117W	RPL23B			YKR075C
YER130C	COM2			YKR091W	SRL3
YER131W	RPS26B			YKR093W	PTR2
YER136W	GDI1			YLL018C	DPS1
YER137C				YLL027W	ISA1
YER145C	FTR1			YLL057C	JLP1
YER146W	LSM5			YLL058W
YER150W	SPI1			YLL061W	MMP1
YER155C	BEM2			YLL062C	MHT1
YER159C	BUR6			YLR004C	THI73
YER168C	CCA1			YLR027C	AAT2
YER174C	GRX4			YLR040C	AFB1
YER175C	TMT1			YLR042C
YER177W	BMH1			YLR053C
YER178W	PDA1			YLR054C	OSW2
YER180C-A	SLO1			YLR121C	YPS3
YER185W	PUG1			YLR126C
YFL016C	MDJ1			YLR136C	TIS11
YFL021W	GAT1			YLR152C
YFL022C	FRS2			YLR155C	ASP3-1
YFL023W	BUD27			YLR156C-A
YFL024C	EPL1			YLR156W
YFL030W	AGX1			YLR157C	ASP3-2
YFL031W	HAC1			YLR158C	ASP3-3
YFL037W	TUB2			YLR159C-A
YFL038C	YPT1			YLR159W
YFL039C	ACT1			YLR160C	ASP3-4
YFL054C	AQY3			YLR161W
YFR006W				YLR180W	SAM1
YFR009W	GCN20			YLR183C	TOS4
YFR025C	HIS2			YLR211C	ATG38
YFR029W	PTR3			YLR227C	ADY4
YFR030W	MET10			YLR237W	THI7
YFR031C-A	RPL2A			YLR250W	SSP120
YFR032C-A	RPL29			YLR251W	SYM1
YFR033C	QCR6			YLR262C-A	TMA7
YFR034C	PHO4			YLR290C	COQ11
YFR035C				YLR297W
YFR036W	CDC26			YLR364W	GRX8
YFR039C	OSW7			YLR387C	REH1
YFR055W	IRC7			YLR432W	IMD3
YGL001C	ERG26			YLR433C	CNA1
YGL007C-A				YLR438W	CAR2
YGL009C	LEU1			YLR452C	SST2
YGL012W	ERG4			YLR456W
YGL013C	PDR1			YML003W
YGL029W	CGR1			YML018C
YGL030W	RPL30			YML027W	YOX1
YGL031C	RPL24A			YML047C	PRM6
YGL035C	MIG1			YML060W	OGG1
YGL037C	PNC1			YML116W	ATR1
YGL038C	OCH1			YML123C	PHO84
YGL040C	HEM2			YMR011W	HXT2
YGL050W	TYW3			YMR019W	STB4
YGL056C	SDS23			YMR048W	CSM3
YGL062W	PYC1			YMR058W	FET3
YGL076C	RPL7A			YMR062C	ARG7
YGL077C	HNM1			YMR065W	KAR5
YGL083W	SCY1			YMR076C	PDS5
YGL096W	TOS8			YMR081C	ISF1
YGL101W	YGK1			YMR088C	VBA1
YGL103W	RPL28			YMR095C	SNO1
YGL115W	SNF4			YMR096W	SNZ1
YGL117W				YMR107W	SPG4
YGL123W	RPS2			YMR170C	ALD2
YGL125W	MET13			YMR173W	DDR48
YGL134W	PCL10			YMR195W	ICY1
YGL135W	RPL1B			YMR199W	CLN1
YGL145W	TIP20			YMR215W	GAS3
YGL146C	RRT6			YMR232W	FUS2
YGL147C	RPL9A			YMR244W
YGL148W	ARO2			YMR251W	GTO3
YGL150C	INO80			YMR262W
YGL166W	CUP2			YMR271C	URA10
YGL184C	STR3			YMR297W	PRC1
YGL186C	TPN1			YMR303C	ADH2
YGL187C	COX4			YMR307W	GAS1
YGL188C-A				YMR322C	SNO4
YGL189C	RPS26A			YNL007C	SIS1
YGL196W	DSD1			YNL015W	PBI2
YGL197W	MDS3			YNL030W	HHF2
YGL202W	ARO8			YNL042W	BOP3
YGL206C	CHC1			YNL042W-B
YGL209W	MIG2			YNL102W	POL1
YGL219C	MDM34			YNL104C	LEU4
YGL225W	VRG4			YNL125C	ESBP6
YGL228W	SHE10			YNL135C	FPR1
YGL236C	MTO1			YNL141W	AAH1
YGL253W	HXK2			YNL142W	MEP2
YGR019W	UGA1			YNL144C
YGR020C	VMA7			YNL145W	MFA2
YGR021W	DPC29			YNL180C	RHO5
YGR027C	RPS25A			YNL202W	SPS19
YGR031C-A	NAG1			YNL221C	POP1
YGR031W	IMO32			YNL259C	ATX1
YGR033C	TIM21			YNL278W	CAF120
YGR034W	RPL26B			YNL279W	PRM1
YGR035C				YNL289W	PCL1
YGR037C	ACB1			YNL300W	TOS6
YGR044C	RME1			YNL311C	SKP2
YGR047C	TFC4			YNR034W	SOL1
YGR048W	UFD1			YNR044W	AGA1
YGR060W	ERG25			YNR056C	BIO5
YGR061C	ADE6			YNR057C	BIO4
YGR065C	VHT1			YNR058W	BIO3
YGR078C	PAC10			YNR064C
YGR079W				YNR068C
YGR085C	RPL11B			YNR069C	BSC5
YGR086C	PIL1			YOL007C	CSI2
YGR092W	DBF2			YOL019W
YGR106C	VOA1			YOL032W	OPI10
YGR110W	CLD1			YOL047C	LDS2
YGR117C				YOL055C	THI20
YGR118W	RPS23A			YOL058W	ARG1
YGR120C	COG2			YOL086C	ADH1
YGR121C	MEP1			YOL091W	SPO21
YGR121W-A				YOL104C	NDJ1
YGR122W				YOL117W	RRI2
YGR124W	ASN2			YOL119C	MCH4
YGR125W				YOL128C	YGK3
YGR126W				YOL140W	ARG8
YGR142W	BTN2			YOL147C	PEX11
YGR146C-A				YOL152W	FRE7
YGR148C	RPL24B			YOL155C	HPF1
YGR152C	RSR1			YOL159C-A
YGR154C	GTO1			YOL162W
YGR155W	CYS4			YOL163W
YGR156W	PTI1			YOL164W	BDS1
YGR157W	CHO2			YOR003W	YSP3
YGR159C	NSR1			YOR009W	TIR4
YGR161C	RTS3			YOR010C	TIR2
YGR161W-C				YOR044W	IRC23
YGR162W	TIF4631			YOR054C	VHS3
YGR165W	MRPS35			YOR072W-B
YGR169C-A	LSO2			YOR108W	LEU9
YGR170W	PSD2			YOR114W	DPI34
YGR175C	ERG1			YOR130C	ORT1
YGR180C	RNR4			YOR136W	IDH2
YGR183C	QCR9			YOR173W	DCS2
YGR191W	HIP1			YOR180C	DCI1
YGR192C	TDH3			YOR186W
YGR197C	SNG1			YOR192C	THI72
YGR198W	YPP1			YOR193W	PEX27
YGR202C	PCT1			YOR221C	MCT1
YGR203W	YCH1			YOR292C
YGR204W	ADE3			YOR302W
YGR210C				YOR303W	CPA1
YGR211W	ZPR1			YOR313C	SPS4
YGR214W	RPS0A			YOR321W	PMT3
YGR221C	TOS2			YOR323C	PRO2
YGR223C	HSV2			YOR332W	VMA4
YGR238C	KEL2			YOR348C	PUT4
YGR239C	PEX21			YOR374W	ALD4
YGR243W	MPC3			YOR375C	GDH1
YGR244C	LSC2			YOR382W	FIT2
YGR254W	ENO1			YOR383C	FIT3
YGR255C	COQ6			YOR384W	FRE5
YGR268C	HUA1			YOR388C	FDH1
YGR279C	SCW4			YOR391C	HSP33
YGR280C	PXR1			YOR393W	ERR1
YHL001W	RPL14B			YOR394W	PAU21
YHL004W	MRP4			YPL003W	ULA1
YHL006C	SHU1			YPL014W	CIP1
YHL007C	STE20			YPL033C	SRL4
YHL015W	RPS20			YPL049C	DIG1
YHL015W-A				YPL054W	LEE1
YHL016C	DUR3			YPL057C	SUR1
YHL020C	OPI1			YPL058C	PDR12
YHL021C	AIM17			YPL061W	ALD6
YHL023C	NPR3			YPL092W	SSU1
YHL025W	SNF6			YPL127C	HHO1
YHL026C				YPL134C	ODC1
YHL028W	WSC4			YPL163C	SVS1
YHL029C	OCA5			YPL166W	ATG29
YHL033C	RPL8A			YPL187W	MF(ALPHA)1
YHL040C	ARN1			YPL188W	POS5
YHR005C	GPA1			YPL223C	GRE1
YHR005C-A	TIM10			YPL240C	HSP82
YHR007C	ERG11			YPL247C
YHR008C	SOD2			YPL248C	GAL4
YHR010W	RPL27A			YPL250C	ATG41
YHR015W	MIP6			YPL252C	YAH1
YHR018C	ARG4			YPL264C
YHR019C	DED81			YPL265W	DIP5
YHR020W				YPL273W	SAM4
YHR021C	RPS27B			YPL280W	HSP32
YHR021W-A	ECM12			YPL281C	ERR2
YHR023W	MYO1			YPR005C	HAL1
YHR028C	DAP2			YPR036W-A	SPO24
YHR029C	YHI9			YPR052C	NHP6A
YHR031C	RRM3			YPR058W	YMC1
YHR033W				YPR065W	ROX1
YHR037W	PUT2			YPR066W	UBA3
YHR038W	RRF1			YPR069C	SPE3
YHR041C	SRB2			YPR111W	DBF20
YHR042W	NCP1			YPR122W	AXL1
YHR047C	AAP1			YPR145C-A
YHR048W	YHK8			YPR145W	ASN1
YHR049W	FSH1			YPR149W	NCE102
YHR051W	COX6			YPR158W	CUR1
YHR067W	HTD2			YPR194C	OPT2
YHR083W	SAM35
YHR094C	HXT1
YHR097C
YHR098C	SFB3
YHR099W	TRA1
YHR128W	FUR1
YHR137W	ARO9
YHR141C	RPL42B
YHR144C	DCD1
YHR149C	SKG6
YHR150W	PEX28
YHR151C	MTC6
YHR152W	SPO12
YHR162W	MPC2
YHR163W	SOL3
YHR174W	ENO2
YHR175W	CTR2
YHR179W	OYE2
YHR181W	SVP26
YHR183W	GND1
YHR193C	EGD2
YHR194W	MDM31
YHR195W	NVJ1
YHR200W	RPN10
YHR203C	RPS4B
YHR208W	BAT1
YIL009W	FAA3
YIL014C-A
YIL018W	RPL2B
YIL033C	BCY1
YIL046W	MET30
YIL046W-A
YIL047C	SYG1
YIL050W	PCL7
YIL051C	MMF1
YIL052C	RPL34B
YIL053W	GPP1
YIL055C
YIL056W	VHR1
YIL061C	SNP1
YIL069C	RPS24B
YIL074C	SER33
YIL077C	RCI37
YIL094C	LYS12
YIL099W	SGA1
YIL114C	POR2
YIL116W	HIS5
YIL117C	PRM5
YIL118W	RHO3
YIL120W	QDR1
YIL121W	QDR2
YIL130W	ASG1
YIL131C	FKH1
YIL133C	RPL16A
YIL146C	ATG32
YIL148W	RPL40A
YIL159W	BNR1
YIL160C	POT1
YIL164C	NIT1
YIL165C
YIR016W
YIR017C	MET28
YIR018W	YAP5
YIR027C	DAL1
YIR028W	DAL4
YIR029W	DAL2
YIR030C	DCG1
YIR031C	DAL7
YIR032C	DAL3
YIR033W	MGA2
YIR034C	LYS1
YJL006C	CTK2
YJL011C	RPC17
YJL026W	RNR2
YJL028W
YJL029C	VPS53
YJL034W	KAR2
YJL042W	MHP1
YJL043W
YJL044C	GYP6
YJL047C-A
YJL048C	UBX6
YJL076W	NET1
YJL082W	IML2
YJL083W	TAX4
YJL084C	ALY2
YJL088W	ARG3
YJL089W	SIP4
YJL101C	GSH1
YJL107C
YJL110C	GZF3
YJL115W	ASF1
YJL117W	PHO86
YJL127C-B	MCO6
YJL130C	URA2
YJL133C-A	DPI8
YJL134W	LCB3
YJL136C	RPS21B
YJL141C	YAK1
YJL148W	RPA34
YJL149W	DAS1
YJL151C	SNA3
YJL153C	INO1
YJL154C	VPS35
YJL157C	FAR1
YJL158C	CIS3
YJL159W	HSP150
YJL163C
YJL171C	TOH1
YJL172W	CPS1
YJL177W	RPL17B
YJL178C	ATG27
YJL186W	MNN5
YJL187C	SWE1
YJL189W	RPL39
YJL190C	RPS22A
YJL192C	SOP4
YJL194W	CDC6
YJL196C	ELO1
YJL200C	ACO2
YJL210W	PEX2
YJL212C	OPT1
YJL217W	REE1
YJR001W	AVT1
YJR008W	MHO1
YJR016C	ILV3
YJR025C	BNA1
YJR045C	SSC1
YJR046W	TAH11
YJR047C	ANB1
YJR048W	CYC1
YJR052W	RAD7
YJR055W	HIT1
YJR059W	PTK2
YJR072C	NPA3
YJR073C	OPI3
YJR074W	MOG1
YJR077C	MIR1
YJR092W	BUD4
YJR094W-A	RPL43B
YJR101W	RSM26
YJR103W	URA8
YJR104C	SOD1
YJR105W	ADO1
YJR109C	CPA2
YJR110W	YMR1
YJR111C	PXP2
YJR113C	RSM7
YJR119C	JHD2
YJR123W	RPS5
YJR127C	RSF2
YJR137C	MET5
YJR139C	HOM6
YJR145C	RPS4A
YJR147W	HMS2
YJR148W	BAT2
YJR149W
YJR152W	DAL5
YKL001C	MET14
YKL006W	RPL14A
YKL007W	CAP1
YKL008C	LAC1
YKL015W	PUT3
YKL016C	ATP7
YKL023C-A	MIN9
YKL023W
YKL029C	MAE1
YKL032C	IXR1
YKL035W	UGP1
YKL051W	SFK1
YKL052C	ASK1
YKL056C	TMA19
YKL057C	NUP120
YKL060C	FBA1
YKL062W	MSN4
YKL063C
YKL068W-A
YKL080W	VMA5
YKL081W	TEF4
YKL096C-B
YKL096W-A	CWP2
YKL103C	APE1
YKL110C	KTI12
YKL120W	OAC1
YKL142W	MRP8
YKL152C	GPM1
YKL171W	NNK1
YKL180W	RPL17A
YKL183W	LOT5
YKL186C	MTR2
YKL201C	MNN4
YKL210W	UBA1
YKL211C	TRP3
YKL216W	URA1
YKR003W	OSH6
YKR004C	ECM9
YKR009C	FOX2
YKR011C
YKR013W	PRY2
YKR024C	DBP7
YKR031C	SPO14
YKR034W	DAL80
YKR035W-A	DID2
YKR038C	KAE1
YKR039W	GAP1
YKR041W
YKR052C	MRS4
YKR058W	GLG1
YKR074W	AIM29
YKR080W	MTD1
YKR089C	TGL4
YKR092C	SRP40
YKR094C	RPL40B
YLL012W	YEH1
YLL018C-A	COX19
YLL024C	SSA2
YLL026W	HSP104
YLL027W	ISA1
YLL029W	FRA1
YLL039C	UBI4
YLL045C	RPL8B
YLL051C	FRE6
YLL055W	YCT1
YLR018C	POM34
YLR023C	IZH3
YLR034C	SMF3
YLR042C
YLR043C	TRX1
YLR044C	PDC1
YLR048W	RPS0B
YLR053C
YLR055C	SPT8
YLR056W	ERG3
YLR057W	MNL2
YLR058C	SHM2
YLR061W	RPL22A
YLR074C	BUD20
YLR075W	RPL10
YLR077W	FMP25
YLR084C	RAX2
YLR089C	ALT1
YLR090W	XDJ1
YLR092W	SUL2
YLR094C	GIS3
YLR099C	ICT1
YLR099W-A	MIM2
YLR100W	ERG27
YLR108C
YLR109W	AHP1
YLR110C	CCW12
YLR113W	HOG1
YLR120C	YPS1
YLR130C	ZRT2
YLR136C	TIS11
YLR142W	PUT1
YLR143W	DPH6
YLR149C
YLR150W	STM1
YLR152C
YLR153C	ACS2
YLR154C	RNH203
YLR163C	MAS1
YLR164W	SHH4
YLR167W	RPS31
YLR168C	UPS2
YLR174W	IDP2
YLR178C	TFS1
YLR179C
YLR180W	SAM1
YLR183C	TOS4
YLR185W	RPL37A
YLR189C	ATG26
YLR205C	HMX1
YLR212C	TUB4
YLR220W	CCC1
YLR224W	UCC1
YLR225C
YLR226W	BUR2
YLR249W	YEF3
YLR250W	SSP120
YLR256W	HAP1
YLR257W
YLR259C	HSP60
YLR264C-A
YLR278C
YLR284C	ECI1
YLR287C-A	RPS30A
YLR301W	HRI1
YLR303W	MET17
YLR304C	ACO1
YLR312C	ATG39
YLR312W-A	MRPL15
YLR325C	RPL38
YLR326W
YLR327C	TMA10
YLR333C	RPS25B
YLR335W	NUP2
YLR340W	RPP0
YLR344W	RPL26A
YLR346C	CIS1
YLR347C	KAP95
YLR348C	DIC1
YLR350W	ORM2
YLR354C	TAL1
YLR355C	ILV5
YLR373C	VID22
YLR380W	CSR1
YLR387C	REH1
YLR388W	RPS29A
YLR389C	STE23
YLR390W-A	CCW14
YLR399C	BDF1
YLR401C	DUS3
YLR406C	RPL31B
YLR406C-A
YLR412C-A
YLR414C	PUN1
YLR415C
YLR436C	ECM30
YLR437C	DIF1
YLR438W	CAR2
YLR439W	MRPL4
YLR441C	RPS1A
YLR448W	RPL6B
YLR452C	SST2
YLR454W	FMP27
YML007C-A	MIN4
YML007W	YAP1
YML008C	ERG6
YML017W	PSP2
YML018C
YML024W	RPS17A
YML025C	YML6
YML026C	RPS18B
YML028W	TSA1
YML034W	SRC1
YML052W	SUR7
YML053C
YML054C	CYB2
YML057W	CMP2
YML058W	SML1
YML058W-A	HUG1
YML059C	NTE1
YML063W	RPS1B
YML064C	TEM1
YML073C	RPL6A
YML088W	UFO1
YML098W	TAF13
YML099C	ARG81
YML100W	TSL1
YML100W-A
YML101C	CUE4
YML111W	BUL2
YML121W	GTR1
YMR001C-A
YMR002W	MIX17
YMR006C	PLB2
YMR013C	SEC59
YMR014W	BUD22
YMR015C	ERG5
YMR031C	EIS1
YMR032W	HOF1
YMR041C	ARA2
YMR042W	ARG80
YMR043W	MCM1
YMR052W	FAR3
YMR056C	AAC1
YMR058W	FET3
YMR062C	ARG7
YMR072W	ABF2
YMR083W	ADH3
YMR086W	SEG1
YMR088C	VBA1
YMR095C	SNO1
YMR096W	SNZ1
YMR107W	SPG4
YMR108W	ILV2
YMR116C	ASC1
YMR120C	ADE17
YMR121C	RPL15B
YMR122W-A	NCW1
YMR135C	GID8
YMR136W	GAT2
YMR142C	RPL13B
YMR143W	RPS16A
YMR144W	FDO1
YMR173W	DDR48
YMR182W-A	MIN3
YMR183C	SSO2
YMR186W	HSC82
YMR188C	MRPS17
YMR189W	GCV2
YMR194C-B	CMC4
YMR195W	ICY1
YMR201C	RAD14
YMR202W	ERG2
YMR205C	PFK2
YMR216C	SKY1
YMR217W	GUA1
YMR238W	DFG5
YMR240C	CUS1
YMR241W	YHM2
YMR242C	RPL20A
YMR243C	ZRC1
YMR244C-A	COA6
YMR246W	FAA4
YMR251W-A	HOR7
YMR253C
YMR265C
YMR266W	RSN1
YMR272C	SCS7
YMR290C	HAS1
YMR291W	TDA1
YMR296C	LCB1
YMR302C	YME2
YMR306W	FKS3
YMR307W	GAS1
YMR313C	TGL3
YMR314W	PRE5
YMR315W
YMR318C	ADH6
YNL006W	LST8
YNL007C	SIS1
YNL015W	PBI2
YNL016W	PUB1
YNL029C	KTR5
YNL030W	HHF2
YNL031C	HHT2
YNL036W	NCE103
YNL037C	IDH1
YNL042W	BOP3
YNL053W	MSG5
YNL055C	POR1
YNL065W	AQR1
YNL066W	SUN4
YNL067W	RPL9B
YNL067W-B
YNL069C	RPL16B
YNL077W	APJ1
YNL079C	TPM1
YNL080C	EOS1
YNL087W	TCB2
YNL096C	RPS7B
YNL097C	PHO23
YNL097C-B
YNL098C	RAS2
YNL101W	AVT4
YNL103W	MET4
YNL104C	LEU4
YNL118C	DCP2
YNL124W	NAF1
YNL125C	ESBP6
YNL129W	NRK1
YNL130C	CPT1
YNL132W	KRE33
YNL133C	FYV6
YNL134C
YNL135C	FPR1
YNL141W	AAH1
YNL142W	MEP2
YNL147W	LSM7
YNL149C	PGA2
YNL160W	YGP1
YNL162W	RPL42A
YNL169C	PSD1
YNL172W	APC1
YNL173C	MDG1
YNL176C	TDA7
YNL178W	RPS3
YNL180C	RHO5
YNL182C	IPI3
YNL183C	NPR1
YNL186W	UBP10
YNL190W
YNL191W	DUG3
YNL193W
YNL208W
YNL216W	RAP1
YNL217W	PPN2
YNL220W	ADE12
YNL221C	POP1
YNL234W
YNL239W	LAP3
YNL240C	NAR1
YNL241C	ZWF1
YNL251C	NRD1
YNL268W	LYP1
YNL277W	MET2
YNL278W	CAF120
YNL279W	PRM1
YNL280C	ERG24
YNL281W	HCH1
YNL282W	POP3
YNL288W	CAF40
YNL289W	PCL1
YNL298W	CLA4
YNL302C	RPS19B
YNL311C	SKP2
YNL327W	EGT2
YNR001C	CIT1
YNR002C	ATO2
YNR009W	NRM1
YNR011C	PRP2
YNR012W	URK1
YNR013C	PHO91
YNR014W
YNR017W	TIM23
YNR018W	RCF2
YNR019W	ARE2
YNR028W	CPR8
YNR050C	LYS9
YOL006C	TOP1
YOL011W	PLB3
YOL012C	HTZ1
YOL019W
YOL019W-A
YOL021C	DIS3
YOL025W	LAG2
YOL026C	MIM1
YOL030W	GAS5
YOL031C	SIL1
YOL039W	RPP2A
YOL040C	RPS15
YOL052C	SPE2
YOL052C-A	DDR2
YOL057W
YOL058W	ARG1
YOL059W	GPD2
YOL060C	MAM3
YOL064C	MET22
YOL086C	ADH1
YOL107W
YOL109W	ZEO1
YOL110W	SHR5
YOL111C	MDY2
YOL113W	SKM1
YOL114C	PTH4
YOL117W	RRI2
YOL119C	MCH4
YOL120C	RPL18A
YOL121C	RPS19A
YOL125W	TRM13
YOL126C	MDH2
YOL127W	RPL25
YOL128C	YGK3
YOL140W	ARG8
YOL151W	GRE2
YOL158C	ENB1
YOR007C	SGT2
YOR023C	AHC1
YOR027W	STI1
YOR032C	HMS1
YOR032W-A
YOR042W	CUE5
YOR051C	ETT1
YOR052C	TMC1
YOR062C
YOR063W	RPL3
YOR064C	YNG1
YOR073W	SGO1
YOR078W	BUD21
YOR087W	YVC1
YOR096W	RPS7A
YOR099W	KTR1
YOR100C	CRC1
YOR101W	RAS1
YOR108W	LEU9
YOR130C	ORT1
YOR138C	RUP1
YOR182C	RPS30B
YOR184W	SER1
YOR185C	GSP2
YOR187W	TUF1
YOR193W	PEX27
YOR221C	MCT1
YOR222W	ODC2
YOR226C	ISU2
YOR227W	HER1
YOR229W	WTM2
YOR230W	WTM1
YOR231W	MKK1
YOR234C	RPL33B
YOR236W	DFR1
YOR246C	ENV9
YOR268C
YOR269W	PAC1
YOR270C	VPH1
YOR271C	FSF1
YOR272W	YTM1
YOR273C	TPO4
YOR274W	MOD5
YOR292C
YOR293W	RPS10A
YOR298C-A	MBF1
YOR299W	BUD7
YOR302W
YOR303W	CPA1
YOR304W	ISW2
YOR306C	MCH5
YOR312C	RPL20B
YOR315W	SFG1
YOR316C	COT1
YOR316C-A
YOR317W	FAA1
YOR319W	HSH49
YOR324C	FRT1
YOR327C	SNC2
YOR335C	ALA1
YOR337W	TEA1
YOR338W
YOR340C	RPA43
YOR342C
YOR344C	TYE7
YOR347C	PYK2
YOR348C	PUT4
YOR349W	CIN1
YOR356W	CIR2
YOR363C	PIP2
YOR369C	RPS12
YOR373W	NUD1
YOR374W	ALD4
YOR375C	GDH1
YOR378W	AMF1
YOR382W	FIT2
YPL004C	LSP1
YPL014W	CIP1
YPL015C	HST2
YPL016W	SWI1
YPL017C	IRC15
YPL018W	CTF19
YPL019C	VTC3
YPL024W	RMI1
YPL026C	SKS1
YPL037C	EGD1
YPL048W	CAM1
YPL049C	DIG1
YPL055C	LGE1
YPL056C	LCL1
YPL057C	SUR1
YPL061W	ALD6
YPL067C	HTC1
YPL068C
YPL075W	GCR1
YPL079W	RPL21B
YPL081W	RPS9A
YPL082C	MOT1
YPL088W
YPL089C	RLM1
YPL090C	RPS6A
YPL092W	SSU1
YPL093W	NOG1
YPL095C	EEB1
YPL106C	SSE1
YPL111W	CAR1
YPL112C	PEX25
YPL117C	IDI1
YPL126W	NAN1
YPL127C	HHO1
YPL128C	TBF1
YPL131W	RPL5
YPL135W	ISU1
YPL137C	GIP3
YPL143W	RPL33A
YPL144W	POC4
YPL155C	KIP2
YPL163C	SVS1
YPL170W	DAP1
YPL177C	CUP9
YPL187W	MF(ALPHA)1
YPL189C-A	COA2
YPL189W	GUP2
YPL198W	RPL7B
YPL199C
YPL202C	AFT2
YPL207W	TYW1
YPL221W	FLC1
YPL222W	FMP40
YPL229W
YPL231W	FAS2
YPL232W	SSO1
YPL240C	HSP82
YPL249C-A	RPL36B
YPL250C	ATG41
YPL252C	YAH1
YPL264C
YPL265W	DIP5
YPL273W	SAM4
YPL274W	SAM3
YPR005C	HAL1
YPR009W	SUT2
YPR010C	RPA135
YPR010C-A	MIN8
YPR028W	YOP1
YPR030W	CSR2
YPR035W	GLN1
YPR036W	VMA13
YPR036W-A	SPO24
YPR042C	PUF2
YPR043W	RPL43A
YPR054W	SMK1
YPR058W	YMC1
YPR063C
YPR065W	ROX1
YPR074C	TKL1
YPR080W	TEF1
YPR102C	RPL11A
YPR103W	PRE2
YPR127W
YPR131C	NAT3
YPR132W	RPS23B
YPR138C	MEP3
YPR144C	NOC4
YPR145W	ASN1
YPR149W	NCE102
YPR151C	SUE1
YPR158W	CUR1
YPR159C-A
YPR161C	SGV1
YPR166C	MRP2
YPR167C	MET16
YPR168W	NUT2
YPR184W	GDB1
YPR192W	AQY1
