# Supplementary material for: Transcription-dependent spreading of the Dal80 yeast GATA factor across the body of highly expressed genes
Source: PLoS Genet. 2019 Feb 28;15(2):e1007999. doi: 10.1371/journal.pgen.1007999 (PMC6413948; doi:10.1371/journal.pgen.1007999)
Supplement: S4 Table — List of the 754 genes upregulated (NCR-sensitive; column A) and 928 downregulated (revNCR-sensitive; column F) in a wild type (WT) grown in glutamine (G) or proline (P)-containing medium. Gene counts (Columns B-C and G-H), fold change (Columns D and I) and p values (Columns E and J) are indicated. Genes identified in previous screens (Column M + references in columns N-V) are indicated, and their overlap with our data (Columns K-L) (XLSX) [file pgen.1007999.s011.xlsx]

## Sheet: S4 Table
A		B	C	D	E	F		G	H	I	J	K		L		M		N	O	P	Q	R	S	T	U	V
NCR-sensitive in wt (754)		WT G	WT P	Fold WT-P/WT-G	p-value	revNCR-sensitive in wt (928)		WT G	WT P	Fold WT-P/WT-G	p-value	NCR and previously identified (97)		revNCR and previously identified (18)		Genes of previous screens (205)		References
Q0045	COX1	49112.9	109135	2.22213	4.58327e-07	YAL003W	EFB1	26704.4	10899.1	0.408139	1.2875e-05	YAL062W	GDH3	YBR054W	YRO2	YAL054C	ACS1	[60]
Q0050	AI1	13874.2	37458	2.69983	4.17793e-07	YAL007C	ERP2	2039.24	567.171	0.278129	7.37058e-13	YAR050W	FLO1	YBR068C	BAP2	YAL061W	BDH2	[60]	[62]
Q0055	AI2	26135.6	67333.3	2.5763	9.90632e-08	YAL012W	CYS3	19233.8	2999.37	0.155943	8.05529e-18	YBL049W	MOH1	YCL025C	AGP1	YAL062W	GDH3	[57]	[60]	[61]	[55]
Q0060	AI3	27544.2	69418.3	2.52025	1.57759e-07	YAL022C	FUN26	2055.98	920.154	0.447549	8.93569e-06	YBR128C	ATG14	YDR046C	BAP3	YAR050W	FLO1	[62]
Q0065	AI4	37378.6	87966.9	2.3534	3.01153e-07	YAL023C	PMT2	14755.1	2573.89	0.174441	9.94843e-16	YBR208C	DUR1,2	YDR222W		YAR071W	PHO11	[62]
Q0070	AI5_ALPHA	40107.6	92665	2.31041	3.85838e-07	YAL035W	FUN12	8435.04	2779.02	0.329461	2.33318e-07	YBR285W		YDR508C	GNP1	YBL015W	ACH1	[60]
Q0130	OLI1	2654.75	8052.11	3.0331	2.28535e-07	YAL036C	RBG1	2969.67	1074.23	0.361733	8.83556e-08	YBR296C	PHO89	YGL008C	PMA1	YBL049W	MOH1	[53]	[55]	[62]
Q0160	SCEI	6537.91	16591.3	2.53771	1.26882e-05	YAL038W	CDC19	308208	58138.6	0.188634	7.15714e-42	YCL027W	FUS1	YKL187C	FAT3	YBL075C	SSA3	[60]
YAL028W	FRT2	119.397	304.341	2.54898	2.88617e-07	YAL042W	ERV46	5326.11	1643.81	0.308631	1.8564e-08	YCR005C	CIT2	YKR093W	PTR2	YBR006W	UGA2	[61]
YAL037W		66.4987	266.981	4.01482	6.21562e-13	YAL053W	FLC2	6653.89	3178.57	0.477701	0.00059788	YDL169C	UGX2	YLR048W	RPS0B	YBR050C	REG2	[62]
YAL047C	SPC72	74.3011	165.844	2.23205	9.48707e-05	YAR002C-A	ERP1	6651.65	1319.69	0.1984	2.86389e-14	YDL170W	UGA3	YML058W	SML1	YBR054W	YRO2	[60]
YAL062W	GDH3	133.378	687.163	5.15198	3.11977e-20	YAR007C	RFA1	1099.02	329.369	0.299693	3.65447e-12	YDL204W	RTN2	YMR303C	ADH2	YBR068C	BAP2	[62]
YAL063C	FLO9	74.7957	182.436	2.43913	1.00963e-05	YAR008W	SEN34	168.836	63.5114	0.376173	1.91006e-06	YDL210W	UGA4	YOL020W	TAT2	YBR072W	HSP26	[60]
YAL067C	SEO1	78.2744	222.869	2.84728	9.05001e-08	YAR015W	ADE1	4192.36	2091.96	0.498994	0.000820651	YDL215C	GDH2	YOL126C	MDH2	YBR128C	ATG14	[55]
YAR050W	FLO1	145.429	321.809	2.21283	1.17415e-05	YAR028W		408.998	121.187	0.296302	7.05768e-12	YDL218W		YOR063W	RPL3	YBR139W	ATG42	[58]	[59]	[61]
YBL029C-A		168.741	430.939	2.55385	1.17197e-07	YAR031W	PRM9	75.5174	24.1904	0.320328	1.83236e-05	YDL238C	GUD1	YOR375C	GDH1	YBR208C	DUR1,2	[56]	[58]	[59]	[53]	[61]	[55]	[62]
YBL029W		132.493	583.941	4.40733	7.94521e-17	YAR033W	MST28	198.318	79.8299	0.402536	3.36514e-06	YDR070C	FMP16	YPL154C	PEP4	YBR285W		[61]
YBL033C	RIB1	447.349	1463.84	3.27225	1.51971e-11	YBL002W	HTB2	7181.78	1330.44	0.185252	2.95572e-15	YDR090C	ILT1	YPR138C	MEP3	YBR296C	PHO89	[62]
YBL039W-B		99.1919	206.994	2.0868	0.000143244	YBL003C	HTA2	3796.54	742.849	0.195665	6.19935e-17	YDR171W	HSP42			YCL025C	AGP1	[55]	[62]
YBL043W	ECM13	49.9805	1569.99	31.412	8.57041e-64	YBL004W	UTP20	11399.3	4939.28	0.433298	0.000113746	YDR242W	AMD2			YCL027W	FUS1	[58]
YBL049W	MOH1	109.628	839.669	7.65925	3.36937e-29	YBL020W	RFT1	1793.94	821.403	0.457878	1.22827e-05	YEL009C	GCN4			YCL061C	MRC1	[58]
YBL060W	YEL1	144.496	347.215	2.40293	1.08119e-06	YBL030C	PET9	15248.5	7594.93	0.498076	0.00113452	YEL063C	CAN1			YCL064C	CHA1	[55]
YBL078C	ATG8	118.704	300.372	2.53043	3.84367e-07	YBL032W	HEK2	1352.4	538.426	0.398126	1.30358e-07	YER024W	YAT2			YCR005C	CIT2	[60]
YBL090W	MRP21	107.413	215.195	2.00343	0.000309123	YBL035C	POL12	491.721	195.022	0.39661	1.30042e-07	YER065C	ICL1			YCR021C	HSP30	[60]
YBL093C	ROX3	343.947	728.16	2.11707	1.71791e-05	YBL039C	URA7	7559.03	2977.45	0.393893	1.37637e-05	YFL021W	GAT1			YCR024C-A	PMP1	[53]	[55]
YBL103C	RTG3	243.859	1105.95	4.53523	7.03374e-18	YBL040C	ERD2	1797.63	603.182	0.335543	6.52225e-10	YFR055W	IRC7			YCR098C	GIT1	[62]
YBR018C	GAL7	16.5844	42.8281	2.58243	0.0030101	YBL045C	COR1	4453.25	2205.61	0.495281	0.000787887	YGL209W	MIG2			YDL066W	IDP1	[61]
YBR019C	GAL10	40.9618	84.1381	2.05406	0.00412236	YBL047C	EDE1	14442.3	5008.57	0.3468	8.63966e-07	YGL255W	ZRT1			YDL080C	THI3	[58]
YBR024W	SCO2	115.092	250.18	2.17373	3.56642e-05	YBL071C-B		122.847	53.3486	0.434267	0.000148922	YGR035C				YDL169C	UGX2	[53]	[55]
YBR033W	EDS1	49.7533	447.905	9.00251	2.11062e-29	YBL072C	RPS8A	12624.4	3877.79	0.307166	4.18505e-08	YGR081C	SLX9			YDL170W	UGA3	[55]
YBR035C	PDX3	967.135	2210.32	2.28543	6.69745e-06	YBL082C	ALG3	1748.29	633.707	0.362473	9.09138e-09	YGR121C	MEP1			YDL171C	GLT1	[53]	[61]	[55]	[62]
YBR043C	QDR3	3231.48	10577.1	3.27314	3.74259e-08	YBL087C	RPL23A	13273.9	2684.97	0.202274	1.5463e-13	YGR125W				YDL182W	LYS20	[62]
YBR044C	TCM62	215.737	485.946	2.25249	3.69114e-06	YBL092W	RPL32	16096.6	7208.51	0.447829	0.000164766	YGR161C	RTS3			YDL198C	GGC1	[55]
YBR045C	GIP1	50.5035	229.902	4.5522	9.52137e-14	YBL098W	BNA4	791.805	307.902	0.388861	4.24073e-08	YGR243W	MPC3			YDL204W	RTN2	[60]
YBR046C	ZTA1	326.603	995.911	3.0493	1.56937e-10	YBL106C	SRO77	1534.42	765.445	0.498849	9.63022e-05	YHL016C	DUR3			YDL210W	UGA4	[57]	[53]	[61]	[55]
YBR047W	FMP23	13.676	476.896	34.871	2.94062e-53	YBR004C	GPI18	1554.66	649.846	0.417998	7.0259e-07	YHR018C	ARG4			YDL215C	GDH2	[56]	[53]	[61]	[55]	[62]
YBR057C	MUM2	269.587	666.748	2.47322	2.18496e-07	YBR009C	HHF1	5125.43	1844.28	0.359829	9.27517e-07	YHR029C	YHI9			YDL218W		[60]
YBR063C		168.142	547.733	3.25755	1.81096e-11	YBR011C	IPP1	20019.4	5774.64	0.288452	4.37253e-09	YHR037W	PUT2			YDL237W	AIM6	[55]
YBR065C	ECM2	190.125	464.791	2.44466	3.93903e-07	YBR015C	MNN2	4636.72	2067.93	0.445989	0.000110051	YHR096C	HXT5			YDL238C	GUD1	[55]	[62]	[58]	[59]	[61]	[62]
YBR066C	NRG2	118.827	544.717	4.58412	1.71481e-17	YBR017C	KAP104	3155.29	1381.09	0.437705	2.33383e-05	YHR138C				YDR039C	ENA2	[62]
YBR067C	TIP1	6181.87	23800.1	3.84998	1.11635e-10	YBR023C	CHS3	5968.37	2488.09	0.41688	4.0456e-05	YIL015W	BAR1			YDR040C	ENA1	[61]
YBR083W	TEC1	357.668	961.346	2.68781	1.09844e-08	YBR025C	OLA1	10278.2	4625.79	0.450058	0.000227758	YIL037C	PRM2			YDR041W	RSM10	[55]
YBR104W	YMC2	610.139	1791.44	2.93613	1.32775e-09	YBR029C	CDS1	7554.5	2617.64	0.346501	6.9112e-07	YIL057C	RGI2			YDR046C	BAP3	[62]
YBR105C	VID24	1245.19	5593.94	4.49243	7.5074e-13	YBR031W	RPL4A	35698.9	9718.57	0.272237	7.74956e-11	YIL089W				YDR070C	FMP16	[60]
YBR111W-A	SUS1	76.0499	171.358	2.25324	7.27382e-05	YBR036C	CSG2	6147.21	2544.93	0.413998	3.29349e-05	YIL146C	ATG32			YDR090C	ILT1	[58]	[59]	[53]	[61]	[55]	[62]
YBR114W	RAD16	410.169	1368.88	3.33735	5.94891e-12	YBR038W	CHS2	3971.9	1148.07	0.289047	5.28158e-10	YIL164C	NIT1			YDR171W	HSP42	[60]
YBR119W	MUD1	81.4384	236.662	2.90602	2.97727e-08	YBR041W	FAT1	2457.7	811.225	0.330074	1.61397e-09	YIL165C				YDR222W		[60]
YBR128C	ATG14	43.9649	106.632	2.42539	0.000158697	YBR048W	RPS11B	12646.6	3475.1	0.274786	2.09509e-09	YIR027C	DAL1			YDR242W	AMD2	[58]	[62]
YBR147W	RTC2	1181.92	9333.39	7.89681	4.09505e-21	YBR054W	YRO2	7000.69	2338.87	0.334092	3.26312e-07	YIR028W	DAL4			YDR345C	HXT3	[62]
YBR148W	YSW1	34.9461	1519.75	43.4885	6.89907e-71	YBR068C	BAP2	9744.65	459.707	0.0471753	4.42873e-40	YIR029W	DAL2			YDR508C	GNP1	[62]
YBR167C	POP7	76.0499	201.894	2.65475	8.9273e-07	YBR069C	TAT1	3066.17	206.598	0.0673798	2.39143e-43	YIR030C	DCG1			YEL009C	GCN4	[55]
YBR196C-A		55.8447	114.107	2.04329	0.00170439	YBR070C	ALG14	529.147	109.809	0.20752	9.69012e-19	YIR031C	DAL7			YEL060C	PRB1	[53]	[61]	[55]
YBR203W	COS111	636.492	1485.53	2.33393	1.63268e-06	YBR071W		586.959	154.682	0.263532	2.42306e-14	YIR032C	DAL3			YEL062W	NPR2	[55]
YBR208C	DUR1,2	5933.01	22201.3	3.742	3.22723e-10	YBR072C-A		15.4343	3.35609	0.217443	0.0010498	YJL172W	CPS1			YEL063C	CAN1	[56]	[57]	[53]	[61]	[55]
YBR217W	ATG12	42.1876	100.221	2.3756	0.000319931	YBR078W	ECM33	64805.5	14265.8	0.220133	2.29003e-16	YJR011C				YEL065W	SIT1	[62]
YBR227C	MCX1	279.536	568.32	2.03309	4.82915e-05	YBR086C	IST2	11400.4	4118.36	0.361248	2.70031e-06	YJR148W	BAT2			YEL071W	DLD3	[62]
YBR228W	SLX1	144.392	315.238	2.18321	1.6702e-05	YBR088C	POL30	1021.67	210.246	0.205786	1.31533e-19	YJR152W	DAL5			YER024W	YAT2	[60]
YBR237W	PRP5	238.908	487.341	2.03987	4.97262e-05	YBR092C	PHO3	6539.75	1167.67	0.178549	5.35745e-16	YKL107W				YER056C	FCY2	[62]
YBR250W	SPO23	54.581	232.363	4.25721	6.61899e-13	YBR093C	PHO5	988.675	334.647	0.338481	3.73755e-10	YKR034W	DAL80			YER060W	FCY21	[62]
YBR253W	SRB6	120.689	253.413	2.09972	7.18262e-05	YBR096W		1983.48	484.145	0.244089	2.37567e-15	YKR039W	GAP1			YER062C	GPP2	[62]
YBR255W	MTC4	199.524	415.129	2.08059	3.45294e-05	YBR110W	ALG1	1693.71	789.947	0.4664	2.02417e-05	YKR097W	PCK1			YER065C	ICL1	[60]
YBR256C	RIB5	1690.18	6739.76	3.98759	6.9621e-11	YBR118W	TEF2	80875.9	15584.6	0.192697	2.00239e-20	YLR053C				YFL021W	GAT1	[57]	[61]
YBR270C	BIT2	99.7622	206.014	2.06505	0.000177845	YBR121C	GRS1	16309.8	5094.13	0.312335	5.30731e-08	YLR142W	PUT1			YFR053C	HXK1	[53]	[55]
YBR279W	PAF1	308.067	659.048	2.1393	1.25275e-05	YBR127C	VMA2	28865.9	10425.1	0.361157	5.7396e-07	YLR149C				YFR055W	IRC7	[58]
YBR285W		17.7724	130.728	7.35565	9.7771e-15	YBR159W	IFA38	2711.23	1019.03	0.375854	1.78569e-07	YLR155C	ASP3-1			YGL008C	PMA1	[57]
YBR294W	SUL1	1679.97	8262.04	4.91797	1.6004e-13	YBR160W	CDC28	442.015	185.547	0.419775	7.74857e-07	YLR157C	ASP3-2			YGL056C	SDS23	[61]
YBR296C	PHO89	59.9979	157.867	2.63121	6.53579e-06	YBR162C	TOS1	34818.4	14969.7	0.429935	2.00013e-05	YLR158C	ASP3-3			YGL196W	DSD1	[55]	[62]
YBR296C-A		1.18798	11.6898	9.84003	0.000269208	YBR175W	SWD3	790.847	364.834	0.46132	7.97045e-06	YLR160C	ASP3-4			YGL209W	MIG2	[55]
YBR297W	MAL33	130.004	318.121	2.44702	9.99729e-07	YBR177C	EHT1	11036.2	5392.35	0.488607	0.000933996	YLR174W	IDP2			YGL227W	VID30	[55]
YCL010C	SGF29	315.843	672.077	2.12788	1.48581e-05	YBR181C	RPS6B	11081.7	3482.66	0.31427	8.01916e-08	YLR257W				YGL255W	ZRT1	[57]	[62]
YCL021W-A		218.504	806.268	3.68995	5.82722e-14	YBR187W	GDT1	4710.92	947.52	0.201133	4.14438e-15	YLR312C	ATG39			YGR008C	STF2	[60]
YCL027W	FUS1	481.096	1326.59	2.75743	5.47565e-09	YBR189W	RPS9B	23315.6	6836.26	0.293206	4.3037e-09	YMR095C	SNO1			YGR019W	UGA1	[56]	[61]	[55]
YCL048W	SPS22	8.90515	67.839	7.61795	3.23791e-10	YBR191W	RPL21A	10935.3	4784.88	0.437563	0.000127884	YMR107W	SPG4			YGR035C		[58]
YCL048W-A		324.166	2474.62	7.63382	3.29219e-28	YBR196C	PGI1	86749.4	12475.9	0.143816	2.01474e-27	YMR118C	SHH3			YGR081C	SLX9	[55]
YCL055W	KAR4	288.585	1135.77	3.93566	4.75502e-15	YBR205W	KTR3	2355.96	693.213	0.294238	1.61446e-11	YMR136W	GAT2			YGR121C	MEP1	[57]	[61]	[55]	[62]
YCL056C	PEX34	80.8018	284.279	3.51822	2.84775e-11	YBR219C		619.074	251.094	0.405596	1.74094e-07	YMR322C	SNO4			YGR125W		[57]	[55]	[62]
YCL058W-A	ADF1	30.2889	70.4585	2.32622	0.00196402	YBR220C		2243.7	751.254	0.334829	1.30124e-09	YNL117W	MLS1			YGR161C	RTS3	[55]
YCL067C	HMLALPHA2	67.8192	202.752	2.9896	4.37174e-08	YBR221C	PDB1	16553.7	5215.37	0.315057	6.72265e-08	YNL129W	NRK1			YGR201C		[60]
YCR005C	CIT2	425.764	2072.36	4.8674	1.03135e-18	YBR222C	PCS60	2399.35	897.801	0.374185	8.34937e-08	YNL142W	MEP2			YGR236C	SPG1	[60]
YCR007C		52.2334	194.484	3.72336	2.64612e-10	YBR234C	ARC40	4978.8	2210.64	0.444011	0.000112323	YNR068C				YGR243W	MPC3	[60]
YCR020W-B	HTL1	46.9774	103.021	2.19298	0.00092037	YBR243C	ALG7	2054.21	387.836	0.188801	1.17668e-20	YOL058W	ARG1			YGR256W	GND2	[60]
YCR035C	RRP43	346.749	709.908	2.04732	4.0456e-05	YBR252W	DUT1	849.6	268.524	0.31606	2.17864e-11	YOR003W	YSP3			YHL016C	DUR3	[56]	[57]	[58]	[60]	[59]	[53]	[61]	[55]	[62]
YCR038C	BUD5	98.6595	270.958	2.7464	6.2963e-08	YBR263W	SHM1	5128.09	2371.47	0.462447	0.000263823	YOR032C	HMS1			YHL035C	VMR1	[62]
YCR039C	MATALPHA2	74.3673	250.398	3.36704	2.59934e-10	YBR281C	DUG2	983.487	408.388	0.415244	4.20907e-07	YOR052C	TMC1			YHL040C	ARN1	[62]
YCR089W	FIG2	1507.31	4859.69	3.22408	1.37983e-08	YBR283C	SSH1	15105.1	4630.11	0.306526	3.75814e-08	YOR100C	CRC1			YHR018C	ARG4	[55]
YCR091W	KIN82	145.59	304.293	2.09008	4.71594e-05	YBR291C	CTP1	3152.51	1405.59	0.445864	3.17578e-05	YOR303W	CPA1			YHR029C	YHI9	[57]	[58]	[59]	[61]	[55]	[62]
YCR095W-A		19.6633	53.792	2.73566	0.00072491	YBR302C	COS2	489.376	146.207	0.298763	6.09277e-12	YOR313C	SPS4			YHR037W	PUT2	[56]	[58]	[59]	[61]	[55]	[62]
YCR096C	HMRA2	26.1262	95.9224	3.6715	4.01643e-07	YCL001W	RER1	1907.24	734.201	0.384954	8.63037e-08	YOR348C	PUT4			YHR096C	HXT5	[60]
YDL021W	GPM2	100.2	434.125	4.33259	7.84382e-16	YCL002C		1506.38	683.277	0.453588	8.00602e-06	YOR383C	FIT3			YHR138C		[53]	[55]
YDL024C	DIA3	85.8685	402.121	4.68298	5.37975e-17	YCL014W	BUD3	1912.94	887.952	0.464182	2.17786e-05	YOR391C	HSP33			YHR215W	PHO12	[62]
YDL025C	RTK1	520.611	1736.31	3.33514	8.15963e-12	YCL018W	LEU2	12568.9	2773.83	0.22069	2.9632e-12	YPL054W	LEE1			YIL015W	BAR1	[58]
YDL037C	BSC1	49.9237	161.581	3.23655	7.55596e-08	YCL025C	AGP1	28604.1	830.446	0.0290324	2.62431e-52	YPL095C	EEB1			YIL037C	PRM2	[58]	[62]
YDL039C	PRM7	124.625	394.628	3.16654	2.80291e-10	YCL026C-B	HBN1	92.083	22.1635	0.24069	2.96304e-08	YPL186C	UIP4			YIL057C	RGI2	[60]
YDL044C	MTF2	86.1904	178.627	2.07247	0.000286837	YCL028W	RNQ1	2263.71	1089.65	0.481358	7.37512e-05	YPL250C	ATG41			YIL088C	AVT7	[53]	[55]
YDL069C	CBS1	63.0389	154.229	2.44657	2.46834e-05	YCL038C	ATG22	1928.11	892.657	0.462969	1.9849e-05	YPL265W	DIP5			YIL089W		[58]	[59]	[61]	[62]
YDL079C	MRK1	55.1608	140.306	2.54358	1.8685e-05	YCL040W	GLK1	13486.4	4832.76	0.358342	1.77395e-06	YPR035W	GLN1			YIL136W	OM45	[60]
YDL085W	NDE2	141.344	665.482	4.70824	2.25329e-18	YCL042W		2592.54	852.356	0.328773	1.67404e-09	YPR194C	OPT2			YIL146C	ATG32	[55]
YDL107W	MSS2	39.194	80.0278	2.04184	0.00518112	YCL043C	PDI1	29372.5	5513.52	0.18771	8.53574e-16					YIL164C	NIT1	[53]	[55]	[62]
YDL110C	TMA17	283.008	701.502	2.47874	1.63296e-07	YCL045C	EMC1	6722.65	2292.21	0.340969	4.49977e-07					YIL165C		[62]
YDL113C	ATG20	238.756	620.954	2.60078	4.08285e-08	YCL057C-A	MIC10	1424.17	449.603	0.315694	3.49106e-11					YIL169C	CSS1	[62]
YDL129W		138.918	287.323	2.06829	7.74716e-05	YCL057W	PRD1	5018.05	1936.74	0.385956	5.58283e-06					YIR021W	MRS1	[53]	[55]
YDL130W-A	STF1	171.728	601.3	3.50148	8.95111e-13	YCL058C	FYV5	555.846	184.802	0.33247	2.47654e-10					YIR027C	DAL1	[56]	[57]	[58]	[59]	[53]	[61]	[55]	[62]
YDL139C	SCM3	17.8387	60.3814	3.38485	4.01371e-05	YCR012W	PGK1	304076	48981.5	0.161083	4.4203e-48					YIR028W	DAL4	[56]	[57]	[58]	[60]	[59]	[53]	[61]	[55]	[62]
YDL154W	MSH5	97.985	213.028	2.17409	5.31955e-05	YCR017C	CWH43	8963.52	2605.88	0.290721	9.86023e-09					YIR029W	DAL2	[56]	[57]	[58]	[59]	[53]	[61]	[55]	[62]
YDL169C	UGX2	36.7707	129.181	3.51316	7.17266e-08	YCR028C	FEN2	1878.78	828.088	0.440757	5.00711e-06					YIR030C	DCG1	[57]	[58]	[59]	[61]	[55]	[62]
YDL170W	UGA3	669.32	6581.4	9.83297	5.17254e-26	YCR031C	RPS14A	36800.6	8079.49	0.219548	3.98276e-14					YIR031C	DAL7	[56]	[57]	[58]	[59]	[53]	[61]	[55]	[62]
YDL177C		26.7249	68.3097	2.55603	0.000639544	YCR034W	ELO2	8636.3	1279.56	0.148161	1.49125e-18					YIR032C	DAL3	[56]	[57]	[58]	[59]	[53]	[61]	[55]	[62]
YDL183C		117.658	430.776	3.66127	6.66572e-13	YCR044C	PER1	2060.48	817.728	0.396862	2.94788e-07					YIR042C		[62]
YDL197C	ASF2	94.0117	269.487	2.86653	2.05629e-08	YCR067C	SED4	3548.17	1431.43	0.403428	5.15771e-06					YJL110C	GZF3	[57]	[61]	[55]
YDL199C		406.312	1967.1	4.84136	1.26034e-18	YCR088W	ABP1	3965.03	1497.79	0.377749	1.40516e-06					YJL172W	CPS1	[57]	[58]	[59]	[53]	[61]	[55]	[62]
YDL204W	RTN2	533.36	1149.42	2.15506	1.16626e-05	YDL003W	MCD1	274.462	109.46	0.398816	6.00799e-07					YJL212C	OPT1	[53]	[55]
YDL210W	UGA4	153.222	912.258	5.95385	1.14396e-23	YDL014W	NOP1	10597.2	3572.28	0.337098	4.38232e-07					YJR001W	AVT1	[53]	[55]
YDL214C	PRR2	27.894	74.0698	2.65541	0.000273666	YDL015C	TSC13	7613.58	2267.29	0.297795	1.52218e-08					YJR011C		[55]
YDL215C	GDH2	1589.34	14482.3	9.11216	2.78436e-23	YDL029W	ARP2	3737.52	1285.55	0.343959	7.73692e-08					YJR095W	SFC1	[60]
YDL218W		65.881	136.469	2.07145	0.000692235	YDL046W	NPC2	7243.16	3585.42	0.495007	0.00116818					YJR148W	BAT2	[57]	[53]	[55]	[62]
YDL222C	FMP45	213.993	765.062	3.57517	2.76212e-13	YDL048C	STP4	1982.1	859.172	0.433465	2.84212e-06					YJR152W	DAL5	[56]	[57]	[58]	[60]	[59]	[53]	[61]	[55]	[62]
YDL223C	HBT1	625.27	1575.61	2.51989	1.53263e-07	YDL052C	SLC1	1579.94	654.251	0.414098	6.05829e-07					YKL103C	APE1	[58]	[53]	[55]	[62]
YDL231C	BRE4	1889.53	3858.44	2.042	0.000499302	YDL055C	PSA1	34371.7	7985.57	0.23233	4.53633e-13					YKL107W		[60]
YDL234C	GYP7	465.661	944.27	2.0278	5.08652e-05	YDL061C	RPS29B	14025.8	4638.58	0.330718	2.64878e-07					YKL187C	FAT3	[62]
YDL238C	GUD1	344.525	867.157	2.51696	9.99574e-08	YDL064W	UBC9	539.818	227.356	0.421171	5.99326e-07					YKR034W	DAL80	[56]	[58]	[59]	[53]	[61]	[55]
YDL239C	ADY3	269.987	1068.47	3.95748	3.11827e-15	YDL081C	RPP1A	26020.6	5242.92	0.201491	2.04162e-14					YKR039W	GAP1	[56]	[57]	[58]	[59]	[53]	[61]	[55]	[62]
YDR006C	SOK1	1200.18	2517.65	2.09773	8.86969e-05	YDL082W	RPL13A	7690.32	3578.34	0.465305	0.00038873					YKR093W	PTR2	[53]	[55]	[62]
YDR013W	PSF1	172.714	368.783	2.13522	2.44571e-05	YDL083C	RPS16B	20601.4	5168.28	0.25087	6.55777e-11					YKR097W	PCK1	[60]
YDR026C	NSI1	216.573	477.49	2.20475	6.60692e-06	YDL084W	SUB2	16521.9	5142.91	0.311279	4.80014e-08					YLL041C	SDH2	[60]
YDR030C	RAD28	98.0891	234.059	2.38619	5.14477e-06	YDL093W	PMT5	1720.57	683.314	0.397144	1.90965e-07					YLL052C	AQY2	[62]
YDR034C	LYS14	1133.39	3906.53	3.44676	4.67223e-10	YDL095W	PMT1	15600.8	2971.49	0.19047	2.03563e-14					YLL053C		[62]
YDR034C-A		4.7614	35.1542	7.38315	8.00156e-07	YDL100C	GET3	3946.58	1439.29	0.364694	5.80268e-07					YLL058W		[62]
YDR035W	ARO3	6288.18	16475.8	2.62012	6.4738e-06	YDL102W	POL3	1153.96	496.844	0.430556	1.39401e-06					YLR004C	THI73	[58]
YDR043C	NRG1	153.981	461.408	2.99652	5.45355e-10	YDL103C	QRI1	649.6	322.025	0.495728	5.3839e-05					YLR048W	RPS0B	[55]
YDR070C	FMP16	191.992	1218.46	6.34642	3.37032e-25	YDL124W		5749.66	2059.87	0.35826	1.18519e-06					YLR053C		[58]	[60]	[59]	[61]	[62]
YDR076W	RAD55	99.0973	344.754	3.47894	1.30432e-11	YDL125C	HNT1	4536.54	1715.77	0.37821	2.52315e-06					YLR134W	PDC5	[58]
YDR078C	SHU2	59.4844	152.222	2.55902	1.02294e-05	YDL126C	CDC48	23197	10415.8	0.449015	0.000117699					YLR136C	TIS11	[62]
YDR082W	STN1	135.421	273.739	2.02139	0.000133907	YDL130W	RPP1B	23320.3	4953.6	0.212416	2.17253e-13					YLR142W	PUT1	[56]	[58]	[59]	[53]	[61]	[55]	[62]
YDR085C	AFR1	222.799	602.76	2.7054	1.07117e-08	YDL140C	RPO21	21408	9354.94	0.436984	7.80584e-05					YLR149C		[53]	[55]
YDR088C	SLU7	61.3279	151.853	2.47609	2.12611e-05	YDL143W	CCT4	4731.95	2090.88	0.441865	9.2166e-05					YLR155C	ASP3-1	[53]	[61]	[55]	[62]
YDR090C		729.9	1505.1	2.06206	4.32963e-05	YDL144C		1525.83	594.765	0.389796	8.51826e-08					YLR157C	ASP3-2	[53]	[61]	[55]	[62]
YDR104C	SPO71	249.448	539.021	2.16085	1.08192e-05	YDL145C	COP1	19178.5	5787.23	0.301756	1.71985e-08					YLR158C	ASP3-3	[53]	[61]	[55]	[62]
YDR119W-A	COX26	42.6065	469.033	11.0085	1.12353e-33	YDL157C		872.539	288.633	0.330796	1.35573e-10					YLR160C	ASP3-4	[53]	[61]	[55]	[62]
YDR138W	HPR1	403.562	808.441	2.00326	6.84141e-05	YDL160C-A	MHF2	135.449	63.4734	0.468614	0.000373227					YLR162W		[62]
YDR162C	NBP2	109.37	246.814	2.25668	1.57506e-05	YDL164C	CDC9	1039.33	367.86	0.353939	2.19061e-09					YLR174W	IDP2	[60]
YDR163W	CWC15	41.028	111.788	2.72467	2.18555e-05	YDL168W	SFA1	1739.5	756.96	0.43516	3.02589e-06					YLR214W	FRE1	[62]
YDR169C-A		14.8356	64.6145	4.35537	9.78698e-07	YDL184C	RPL41A	4639.81	1883.75	0.405997	1.28296e-05					YLR257W		[53]	[55]
YDR171W	HSP42	240.344	1600.68	6.65994	3.1304e-26	YDL185W	VMA1	86406.9	25651.1	0.296864	1.28663e-12					YLR299W	ECM38	[58]	[59]	[53]	[61]	[55]	[62]
YDR186C		1311.59	2732.62	2.08344	0.000126685	YDL192W	ARF1	8040.36	2025.1	0.251867	1.13845e-10					YLR312C	ATG39	[60]	[62]
YDR195W	REF2	149.125	506.336	3.39538	5.54796e-12	YDL195W	SEC31	12387	4595.48	0.370993	4.4092e-06					YLR346C	CIS1	[60]
YDR200C	VPS64	177.665	378.211	2.12879	2.32758e-05	YDL212W	SHR3	4715.36	1938.72	0.41115	1.96179e-05					YLR411W	CTR3	[62]
YDR223W	CRF1	26.0978	149.017	5.70994	2.18157e-13	YDL226C	GCS1	1366.86	628.334	0.459692	9.82e-06					YML058W	SML1	[60]
YDR242W	AMD2	179.594	1418.26	7.89707	2.60524e-30	YDL227C	HO	913.072	111.288	0.121883	8.42741e-32					YML128C	MSC1	[60]
YDR244W	PEX5	350.531	851.26	2.42849	3.26632e-07	YDL229W	SSB1	89223.7	15883.5	0.178019	7.01933e-23					YMR058W	FET3	[62]
YDR246W-A		14.8545	47.5699	3.20239	0.000250741	YDL232W	OST4	1497.15	588.1	0.392812	1.15851e-07					YMR088C	VBA1	[58]	[59]	[53]	[61]	[55]	[62]
YDR253C	MET32	31.5336	77.5487	2.45924	0.000546632	YDL236W	PHO13	2871.01	1373.11	0.478267	0.000124751					YMR090W		[58]	[59]	[61]
YDR256C	CTA1	46.3314	166.107	3.5852	4.26649e-09	YDR012W	RPL4B	21622	5816.58	0.269013	4.38199e-10					YMR095C	SNO1	[60]
YDR258C	HSP78	1375.89	5920.3	4.3029	3.92642e-12	YDR025W	RPS11A	9236.45	4093.9	0.443233	0.000162223					YMR107W	SPG4	[60]
YDR259C	YAP6	24.3679	63.1157	2.59012	0.000671764	YDR032C	PST2	8595.42	2216.49	0.257868	2.97327e-10					YMR118C	SHH3	[60]
YDR263C	DIN7	76.535	172.82	2.25805	6.49603e-05	YDR033W	MRH1	51673.9	15642.9	0.302723	2.74952e-10					YMR136W	GAT2	[57]
YDR273W	DON1	37.341	105.727	2.83138	1.57385e-05	YDR044W	HEM13	2018.22	432.757	0.214425	6.43701e-18					YMR170C	ALD2	[58]	[59]	[61]
YDR277C	MTH1	104.448	637.108	6.09977	2.65145e-23	YDR046C	BAP3	6477.76	6.68392	0.00103183	3.7979e-111					YMR303C	ADH2	[62]
YDR285W	ZIP1	21.4026	83.4404	3.8986	5.59367e-07	YDR047W	HEM12	2042.34	398.139	0.194943	4.9914e-20					YMR319C	FET4	[58]
YDR295C	HDA2	115.843	252.027	2.1756	3.35549e-05	YDR050C	TPI1	91549	12987.9	0.141868	2.32436e-28					YMR322C	SNO4	[60]
YDR315C	IPK1	146.806	300.164	2.04463	8.40292e-05	YDR055W	PST1	7662.87	1364.44	0.178059	9.4615e-16					YNL101W	AVT4	[53]	[61]	[55]
YDR379W	RGA2	314.302	674.925	2.14738	1.08456e-05	YDR062W	LCB2	6221.62	1991.36	0.320071	7.72782e-08					YNL117W	MLS1	[58]	[59]	[61]	[62]
YDR380W	ARO10	15.9762	206.014	12.895	9.39409e-26	YDR064W	RPS13	27293.3	7786.02	0.285272	1.11151e-09					YNL129W	NRK1	[58]	[53]	[55]	[62]
YDR381C-A		100.893	250.953	2.4873	1.46574e-06	YDR077W	SED1	46832.5	14556.6	0.310823	1.24397e-09					YNL141W	AAH1	[55]
YDR383C	NKP1	40.9523	167.805	4.09756	1.30275e-10	YDR084C	TVP23	1151.56	363.099	0.31531	2.66454e-11					YNL142W	MEP2	[58]	[59]	[53]	[61]	[55]	[62]
YDR425W	SNX41	197.385	398.904	2.02094	7.37512e-05	YDR091C	RLI1	6249.09	3038.65	0.486255	0.000760717					YNL239W	LAP3	[61]
YDR461C-A		37.3316	112.024	3.00078	4.34182e-06	YDR093W	DNF2	5057.1	2227.61	0.440493	9.68043e-05					YNR001C	CIT1	[60]
YDR461W	MFA1	6.52918	440.251	67.4283	5.42796e-59	YDR097C	MSH6	983.61	389.27	0.395757	1.04836e-07					YNR012W	URK1	[55]
YDR469W	SDC1	52.3281	129.681	2.47823	4.47116e-05	YDR098C	GRX3	727.188	345.895	0.47566	1.88331e-05					YNR068C		[58]
YDR473C	PRP3	81.4952	182.417	2.23837	5.98892e-05	YDR105C	TMS1	2277.25	1059.71	0.465349	3.36561e-05					YOL019W		[62]
YDR484W	VPS52	190.324	386.857	2.03263	6.39341e-05	YDR107C	TMN2	2456.89	1060.08	0.431473	6.1588e-06					YOL020W	TAT2	[62]
YDR485C	VPS72	195.4	412.667	2.11191	2.72253e-05	YDR111C	ALT2	1059.71	382.575	0.361017	4.05872e-09					YOL058W	ARG1	[61]
YDR494W	RSM28	169.302	353.898	2.09034	4.12591e-05	YDR119W	VBA4	6618.01	3246.23	0.490514	0.00094711					YOL126C	MDH2	[60]
YDR523C	SPS1	40.3157	284.682	7.06132	1.37806e-21	YDR129C	SAC6	12179.8	3136.07	0.257482	3.26446e-10					YOL128C	YGK3	[58]	[59]	[61]	[55]	[62]
YDR527W	RBA50	371.877	750.133	2.01715	5.9115e-05	YDR144C	MKC7	1904.26	380.021	0.199563	1.24432e-19					YOL137W	BSC6	[61]
YDR532C	KRE28	43.4892	94.6117	2.17552	0.00127905	YDR155C	CPR1	72113.4	18271.6	0.253374	2.03644e-14					YOL158C	ENB1	[62]
YDR534C	FIT1	79.0151	292.641	3.7036	4.29886e-12	YDR188W	CCT6	7571.69	2693.14	0.355685	1.36783e-06					YOR003W	YSP3	[62]
YDR540C	IRC4	27.3236	90.5677	3.31463	3.36976e-06	YDR212W	TCP1	6701.38	2685.71	0.40077	1.84953e-05					YOR032C	HMS1	[58]
YEL005C	VAB2	75.3565	232.985	3.09177	6.64579e-09	YDR222W		809.14	285.013	0.352242	1.53847e-09					YOR052C	TMC1	[53]	[55]
YEL009C	GCN4	12640.6	26826.3	2.12223	0.000226484	YDR225W	HTA1	10228	4422.09	0.432353	9.71266e-05					YOR063W	RPL3	[57]
YEL012W	UBC8	115.738	328.323	2.83676	1.14339e-08	YDR226W	ADK1	7010.32	2427.04	0.34621	6.45938e-07					YOR093C	CMR2	[61]
YEL023C		119.996	316.02	2.63359	1.16759e-07	YDR233C	RTN1	10468.9	4853.78	0.46364	0.00039772					YOR100C	CRC1	[60]
YEL039C	CYC7	35.5448	95.0931	2.6753	6.39341e-05	YDR238C	SEC26	7205.54	2901.51	0.402677	2.20172e-05					YOR303W	CPA1	[61]
YEL041W	YEF1	112.269	264.529	2.3562	3.96506e-06	YDR261C	EXG2	1670.39	661.764	0.396173	1.69403e-07					YOR313C	SPS4	[58]	[59]	[61]	[62]
YEL049W	PAU2	8.91461	37.8973	4.25115	5.91855e-05	YDR294C	DPL1	2422.78	1055.49	0.435653	7.64086e-06					YOR348C	PUT4	[56]	[58]	[59]	[53]	[61]	[55]	[62]
YEL063C	CAN1	7574.73	20196.6	2.66631	3.07887e-06	YDR302W	GPI11	933.843	350.288	0.375103	1.46043e-08					YOR374W	ALD4	[53]	[55]
YEL064C	AVT2	466.944	982.969	2.10511	1.94432e-05	YDR304C	CPR5	4179.07	1894.6	0.453355	0.000130272					YOR375C	GDH1	[56]	[61]	[55]
YEL067C		66.5176	180.079	2.70724	1.19365e-06	YDR307W	PMT7	1711.75	560.997	0.327732	2.75939e-10					YOR382W	FIT2	[62]
YEL072W	RMD6	114.674	435.548	3.79816	1.29918e-13	YDR321W	ASP1	6052.24	1213.17	0.200449	2.42306e-14					YOR383C	FIT3	[62]
YER002W	NOP16	164.626	329.471	2.00133	0.000135308	YDR331W	GPI8	1187.92	442.014	0.372091	1.26923e-08					YOR391C	HSP33	[60]
YER024W	YAT2	263.039	2112.76	8.03211	4.72118e-30	YDR353W	TRR1	6594.75	2160.57	0.32762	1.38075e-07					YPL054W	LEE1	[53]	[55]
YER028C	MIG3	302.013	731.579	2.42234	3.85838e-07	YDR367W	KEI1	950.103	286.022	0.301043	3.82073e-12					YPL095C	EEB1	[62]
YER037W	PHM8	443.634	2719.23	6.12944	1.65766e-22	YDR368W	YPR1	2277.63	525.493	0.230719	4.14754e-16					YPL111W	CAR1	[55]
YER040W	GLN3	542.357	1621.2	2.98918	4.84306e-10	YDR374W-A	WIP1	190.563	82.1112	0.430888	1.79298e-05					YPL123C	RNY1	[53]	[55]
YER044C-A	MEI4	25.0423	74.7958	2.98677	5.08035e-05	YDR382W	RPP2B	30581.4	7223.15	0.236194	1.88483e-12					YPL134C	ODC1	[60]
YER045C	ACA1	205.654	608.377	2.95826	5.20057e-10	YDR385W	EFT2	40041	7259.07	0.181291	1.63765e-17					YPL150W		[58]
YER050C	RSM18	132.437	301.718	2.27821	7.35942e-06	YDR395W	SXM1	5094.57	1925.73	0.377996	3.35085e-06					YPL154C	PEP4	[53]	[55]
YER053C-A		137.522	344.881	2.50782	2.56332e-07	YDR400W	URH1	904.74	347.176	0.38373	2.98061e-08					YPL186C	UIP4	[62]
YER054C	GIP2	37.9208	364.09	9.60132	4.56456e-29	YDR404C	RPB7	2096.83	1020.79	0.486826	8.63181e-05					YPL187W	MF(ALPHA)1	[58]
YER058W	PET117	38.6426	105.717	2.73576	2.75927e-05	YDR411C	DFM1	2001.71	740.311	0.36984	2.79338e-08					YPL223C	GRE1	[60]
YER059W	PCL6	184.062	413.912	2.24877	5.15771e-06	YDR418W	RPL12B	20847.2	6327.2	0.303504	1.51102e-08					YPL250C	ATG41	[62]
YER065C	ICL1	169.74	652.882	3.84637	2.08398e-14	YDR432W	NPL3	3878.25	1833.95	0.47288	0.000234698					YPL265W	DIP5	[53]	[55]
YER069W	ARG5,6	11334.4	53294.3	4.70199	4.54592e-16	YDR450W	RPS18A	14857.7	5423.5	0.36503	2.55129e-06					YPL274W	SAM3	[62]
YER079W		75.366	505.263	6.70413	1.49613e-24	YDR454C	GUK1	4345.35	1463.4	0.336773	9.86579e-08					YPR035W	GLN1	[56]	[57]	[53]	[61]	[55]	[62]
YER096W	SHC1	128.541	477.077	3.71147	1.95414e-13	YDR483W	KRE2	7802.07	3552.65	0.455346	0.000265836					YPR138C	MEP3	[61]	[55]
YER127W	LCP5	175.09	377.437	2.15567	1.99195e-05	YDR497C	ITR1	120557	25206	0.209079	3.74529e-22					YPR194C	OPT2	[58]	[59]	[53]	[61]	[55]
YER128W	VFA1	70.11	269.336	3.84162	2.91763e-12	YDR500C	RPL37B	9976.17	3900.72	0.391004	1.37459e-05
YER137C		16.6034	44.0911	2.65555	0.00230949	YDR502C	SAM2	47079.2	6012	0.1277	6.15613e-25
YER159C	BUR6	65.9568	237.322	3.59814	6.9621e-11	YDR503C	LPP1	289.546	128.814	0.444882	8.5386e-06
YER162C	RAD4	84.4131	238.99	2.83119	6.08549e-08	YDR507C	GIN4	748.229	285.617	0.381724	2.54362e-08
YER169W	RPH1	737.731	1669.09	2.26247	4.42779e-06	YDR508C	GNP1	6957.56	678.535	0.097525	1.46536e-26
YER174C	GRX4	686.349	1992.6	2.90318	2.50242e-09	YDR512C	EMI1	408.754	141.843	0.347012	2.43574e-09
YER175C	TMT1	437.862	6631.41	15.145	1.4853e-34	YDR516C	EMI2	1990.5	835.827	0.419908	1.31237e-06
YER175W-A		13.0678	108.762	8.32289	3.49848e-14	YDR517W	GRH1	1705.5	750.482	0.440038	3.65509e-06
YER176W	ECM32	580.266	1991.86	3.43267	4.38261e-12	YDR518W	EUG1	1781.83	476.669	0.267517	7.68535e-14
YER184C	TOG1	317.876	817.135	2.57061	5.1751e-08	YDR519W	FPR2	2175.38	469.269	0.215719	1.28969e-17
YER185W	PUG1	76.0404	206.155	2.71112	4.59633e-07	YDR524C-B		59043.4	28783.2	0.487493	7.37704e-05
YER188C-A		1.78671	10.8225	6.05723	0.00195443	YDR524W-C		8.31589	1.70631	0.205186	0.00884974
YFL013C	IES1	240.039	509.099	2.1209	1.82505e-05	YDR538W	PAD1	552.382	206.673	0.37415	1.71985e-08
YFL021W	GAT1	838.071	6158.81	7.3488	7.95107e-21	YEL001C	IRC22	3718.07	1458.35	0.392233	3.13488e-06
YFL026W	STE2	93.7655	1213.07	12.9373	3.01339e-42	YEL002C	WBP1	6649.97	2197.31	0.330424	2.0126e-07
YFL027C	GYP8	143.138	327.917	2.29091	4.95964e-06	YEL017C-A	PMP2	12073.2	2940.35	0.243543	7.02413e-11
YFL028C	CAF16	971.333	1951.89	2.00949	0.000127696	YEL017W	GTT3	1311.76	359.696	0.274208	1.11345e-13
YFL030W	AGX1	356.513	903.121	2.5332	9.52521e-08	YEL021W	URA3	629.629	260.389	0.41356	3.5074e-07
YFL034C-B	MOB2	169.33	366.088	2.16197	1.68346e-05	YEL027W	VMA3	32628.4	8209.54	0.251607	1.05986e-11
YFL040W		5.36013	24.3599	4.54465	0.000326898	YEL031W	SPF1	25875.6	5433.98	0.210004	9.64545e-14
YFL041W-A		31.4484	64.2939	2.04442	0.00894764	YEL033W	MTC7	14937.1	3628.44	0.242914	5.63449e-11
YFL046W	FMP32	120.119	309.647	2.57784	2.24573e-07	YEL034W	HYP2	40618.4	9915.82	0.244121	1.03946e-12
YFL050C	ALR2	200.807	418.654	2.08486	3.44682e-05	YEL040W	UTR2	14112.8	5496.54	0.389472	1.17852e-05
YFL052W	ZNF1	13.6381	43.3368	3.17762	0.000470822	YEL042W	GDA1	5807.65	1613.52	0.277826	1.13349e-09
YFR001W	LOC1	129.071	297.984	2.30867	5.72539e-06	YEL047C	FRD1	4966.49	2245.43	0.452117	0.000158621
YFR017C	IGD1	92.9775	223.426	2.40302	4.95964e-06	YEL054C	RPL12A	16237.5	3893.61	0.239791	2.8776e-11
YFR023W	PES4	3.55448	67.1315	18.8864	2.06777e-14	YEL055C	POL5	2796.63	1350.56	0.482924	0.000152442
YFR029W	PTR3	222.144	629.796	2.83509	2.26476e-09	YEL058W	PCM1	4709.87	2347.47	0.498416	0.000950674
YFR032C	RRT5	39.1372	376.598	9.6225	2.94518e-29	YEL073C		683.084	329.057	0.481723	2.33316e-05
YFR036W	CDC26	42.1782	110.138	2.61126	4.88956e-05	YER003C	PMI40	6638.77	828.171	0.124748	3.64411e-22
YFR046C	CNN1	62.3739	140.673	2.25532	0.000160214	YER004W	FMP52	2860.9	1326.53	0.463677	6.5942e-05
YFR055W	IRC7	565.043	2068.25	3.66034	3.95106e-13	YER009W	NTF2	7326.64	2560.19	0.349436	9.11616e-07
YGL029W	CGR1	92.7858	188.176	2.02807	0.00039285	YER019C-A	SBH2	2604.95	1242.7	0.477051	9.14402e-05
YGL032C	AGA2	7.71716	286.306	37.1	2.3885e-43	YER023W	PRO3	8823.39	2320.19	0.262959	5.0907e-10
YGL035C	MIG1	413.021	1133.21	2.74372	8.39047e-09	YER025W	GCD11	6978.2	2656.69	0.380713	6.11212e-06
YGL043W	DST1	205.37	420.717	2.04858	5.95958e-05	YER026C	CHO1	24109	4789.95	0.198679	1.65334e-14
YGL045W	RIM8	172.333	613.353	3.55911	5.57479e-13	YER043C	SAH1	91525.3	14634	0.15989	1.36513e-25
YGL051W	MST27	26.7912	94.8573	3.54062	7.26364e-07	YER064C	VHR2	819.919	147.611	0.180031	1.17009e-22
YGL053W	PRM8	224.995	1026.36	4.56168	4.50403e-18	YER070W	RNR1	17840.5	2161.28	0.121145	8.98129e-22
YGL059W	PKP2	235.914	1922.94	8.15101	1.23808e-30	YER074W	RPS24A	10620.3	4131.02	0.388972	1.1946e-05
YGL066W	SGF73	210.368	670.832	3.18885	2.95551e-11	YER081W	SER3	6407.91	2531.19	0.39501	1.17721e-05
YGL071W	AFT1	323.529	753.422	2.32876	1.22174e-06	YER087C-B	SBH1	2170.59	833.415	0.383959	1.38012e-07
YGL073W	HSF1	399.305	809.253	2.02666	4.86012e-05	YER091C	MET6	238463	39152.2	0.164186	7.29643e-41
YGL096W	TOS8	111.119	449.897	4.04878	8.62954e-15	YER095W	RAD51	2001.66	690.651	0.345039	3.00423e-09
YGL116W	CDC20	406.946	1365.22	3.3548	4.36826e-12	YER102W	RPS8B	10079	3717.84	0.36887	3.65509e-06
YGL117W		297.242	5099.86	17.1572	1.04877e-39	YER110C	KAP123	26886.6	5910.64	0.219836	3.6791e-13
YGL121C	GPG1	253.824	579.805	2.28428	2.21997e-06	YER117W	RPL23B	24905	6025.6	0.241943	1.06854e-11
YGL134W	PCL10	178.787	486.558	2.72144	1.42787e-08	YER118C	SHO1	824.014	383.783	0.465749	1.14524e-05
YGL153W	PEX14	133.064	365.672	2.7481	2.43999e-08	YER120W	SCS2	4593.77	2296.6	0.499939	0.000965414
YGL154C	LYS5	227.97	506.687	2.2226	5.00762e-06	YER125W	RSP5	10479.9	4300.82	0.410387	3.83875e-05
YGL158W	RCK1	22.5244	57.8069	2.56642	0.00154662	YER141W	COX15	3748.17	1533.58	0.409153	8.83855e-06
YGL162W	SUT1	120.138	294.808	2.45391	1.08686e-06	YER146W	LSM5	719.386	334.034	0.464333	9.12928e-06
YGL164C	YRB30	77.7703	175.469	2.25624	6.45523e-05	YER156C		2754.33	835.947	0.303503	1.25793e-10
YGL180W	ATG1	566.252	2912.31	5.14313	1.71319e-18	YER165W	PAB1	23254.6	9263.45	0.398349	9.76641e-06
YGL183C	MND1	2.95576	36.0497	12.1964	1.70238e-08	YER170W	ADK2	157.318	72.3538	0.459921	0.00014218
YGL184C	STR3	1422.9	3915.49	2.75176	4.94012e-07	YER177W	BMH1	20371.8	8122.38	0.398706	1.28677e-05
YGL205W	POX1	39.0804	195.087	4.99194	9.42931e-14	YER178W	PDA1	21304.5	7115.61	0.333996	1.78225e-07
YGL209W	MIG2	958.54	3595.75	3.75128	1.65323e-11	YFL005W	SEC4	2196.25	1045.97	0.476253	5.31623e-05
YGL215W	CLG1	2496.78	5238.8	2.09822	0.000466531	YFL022C	FRS2	5613.86	2311.45	0.41174	2.60035e-05
YGL219C	MDM34	532.063	1346.88	2.53142	1.15674e-07	YFL037W	TUB2	11560.2	2557.7	0.221251	3.51304e-12
YGL224C	SDT1	423.597	2895.43	6.83534	1.26469e-24	YFL039C	ACT1	127267	33839.7	0.265897	4.66033e-17
YGL249W	ZIP2	17.2589	61.8899	3.58597	1.62022e-05	YFL041W	FET5	2570.53	1144.26	0.445145	1.61983e-05
YGL255W	ZRT1	1569.69	8764.8	5.58379	3.70057e-15	YFL045C	SEC53	13060.8	2276.28	0.174283	1.08347e-15
YGR023W	MTL1	286.903	787.466	2.74471	6.27725e-09	YFL059W	SNZ3	113.867	35.6726	0.313284	5.7253e-07
YGR030C	POP6	67.0974	270.363	4.02941	6.50166e-13	YFL062W	COS4	217.306	88.9744	0.409442	3.15982e-06
YGR035C		107.307	792.984	7.38988	4.70779e-28	YFR024C-A	LSB3	3151.1	1372.73	0.435634	2.00595e-05
YGR042W		109.884	237.095	2.15769	4.922e-05	YFR030W	MET10	40666.7	12328.1	0.303149	1.16543e-09
YGR053C		24.9003	86.0237	3.45472	2.71086e-06	YFR031C-A	RPL2A	26278.2	6870.33	0.261446	9.41002e-11
YGR066C		8.33482	95.3572	11.4408	2.46802e-15	YFR032C-A	RPL29	4011.06	1992.95	0.496863	0.000692863
YGR067C		82.4844	197.209	2.39087	9.73821e-06	YFR042W	KEG1	731.933	235.871	0.322257	6.99508e-11
YGR070W	ROM1	274.443	766.805	2.79404	2.82944e-09	YFR044C	DUG1	13518.3	3864.38	0.285862	6.50974e-09
YGR079W		863.593	2425.35	2.80844	2.09607e-08	YFR047C	BNA6	4494.59	1811.16	0.402964	1.0913e-05
YGR081C	SLX9	151.529	398.083	2.6271	7.31816e-08	YFR051C	RET2	3598.06	1207.22	0.33552	2.86278e-08
YGR084C	MRP13	168.086	354.331	2.10804	3.62822e-05	YGL001C	ERG26	2049.4	648.056	0.316218	1.17071e-10
YGR087C	PDC6	37.9682	281.874	7.42395	2.56368e-22	YGL008C	PMA1	482016	136013	0.282176	4.20776e-36
YGR102C	GTF1	129.386	299.089	2.3116	4.76828e-06	YGL009C	LEU1	24104.7	5054.8	0.209702	1.2453e-13
YGR110W	CLD1	160.359	651.791	4.06458	1.61428e-15	YGL012W	ERG4	15134.8	2914.75	0.192586	3.21762e-14
YGR121C	MEP1	1576.49	3213.36	2.0383	0.000312512	YGL016W	KAP122	3454.56	969.11	0.280531	5.8437e-11
YGR122W		278.168	581.877	2.09182	2.30458e-05	YGL022W	STT3	8500.3	3669.78	0.431723	0.000101995
YGR125W		3952.43	9429.65	2.38579	5.68798e-05	YGL027C	CWH41	1704.56	801.73	0.470345	2.39637e-05
YGR130C		1219	2611.12	2.14202	5.61635e-05	YGL030W	RPL30	22033.9	6258.63	0.284046	2.07067e-09
YGR154C	GTO1	142.407	555.125	3.89817	1.51526e-14	YGL031C	RPL24A	10504.3	4738.1	0.451065	0.000230309
YGR161C	RTS3	400.133	3439.43	8.59572	2.1004e-28	YGL038C	OCH1	1436	625.828	0.435813	2.42061e-06
YGR169C-A	LSO2	51.159	162.119	3.16893	8.64164e-08	YGL040C	HEM2	2128.42	909.472	0.427298	2.79282e-06
YGR174W-A		7.0995	44.9116	6.32602	3.44093e-07	YGL068W	MNP1	1044.33	520.466	0.498371	5.9838e-05
YGR202C	PCT1	324.88	1085.74	3.34197	4.91433e-12	YGL076C	RPL7A	20897.2	6482.81	0.310224	2.85345e-08
YGR230W	BNS1	49.2493	172.83	3.50929	3.81649e-09	YGL077C	HNM1	22845.3	7923.27	0.346822	3.72567e-07
YGR239C	PEX21	302.545	1723.04	5.69515	2.05178e-22	YGL084C	GUP1	2669.83	833.48	0.312185	3.2148e-10
YGR243W	MPC3	34.8988	106.933	3.06409	4.30455e-06	YGL097W	SRM1	2359	616.106	0.261172	1.11345e-13
YGR248W	SOL4	250.832	521.433	2.07881	2.90231e-05	YGL100W	SEH1	1343.28	440.11	0.327639	1.42866e-10
YGR251W	NOP19	81.4574	176.968	2.17252	0.00012745	YGL103W	RPL28	21010.1	9212.79	0.438493	8.13982e-05
YGR258C	RAD2	366.289	836.762	2.28443	2.01574e-06	YGL123W	RPS2	67336.5	14782.7	0.219535	1.02536e-16
YGR292W	MAL12	3.56395	19.5616	5.48874	0.000263823	YGL126W	SCS3	736.678	246.031	0.333974	1.90616e-10
YHL012W		8.28749	72.7504	8.77834	2.06267e-11	YGL135W	RPL1B	21435.4	5927.66	0.276536	1.01899e-09
YHL016C	DUR3	1131.54	35950.7	31.7716	5.37118e-53	YGL137W	SEC27	12657	2289.13	0.180858	3.99745e-15
YHL021C	AIM17	655.824	1419.57	2.16455	1.22914e-05	YGL147C	RPL9A	13263	3449.86	0.260111	3.88425e-10
YHL023C	NPR3	413.132	1046.74	2.53368	9.12704e-08	YGL161C	YIP5	1423.23	700.133	0.491934	6.01902e-05
YHL024W	RIM4	307.255	895.717	2.91523	5.91803e-10	YGL167C	PMR1	8959.72	3876.51	0.43266	0.000107968
YHR005C	GPA1	668.073	1347.18	2.01652	6.72437e-05	YGL173C	XRN1	13026.1	5045.49	0.387338	1.13702e-05
YHR006W	STP2	919.443	2268.34	2.46708	7.86047e-07	YGL195W	GCN1	29020.7	9378.65	0.323171	3.2001e-08
YHR015W	MIP6	19.5402	88.9461	4.55196	2.63095e-08	YGL198W	YIP4	1553.33	604.239	0.388996	7.98498e-08
YHR018C	ARG4	20787.3	43568.9	2.09594	0.000111752	YGL200C	EMP24	5213.32	1236.09	0.237102	4.22568e-12
YHR022C		30.8592	67.9891	2.20321	0.00364993	YGL206C	CHC1	21780.9	7725.19	0.354678	7.77971e-07
YHR029C	YHI9	576.646	10527.5	18.2564	1.09526e-36	YGL207W	SPT16	5326.62	2286.58	0.429273	6.3272e-05
YHR037W	PUT2	1817.3	13552.7	7.45759	6.65857e-20	YGL213C	SKI8	1536.37	590.672	0.38446	5.2288e-08
YHR054C		16.6412	276.076	16.5898	1.84489e-33	YGL220W	FRA2	1703.74	506.696	0.297402	5.9901e-12
YHR055C	CUP1-2	1.78671	18.9487	10.6053	1.28407e-05	YGL225W	VRG4	12302.6	2295.89	0.186618	1.13242e-14
YHR060W	VMA22	91.3422	205.268	2.24724	3.61796e-05	YGL226C-A	OST5	1864.63	369.396	0.198107	7.52672e-20
YHR066W	SSF1	439.658	886.317	2.01592	6.41228e-05	YGL234W	ADE5,7	41523.3	7814.64	0.188199	4.8504e-17
YHR071W	PCL5	1592.68	13336.5	8.3736	6.63939e-22	YGL242C		450.132	212.849	0.472858	2.13094e-05
YHR075C	PPE1	170.452	356.803	2.09327	3.5876e-05	YGL245W	GUS1	16276.9	6612.71	0.406263	2.36924e-05
YHR087W	RTC3	284.808	737.628	2.58991	4.36646e-08	YGL253W	HXK2	28983.3	6870.63	0.237055	2.55602e-12
YHR090C	YNG2	93.7845	229.741	2.44967	3.2117e-06	YGL263W	COS12	131.961	18.6378	0.141237	1.7845e-15
YHR096C	HXT5	121.681	3250.73	26.7152	3.0818e-57	YGR004W	PEX31	693.555	230.873	0.332883	1.8394e-10
YHR097C		131.838	391.655	2.97073	1.35201e-09	YGR026W		3067.72	1439.99	0.469401	0.000113746
YHR105W	YPT35	54.0959	132.688	2.45284	4.83682e-05	YGR027C	RPS25A	15179.8	5551.38	0.365709	2.579e-06
YHR122W	CIA2	569.51	1235.2	2.16888	1.06721e-05	YGR034W	RPL26B	19074.7	5277.34	0.276667	1.44398e-09
YHR124W	NDT80	60.5777	140.361	2.31705	0.000114342	YGR037C	ACB1	3979.32	1140.32	0.28656	3.64785e-10
YHR136C	SPL2	48.7452	274.432	5.62993	1.2352e-17	YGR038W	ORM1	1435.21	507.959	0.353926	2.92542e-09
YHR138C		294.954	619.891	2.10166	1.78048e-05	YGR055W	MUP1	29876.9	676.729	0.0226506	1.80812e-58
YHR139C	SPS100	48.0613	116.229	2.41834	0.000119916	YGR060W	ERG25	12016.2	5749.53	0.47848	0.000708943
YHR152W	SPO12	44.5352	153.155	3.43897	1.95483e-08	YGR061C	ADE6	34374.1	10193.6	0.296548	1.33841e-09
YHR156C	LIN1	26.7912	70.4214	2.62853	0.00038619	YGR063C	SPT4	2179.33	632.435	0.290197	5.54139e-12
YHR160C	PEX18	7.08057	22.0221	3.11022	0.00567065	YGR065C	VHT1	12395.8	3587.79	0.289436	8.11316e-09
YHR161C	YAP1801	648.365	1640.39	2.53004	1.51452e-07	YGR099W	TEL2	541.749	259.513	0.479029	2.52165e-05
YHR162W	MPC2	3803.11	8465.91	2.22605	0.000229276	YGR101W	PCP1	1135.15	386.837	0.340782	5.40899e-10
YHR184W	SSP1	21.9824	91.0198	4.14057	9.96922e-08	YGR105W	VMA21	630.143	309.646	0.491391	4.17947e-05
YHR195W	NVJ1	273.646	728.289	2.66143	2.05196e-08	YGR106C	VOA1	8127.26	3184.46	0.391825	1.43053e-05
YHR210C		47.4152	120.725	2.54612	4.80529e-05	YGR108W	CLB1	982.15	489.669	0.498568	6.39945e-05
YIL015W	BAR1	25.5464	221.512	8.67096	5.93487e-22	YGR109C	CLB6	88.5853	11.1714	0.126109	3.68488e-13
YIL029C		43.9459	115.87	2.63665	3.1106e-05	YGR118W	RPS23A	13630.1	5589.05	0.410051	3.34242e-05
YIL036W	CST6	450.93	1200.02	2.66121	2.1422e-08	YGR121W-A		45.1055	9.25751	0.205241	1.58446e-06
YIL037C	PRM2	38.006	414.856	10.9155	1.31285e-32	YGR123C	PPT1	1488.54	638.758	0.429117	1.3294e-06
YIL042C	PKP1	408.449	832.632	2.03852	4.45786e-05	YGR124W	ASN2	21957.7	8190.07	0.372993	2.44127e-06
YIL045W	PIG2	92.7101	283.148	3.05412	2.17834e-09	YGR138C	TPO2	6037.81	250.395	0.0414712	1.4052e-45
YIL046W-A		27.8561	91.3316	3.2787	3.55495e-06	YGR144W	THI4	555.884	157.651	0.283605	3.85865e-13
YIL055C		142.759	557.378	3.90432	1.51611e-14	YGR146C-A		64.0091	28.3007	0.442135	0.00266001
YIL056W	VHR1	1277.54	4599.51	3.60029	3.99072e-10	YGR149W		2092.58	956.055	0.456879	1.78911e-05
YIL057C	RGI2	2.97469	16.262	5.46679	0.000638885	YGR153W		51.0833	22.3048	0.436635	0.00438233
YIL071C	PCI8	164.427	418.647	2.5461	1.28859e-07	YGR155W	CYS4	16381.4	6560.71	0.400497	1.83361e-05
YIL073C	SPO22	39.2224	155.983	3.97689	5.76068e-10	YGR157W	CHO2	41523.5	13409.1	0.322927	7.44988e-09
YIL079C	AIR1	344.068	737.603	2.14377	1.2724e-05	YGR172C	YIP1	1769.91	653.995	0.369508	1.94299e-08
YIL089W		40.3347	123.638	3.06531	1.30671e-06	YGR175C	ERG1	21263.8	8912.12	0.419121	3.30817e-05
YIL097W	FYV10	108.648	288.399	2.65442	1.29243e-07	YGR177C	ATF2	1032.34	240.026	0.232506	4.49187e-17
YIL098C	FMC1	30.2983	106.037	3.49978	4.18235e-07	YGR189C	CRH1	8346.28	1521.38	0.182283	2.95969e-15
YIL101C	XBP1	489.168	1300.77	2.65915	2.44849e-08	YGR192C	TDH3	719099	119017	0.165508	7.75528e-87
YIL105C	SLM1	351.757	758.157	2.15534	1.01675e-05	YGR200C	ELP2	2793.59	933.407	0.334124	4.70538e-09
YIL111W	COX5B	593.076	1339.37	2.25835	3.75293e-06	YGR209C	TRX2	6562.6	2705.42	0.412248	3.33508e-05
YIL113W	SDP1	80.6788	214.32	2.65646	5.22074e-07	YGR213C	RTA1	35.0692	12.0387	0.343283	0.00161492
YIL116W	HIS5	3767.6	10345.4	2.74589	2.86115e-06	YGR214W	RPS0A	21948.9	6290.05	0.286576	2.72374e-09
YIL119C	RPI1	1016.12	2708.1	2.66513	1.57819e-07	YGR216C	GPI1	1780.37	779.641	0.43791	3.70952e-06
YIL122W	POG1	67.0217	248.341	3.70538	2.29746e-11	YGR221C	TOS2	259.948	124.251	0.477985	7.00265e-05
YIL130W	ASG1	1148.74	2476.45	2.15579	4.16391e-05	YGR227W	DIE2	1586.87	790.352	0.498057	9.60516e-05
YIL146C	ATG32	481.914	1236.45	2.5657	6.87664e-08	YGR232W	NAS6	1071.22	493.431	0.460624	8.83855e-06
YIL152W		103.336	226.198	2.18896	3.64465e-05	YGR234W	YHB1	2691.07	599.786	0.22288	3.53561e-16
YIL155C	GUT2	735.788	2028.06	2.75632	1.73886e-08	YGR240C	PFK1	58126.7	16020.5	0.275613	4.11057e-12
YIL164C	NIT1	436.34	4716.62	10.8095	2.81167e-30	YGR254W	ENO1	131292	17394.4	0.132486	9.33127e-35
YIL165C		316.744	3700.29	11.6822	8.60499e-35	YGR260W	TNA1	8113.8	3334.23	0.410934	3.35549e-05
YIL166C		57.603	139.542	2.42247	4.86012e-05	YGR262C	BUD32	777.197	318.857	0.410265	2.53903e-07
YIR005W	IST3	47.5856	227.338	4.77745	2.33257e-14	YGR281W	YOR1	16089.9	7194.58	0.447149	0.000174616
YIR014W		52.8227	136.413	2.58247	1.51878e-05	YGR282C	BGL2	57441.7	17157.2	0.298689	7.26114e-11
YIR019C	FLO11	150.294	485.127	3.22785	3.5275e-11	YGR284C	ERV29	7083.32	1475.48	0.208303	2.01366e-13
YIR024C	INA22	46.8733	115.842	2.47138	9.18118e-05	YGR285C	ZUO1	9324.16	3399.86	0.36463	2.82578e-06
YIR027C	DAL1	39.7075	1265.22	31.8635	2.51143e-63	YGR286C	BIO2	3424.95	342	0.0998555	2.24827e-32
YIR028W	DAL4	99.0878	7284.08	73.5113	6.15466e-67	YGR295C	COS6	2306.03	1118.74	0.485138	0.000100626
YIR029W	DAL2	109.266	1595.76	14.6044	1.4052e-45	YHL001W	RPL14B	5272.89	2613.16	0.495584	0.000912996
YIR030C	DCG1	38.0155	713.782	18.7761	4.89963e-48	YHL003C	LAG1	2934.26	1153.06	0.392966	9.92049e-07
YIR031C	DAL7	311.488	6004.98	19.2783	2.05147e-40	YHL017W		1867.99	865.081	0.463108	1.8799e-05
YIR032C	DAL3	212.431	1172.19	5.51797	5.79654e-22	YHL030W	ECM29	4395.53	2055.4	0.46761	0.000272634
YJL023C	PET130	67.069	182.812	2.72574	1.01644e-06	YHL033C	RPL8A	9998.53	4039.22	0.403982	2.62649e-05
YJL049W		99.838	205.627	2.05961	0.000193001	YHL039W	EFM1	1483.61	734.692	0.495206	7.19237e-05
YJL056C	ZAP1	434.452	1085.65	2.49889	1.69403e-07	YHL048W	COS8	1080.05	406.014	0.37592	2.04835e-08
YJL071W	ARG2	476.684	1185.62	2.48721	1.74831e-07	YHR007C	ERG11	19122.8	6702.73	0.350509	7.56003e-07
YJL072C	PSF2	226.477	549.682	2.4271	4.24735e-07	YHR008C	SOD2	3272.52	1597.31	0.488097	0.000324359
YJL079C	PRY1	2507.26	6069.21	2.42065	3.35549e-05	YHR009C	TDA3	3552.24	1716.86	0.483318	0.000315382
YJL088W	ARG3	1426.05	20209.7	14.1718	3.49833e-32	YHR019C	DED81	23549.1	11220.6	0.476477	0.000354762
YJL089W	SIP4	40.382	124.054	3.072	1.10802e-06	YHR021C	RPS27B	26611.8	6214.39	0.23352	2.65658e-12
YJL106W	IME2	68.4463	140.994	2.05992	0.000698432	YHR022C-A		22.0203	6.33506	0.287692	0.00172094
YJL133C-A		368.637	2517.35	6.8288	1.87205e-25	YHR026W	VMA16	8462.34	2892.76	0.341839	5.76214e-07
YJL140W	RPB4	233.491	728.234	3.1189	6.6814e-11	YHR027C	RPN1	11214.3	4953.44	0.441709	0.000162112
YJL144W		17.2021	135.301	7.86537	8.55286e-16	YHR039C	MSC7	4190.85	1360.49	0.324634	2.98061e-08
YJL160C	PIR5	55.3217	249.123	4.50316	5.30761e-14	YHR042W	NCP1	8565.99	3244.55	0.378772	6.50231e-06
YJL170C	ASG7	5.93045	54.6875	9.22147	8.61192e-10	YHR043C	DOG2	512.194	214.017	0.417844	5.40109e-07
YJL172W	CPS1	8555.44	20624.8	2.41072	2.80569e-05	YHR050W	SMF2	2360.68	1041.91	0.441358	9.37939e-06
YJL203W	PRP21	28.5305	73.0515	2.56047	0.000474716	YHR061C	GIC1	511.127	222.417	0.435151	1.96183e-06
YJL213W		36.8086	246.296	6.69128	1.24221e-19	YHR064C	SSZ1	16876.6	5251.55	0.311174	4.65229e-08
YJR011C		169.302	347.128	2.05035	7.14725e-05	YHR068W	DYS1	4588.58	1061.9	0.231422	6.48236e-13
YJR035W	RAD26	252.423	557.027	2.20672	5.8803e-06	YHR074W	QNS1	5915.12	2886.23	0.487941	0.000805664
YJR036C	HUL4	117.61	292.349	2.48574	6.77845e-07	YHR083W	SAM35	1305.06	628.826	0.481835	3.37717e-05
YJR039W		423.388	940.256	2.22079	4.33025e-06	YHR089C	GAR1	3435.5	1159.16	0.337406	2.51737e-08
YJR050W	ISY1	63.0105	237.452	3.76846	2.17864e-11	YHR092C	HXT4	1736.98	665.51	0.383142	3.74822e-08
YJR061W		218.132	528.424	2.4225	4.38586e-07	YHR098C	SFB3	5929.25	2098.38	0.353903	9.08737e-07
YJR089W	BIR1	257.859	559.073	2.16814	9.51384e-06	YHR112C		1673.62	817.436	0.488425	6.1192e-05
YJR109C	CPA2	28452.8	59548	2.09287	4.4653e-05	YHR117W	TOM71	1608.81	668.851	0.415742	6.33405e-07
YJR111C		343.992	1370.59	3.98438	3.40909e-15	YHR123W	EPT1	4618.26	961	0.208087	1.23294e-14
YJR112W	NNF1	106.396	279.659	2.62848	2.0574e-07	YHR132C	ECM14	2288.55	1008.12	0.440505	8.48746e-06
YJR119C	JHD2	261.51	871.565	3.33282	5.11925e-12	YHR133C	NSG1	2058.65	576.568	0.280071	9.29978e-13
YJR130C	STR2	497.451	3047.82	6.12689	7.65209e-22	YHR141C	RPL42B	13375.8	4195.93	0.313696	7.74647e-08
YJR148W	BAT2	430.784	3129.93	7.26566	2.41799e-25	YHR142W	CHS7	2980.07	1204.74	0.404267	2.4857e-06
YJR149W		237.512	732.553	3.08429	9.12922e-11	YHR147C	MRPL6	522.304	230.261	0.440856	2.78773e-06
YJR151C	DAN4	273.208	847.069	3.10045	6.24735e-11	YHR153C	SPO16	37.4736	8.88039	0.236978	2.69333e-05
YJR152W	DAL5	173.931	21681.3	124.655	1.29978e-77	YHR154W	RTT107	652.248	205.278	0.314724	2.60272e-11
YJR153W	PGU1	8.90515	40.6034	4.55954	1.6702e-05	YHR163W	SOL3	4663.81	1760.09	0.377393	2.46201e-06
YKL005C	BYE1	409.788	959.466	2.34137	1.02512e-06	YHR172W	SPC97	375.268	180.664	0.481426	4.11651e-05
YKL023W		70.614	255.591	3.61955	3.22779e-11	YHR174W	ENO2	366014	35570.1	0.0971824	5.94824e-80
YKL026C	GPX1	50.9697	113.542	2.22763	0.000481382	YHR175W	CTR2	1762.7	732.071	0.415313	7.41632e-07
YKL043W	PHD1	568.978	1989.05	3.49583	2.30532e-12	YHR175W-A		554.571	263.322	0.474821	1.8815e-05
YKL050C		115.149	276.285	2.39936	2.16597e-06	YHR179W	OYE2	12661.2	5373.56	0.424413	6.82414e-05
YKL061W	BLI1	67.1448	212.932	3.17125	7.86445e-09	YHR181W	SVP26	1375.47	613.91	0.446328	4.19846e-06
YKL065W-A		13.0584	40.0753	3.06894	0.000813141	YHR183W	GND1	49892.9	4426.59	0.0887219	6.9687e-33
YKL070W		4.17214	16.3186	3.91131	0.00367766	YHR188C	GPI16	4480.84	1926.7	0.429986	4.9299e-05
YKL072W	STB6	290.02	828.455	2.85655	1.55875e-09	YHR203C	RPS4B	18664.8	6930.78	0.371328	2.83493e-06
YKL086W	SRX1	8.87675	30.3558	3.4197	0.000955207	YHR208W	BAT1	17549.4	7500.04	0.427368	6.27744e-05
YKL096C-B		2.37597	43.6106	18.3549	6.7573e-11	YHR216W	IMD2	4936.02	2373.76	0.480907	0.000479986
YKL107W		4.15321	18.1096	4.3604	0.00151907	YIL018W	RPL2B	73697.4	12907.3	0.175139	1.07961e-21
YKL109W	HAP4	296.139	1014.95	3.42726	2.01372e-12	YIL030C	SSM4	6993.76	3005.57	0.429751	8.48786e-05
YKL124W	SSH4	402.471	812.345	2.0184	5.56359e-05	YIL039W	TED1	2331.48	919.202	0.394256	3.75624e-07
YKL133C		72.9995	148.14	2.02932	0.000789772	YIL043C	CBR1	6042.51	1843.04	0.305012	1.8353e-08
YKL162C		81.9804	166.505	2.03103	0.00047398	YIL052C	RPL34B	5484.79	2733.2	0.498323	0.00105527
YKL172W	EBP2	240.997	502.412	2.08472	3.20262e-05	YIL064W	EFM4	578.726	234.7	0.405547	2.06768e-07
YKL188C	PXA2	72.9995	391.25	5.35962	3.21471e-19	YIL069C	RPS24B	10935.8	3913.84	0.357891	1.87646e-06
YKL209C	STE6	123.979	416.241	3.35736	1.69808e-11	YIL072W	HOP1	32.0188	9.11621	0.284714	0.00041359
YKL217W	JEN1	94.944	219.089	2.30756	1.42763e-05	YIL074C	SER33	7542.16	3305.24	0.438236	0.000123461
YKL218C	SRY1	606.224	2765.16	4.56129	2.79314e-16	YIL078W	THS1	17604.6	7454.37	0.423434	5.08652e-05
YKL220C	FRE2	144.801	290.566	2.00665	0.000147825	YIL109C	SEC24	8961.66	2772.48	0.309371	4.99554e-08
YKR005C		117.468	281.837	2.39925	2.30002e-06	YIL123W	SIM1	12782.5	3768.68	0.294832	1.66265e-08
YKR007W	MEH1	106.975	232.22	2.17078	4.79954e-05	YIL131C	FKH1	592.004	272.296	0.459956	7.46001e-06
YKR015C		3.55448	19.354	5.44497	0.000331223	YIL133C	RPL16A	13969.1	5073.84	0.363219	2.3526e-06
YKR034W	DAL80	21.3742	3708.79	173.517	4.66252e-95	YIL137C	TMA108	3231.86	1123.44	0.347615	4.63919e-08
YKR035W-A	DID2	133.244	279.923	2.10084	5.3839e-05	YIL140W	AXL2	2423.39	326.041	0.134539	8.04074e-28
YKR036C	CAF4	321.087	712.925	2.22035	4.44393e-06	YIL142W	CCT2	3437.51	1637.09	0.476244	0.000208127
YKR039W	GAP1	10835.6	82547.4	7.61817	4.92252e-29	YIL145C	PAN6	1686.26	730.175	0.433014	2.25789e-06
YKR058W	GLG1	240.666	1078.57	4.48161	1.1526e-17	YIL148W	RPL40A	15150.9	6379.76	0.421081	5.21667e-05
YKR064W	OAF3	364.503	943.524	2.58852	4.6386e-08	YIL158W	AIM20	319.035	137.223	0.430117	2.69494e-06
YKR075C		93.1857	1705.32	18.3002	7.70857e-51	YIL162W	SUC2	2329.06	876.76	0.376444	9.01749e-08
YKR097W	PCK1	113.353	572.824	5.05345	2.96613e-19	YIR012W	SQT1	3156.5	1455.19	0.461015	7.72629e-05
YKR098C	UBP11	269.026	623.904	2.31912	1.39401e-06	YIR021W-A		392.302	119.49	0.304587	2.38609e-11
YKR099W	BAS1	484.839	1883.51	3.88482	2.0815e-14	YIR022W	SEC11	1717.69	618.69	0.360188	7.34239e-09
YKR102W	FLO10	302.129	712.012	2.35665	7.9478e-07	YIR035C		1929.16	347.365	0.18006	7.65209e-22
YKR103W	NFT1	446.54	932.825	2.08901	2.42385e-05	YJL002C	OST1	8477.99	2339.41	0.27594	2.1696e-09
YKR104W		97.3768	209.455	2.15097	7.47039e-05	YJL004C	SYS1	871.154	428.41	0.491773	4.25703e-05
YLL019C	KNS1	1938.79	4064.71	2.09652	0.000347768	YJL014W	CCT3	4508.02	1729.32	0.383609	3.44283e-06
YLL027W	ISA1	571.657	1941	3.39539	6.62309e-12	YJL026W	RNR2	16280	7366.64	0.452495	0.000218512
YLL046C	RNP1	2.38543	17.0163	7.1334	0.000127884	YJL034W	KAR2	23838.7	4689.23	0.196707	1.51308e-14
YLL055W	YCT1	452.78	2798.37	6.18041	1.54872e-22	YJL039C	NUP192	6483.65	3193	0.492469	0.00101127
YLL057C	JLP1	30.2131	101.465	3.35832	1.2978e-06	YJL047C-A		5873.56	1975.31	0.336305	2.52436e-07
YLR011W	LOT6	64.1701	152.787	2.38097	4.33555e-05	YJL052W	TDH1	28389.3	6816.49	0.240108	4.97006e-12
YLR025W	SNF7	228.824	514.237	2.2473	3.72805e-06	YJL059W	YHC3	754.419	302.464	0.400923	1.38075e-07
YLR030W		26.687	85.9672	3.22131	7.80688e-06	YJL062W	LAS21	3208.67	1040.07	0.324143	4.60646e-09
YLR031W		11.2906	54.4332	4.82111	1.10038e-06	YJL062W-A	COA3	831.603	285.721	0.343578	6.1243e-10
YLR042C		123.903	635.246	5.12697	5.97396e-20	YJL068C		2103.04	679.835	0.323263	2.84751e-10
YLR051C	FCF2	139.763	302.961	2.16768	2.52681e-05	YJL073W	JEM1	534.718	172.132	0.321912	8.2609e-11
YLR052W	IES3	124.833	287.757	2.30513	5.80988e-06	YJL074C	SMC3	495.74	208.191	0.41996	6.45938e-07
YLR053C		2.37597	388.14	163.361	7.5923e-62	YJL080C	SCP160	12646.8	3315.9	0.262193	5.75528e-10
YLR063W	BMT6	185.839	499.822	2.68954	2.06963e-08	YJL091C	GWT1	2611.73	546.176	0.209124	1.45798e-17
YLR097C	HRT3	229.823	492.403	2.14253	1.47308e-05	YJL097W	PHS1	2187.9	579.531	0.26488	1.48462e-13
YLR107W	REX3	350.332	796.441	2.27339	2.33821e-06	YJL111W	CCT7	3257.55	1597.68	0.490455	0.000337429
YLR142W	PUT1	157.166	33817	215.166	2.99898e-95	YJL116C	NCA3	852.269	198.168	0.232518	2.52448e-17
YLR149C		326.651	975.497	2.98636	2.68928e-10	YJL118W		267.592	128.757	0.48117	6.71113e-05
YLR152C		880.017	2466.3	2.80256	1.94812e-08	YJL121C	RPE1	4813.55	1141.17	0.237074	2.53963e-12
YLR155C	ASP3-1	2085.77	9028.11	4.32842	1.00845e-11	YJL130C	URA2	56903.3	21432.4	0.376646	1.18267e-07
YLR157C	ASP3-2	2116.19	9048.18	4.27568	1.48675e-11	YJL134W	LCB3	1544.47	757.449	0.490427	5.82296e-05
YLR157W-D		20.1673	61.503	3.04964	0.000137175	YJL138C	TIF2	10803.3	3598.45	0.333089	3.542e-07
YLR157W-E		6.50078	23.898	3.67618	0.00152519	YJL143W	TIM17	1987.21	771.796	0.388382	1.20691e-07
YLR158C	ASP3-3	2092.17	8989.93	4.29694	1.26633e-11	YJL153C	INO1	56239.3	3094.89	0.0550308	1.32961e-45
YLR160C	ASP3-4	2149.33	8896.71	4.1393	3.95054e-11	YJL158C	CIS3	11507.5	1513.23	0.1315	2.66718e-20
YLR164W	SHH4	164.827	788.893	4.7862	6.27193e-19	YJL159W	HSP150	52401.8	23525.4	0.448942	1.57385e-05
YLR165C	PUS5	45.7516	135.318	2.95768	1.36199e-06	YJL167W	ERG20	6115.93	2721.22	0.44494	0.000145019
YLR168C	UPS2	293.565	735.256	2.50458	1.3856e-07	YJL171C		8804.69	2398.15	0.272371	1.33841e-09
YLR174W	IDP2	188.13	455.422	2.42078	5.20687e-07	YJL177W	RPL17B	7609.34	3367.84	0.442594	0.000154395
YLR189C	ATG26	879.716	1783.67	2.02755	7.74785e-05	YJL178C	ATG27	1647	766.5	0.465391	1.74352e-05
YLR193C	UPS1	185.886	483.701	2.60213	6.32462e-08	YJL183W	MNN11	2849.3	971.137	0.340833	1.13956e-08
YLR205C	HMX1	65.8621	167.408	2.5418	8.50378e-06	YJL190C	RPS22A	27263	5106.29	0.187297	1.28588e-15
YLR211C	ATG38	52.2618	211.397	4.04495	9.08385e-12	YJL191W	RPS14B	5993.92	2513.12	0.419279	4.06065e-05
YLR213C	CRR1	29.6333	65.2274	2.20115	0.00381028	YJL196C	ELO1	4316.65	1352.69	0.313365	1.17962e-08
YLR223C	IFH1	750.217	1576.05	2.1008	3.01652e-05	YJL217W	REE1	500.638	199.273	0.398038	1.33415e-07
YLR226W	BUR2	244.06	574.721	2.35484	9.93172e-07	YJL219W	HXT9	28.9873	5.87316	0.202612	2.75976e-05
YLR227C	ADY4	117.705	301.87	2.56463	2.8083e-07	YJR009C	TDH2	110199	6544.7	0.0593898	5.88916e-55
YLR238W	FAR10	87.4446	175.846	2.01094	0.000523438	YJR010W	MET3	11595.7	752.716	0.0649134	3.61522e-33
YLR239C	LIP2	134.346	325.692	2.42427	1.08686e-06	YJR013W	GPI14	982.084	464.329	0.4728	1.75258e-05
YLR251W	SYM1	279.56	559.377	2.00092	7.0783e-05	YJR015W		2539.27	935.737	0.368507	6.91391e-08
YLR254C	NDL1	51.1212	196.029	3.8346	1.14989e-10	YJR024C	MDE1	1538.76	743.6	0.483245	3.97754e-05
YLR257W		1509.08	4521.78	2.99638	9.01749e-08	YJR030C		439.069	183.237	0.417331	6.84586e-07
YLR263W	RED1	44.5068	183.954	4.13316	3.22779e-11	YJR040W	GEF1	2408.95	941.195	0.390707	3.2251e-07
YLR267W	BOP2	18.4185	45.8071	2.48702	0.00337911	YJR045C	SSC1	28284.8	6936.72	0.245246	9.13282e-12
YLR278C		1284.74	2609.69	2.03129	0.00020032	YJR048W	CYC1	483.902	129.813	0.268262	7.09383e-14
YLR284C	ECI1	74.7673	186.547	2.49503	5.51589e-06	YJR064W	CCT5	4271.67	1782.9	0.417378	2.14725e-05
YLR287C		315.043	688.187	2.18442	7.45633e-06	YJR065C	ARP3	6256.17	2744.25	0.438647	0.00011649
YLR290C	COQ11	222.714	876.941	3.93753	4.08445e-15	YJR069C	HAM1	747.992	334.77	0.447558	3.41074e-06
YLR298C	YHC1	67.2489	153.9	2.28851	7.86788e-05	YJR070C	LIA1	2227.05	1056.41	0.474354	4.72571e-05
YLR307C-A		2.37597	14.9328	6.28495	0.000453763	YJR073C	OPI3	30450.6	8315.31	0.273076	1.73259e-10
YLR307W	CDA1	5.93045	23.8415	4.02018	0.000811986	YJR077C	MIR1	8880.84	3232.64	0.364002	2.57134e-06
YLR312C	ATG39	59.2477	785.397	13.2562	1.97213e-41	YJR085C		2659.85	1143.98	0.430091	7.72197e-06
YLR327C	TMA10	51.4832	429.949	8.35124	7.06496e-28	YJR094W-A	RPL43B	7120.59	2347.17	0.329632	1.84413e-07
YLR329W	REC102	16.5939	75.5588	4.55341	1.64533e-07	YJR104C	SOD1	21792.3	9693.64	0.444819	0.000101554
YLR341W	SPO77	15.4722	64.0766	4.1414	2.33821e-06	YJR105W	ADO1	33777.7	6626.48	0.196179	1.36972e-15
YLR345W		376.6	851.318	2.26054	2.579e-06	YJR116W	TDA4	376.572	173.668	0.461181	1.18415e-05
YLR407W		558.239	1254.64	2.2475	3.9387e-06	YJR117W	STE24	4106.34	1334.22	0.324916	2.69217e-08
YLR423C	ATG17	62.9063	142.7	2.26845	0.000137735	YJR118C	ILM1	998.6	300.568	0.300989	3.83918e-12
YLR431C	ATG23	59.3519	162.526	2.73834	1.77649e-06	YJR120W		3283.3	1165.32	0.354923	9.90632e-08
YLR456W		50.5793	135.149	2.67202	9.09772e-06	YJR121W	ATP2	34356.9	12595.2	0.3666	4.88514e-07
YML042W	CAT2	99.0878	255.157	2.57506	5.48138e-07	YJR123W	RPS5	48075.4	13123.9	0.272986	1.24476e-11
YML043C	RRN11	263.276	635.96	2.41557	4.3189e-07	YJR135W-A	TIM8	649.039	266.922	0.411258	2.70998e-07
YML047C	PRM6	10.6824	90.7469	8.49501	7.28063e-13	YJR137C	MET5	43577.9	13032.4	0.299059	5.15041e-10
YML058W-A	HUG1	42.758	115.164	2.6934	1.68079e-05	YJR139C	HOM6	31702.9	5432.66	0.171362	1.53544e-17
YML062C	MFT1	71.8115	259.503	3.61366	3.27107e-11	YJR143C	PMT4	14708.1	2303.37	0.156606	2.11294e-17
YML076C	WAR1	546.082	1515.35	2.77495	6.37274e-09	YJR145C	RPS4A	23055.8	6869.46	0.297949	6.81604e-09
YML097C	VPS9	255.445	644.521	2.52313	1.10555e-07	YJR147W	HMS2	928.651	376.136	0.405035	1.59129e-07
YML098W	TAF13	286.903	680.825	2.37301	6.93558e-07	YJR161C	COS5	322.781	139.779	0.433044	3.9869e-06
YML099C	ARG81	454.141	1327.17	2.92236	8.06604e-10	YKL001C	MET14	2813.73	587.297	0.208726	3.12445e-17
YML116W	ATR1	971.075	2270.26	2.33788	3.72488e-06	YKL004W	AUR1	5873.09	1993.73	0.339469	2.99484e-07
YML123C	PHO84	1762.63	8113.8	4.60324	2.22731e-12	YKL006W	RPL14A	20469	4866.33	0.237742	1.27327e-11
YMR011W	HXT2	626.666	3722.34	5.93992	2.32107e-19	YKL008C	LAC1	4553.32	1586.27	0.348377	2.98346e-07
YMR018W		16.6412	88.5213	5.31939	2.48923e-09	YKL046C	DCW1	3167.91	853.211	0.269329	5.49554e-12
YMR019W	STB4	688.489	1717.78	2.49499	2.47763e-07	YKL056C	TMA19	48920	9322.34	0.190563	1.56383e-17
YMR025W	CSI1	36.7518	74.5697	2.02901	0.00647398	YKL058W	TOA2	1307.39	597.79	0.457239	7.99448e-06
YMR041C	ARA2	356.102	955.084	2.68205	1.37911e-08	YKL060C	FBA1	310630	69797.3	0.224696	4.60308e-35
YMR053C	STB2	146.569	345.821	2.35943	1.79955e-06	YKL067W	YNK1	2126	900	0.423331	2.29674e-06
YMR062C	ARG7	4509.8	13172.9	2.92095	6.45114e-07	YKL073W	LHS1	2192.23	533.694	0.243448	3.22394e-15
YMR064W	AEP1	354.161	860.169	2.42875	3.25754e-07	YKL077W		2907.15	1399.08	0.481257	0.000159311
YMR065W	KAR5	91.4748	424.896	4.64496	4.78787e-17	YKL080W	VMA5	9672.83	3910.31	0.404257	2.70987e-05
YMR066W	SOV1	161.147	539.171	3.34583	7.70586e-12	YKL081W	TEF4	41090.2	5640.61	0.137274	1.27021e-22
YMR075W	RCO1	200.902	402.401	2.00297	9.72563e-05	YKL096W	CWP1	5516.42	344.886	0.0625199	2.44617e-37
YMR077C	VPS20	55.8258	171.933	3.07982	1.00333e-07	YKL096W-A	CWP2	75102.6	15205	0.202457	8.29815e-19
YMR081C	ISF1	8.93355	48.371	5.41453	9.72053e-07	YKL104C	GFA1	8515.7	3268.28	0.383795	9.09772e-06
YMR084W		48.0991	104.133	2.16497	0.00100013	YKL113C	RAD27	371.193	173.395	0.467129	1.82753e-05
YMR085W		79.5949	201.036	2.52574	2.78224e-06	YKL126W	YPK1	3127.34	1290.14	0.412535	5.27645e-06
YMR095C	SNO1	74.178	804.051	10.8395	6.61111e-37	YKL127W	PGM1	3269.68	773.552	0.236583	4.69263e-14
YMR096W	SNZ1	639.8	5080.82	7.94126	2.65145e-23	YKL152C	GPM1	114717	22147	0.193058	2.41507e-23
YMR107W	SPG4	5.93992	99.7218	16.7884	3.96233e-18	YKL164C	PIR1	20560.8	6168.73	0.300024	1.20224e-08
YMR111C		73.6929	154.852	2.10131	0.00036788	YKL165C	MCD4	6404.22	623.65	0.0973811	6.14655e-27
YMR114C		75.5458	175.743	2.3263	3.17505e-05	YKL174C	TPO5	2241.51	875.639	0.390648	2.3807e-07
YMR118C	SHH3	7.11844	54.8951	7.71167	5.23256e-09	YKL175W	ZRT3	3822.97	1872.37	0.489768	0.00046933
YMR132C	JLP2	42.8526	88.531	2.06594	0.00324509	YKL180W	RPL17A	13277.9	5556.61	0.418485	4.88769e-05
YMR136W	GAT2	444.382	1380.99	3.10766	7.93992e-11	YKL182W	FAS1	190783	45554.4	0.238776	1.76522e-24
YMR156C	TPP1	47.5288	101.522	2.136	0.00136199	YKL187C	FAT3	91.9504	35.7291	0.388569	9.60389e-05
YMR159C	ATG16	14.2842	42.0739	2.94548	0.000928081	YKL191W	DPH2	2351.33	1099.71	0.467698	4.17538e-05
YMR174C	PAI3	31.3348	107.763	3.43909	4.71516e-07	YKL201C	MNN4	1794.1	713.869	0.397898	2.37361e-07
YMR175W	SIP18	27.2668	94.1684	3.45359	1.52485e-06	YKL207W	EMC3	3113.89	1177.87	0.378261	4.43447e-07
YMR180C	CTL1	140.078	311.297	2.22231	1.16626e-05	YKL210W	UBA1	26851.4	7388.62	0.275167	4.43152e-10
YMR181C		760.665	1822.42	2.39583	9.08737e-07	YKL212W	SAC1	5099.84	2145.68	0.420735	3.61796e-05
YMR182C	RGM1	109.38	571.356	5.2236	4.78703e-20	YKL216W	URA1	14460.5	1087.83	0.0752274	2.22849e-30
YMR194C-B	CMC4	114.988	254.931	2.21702	2.15433e-05	YKL219W	COS9	975.671	397.857	0.407778	2.07032e-07
YMR195W	ICY1	362.972	2078.8	5.72717	3.64411e-22	YKR001C	VPS1	4525.31	1838.32	0.40623	1.40089e-05
YMR197C	VTI1	165.149	331.415	2.00677	0.000109874	YKR013W	PRY2	2675.18	481.213	0.17988	1.28946e-20
YMR201C	RAD14	93.2993	248.088	2.65905	2.42047e-07	YKR030W	GMH1	962.915	452.507	0.469934	1.41428e-05
YMR206W		10.0837	29.9222	2.96739	0.0029468	YKR043C	SHB17	3771	1526.12	0.404698	6.92812e-06
YMR230W-A		50.4467	138.504	2.74555	5.8803e-06	YKR057W	RPS21A	9344.44	2621.16	0.280505	3.17152e-09
YMR232W	FUS2	95.6374	588.365	6.15204	1.80999e-23	YKR059W	TIF1	14904.8	3170.64	0.212727	8.13571e-13
YMR239C	RNT1	218.485	470.493	2.15344	1.46405e-05	YKR065C	PAM17	1158.6	452.375	0.39045	6.24779e-08
YMR240C	CUS1	74.3011	157.359	2.11786	0.000314232	YKR068C	BET3	1252.26	596.301	0.476181	2.36323e-05
YMR251W	GTO3	10.0931	51.3597	5.08858	1.05929e-06	YKR070W		825.164	332.055	0.402411	1.41022e-07
YMR255W	GFD1	169.292	421.839	2.49178	3.01984e-07	YKR088C	TVP38	1252.22	482.146	0.385033	4.25536e-08
YMR271C	URA10	189.384	694.995	3.66977	1.07185e-13	YKR092C	SRP40	2589.57	1138.63	0.4397	1.05159e-05
YMR280C	CAT8	139.299	299.919	2.15305	2.60626e-05	YKR093W	PTR2	4305.66	260.918	0.0605987	2.37731e-41
YMR287C	DSS1	392.747	847.962	2.15905	9.23843e-06	YLL014W	EMC6	1257.3	567.246	0.45116	5.46322e-06
YMR294W	JNM1	19.0077	58.1566	3.05963	0.000158077	YLL024C	SSA2	56642.5	19435.3	0.343123	7.48918e-09
YMR322C	SNO4	4.75194	43.4879	9.15161	1.65654e-08	YLL031C	GPI13	4423.97	1343.89	0.303775	5.71236e-09
YMR323W	ERR3	11.2622	37.7843	3.35497	0.000505154	YLL045C	RPL8B	23949	8270.82	0.345352	3.0441e-07
YNL009W	IDP3	57.5936	125.684	2.18226	0.000453763	YLL050C	COF1	8938.02	4135.84	0.462725	0.00038873
YNL014W	HEF3	151.939	311.101	2.04754	6.76181e-05	YLL061W	MMP1	1125.24	373.374	0.331816	1.72532e-10
YNL036W	NCE103	443.967	4687.66	10.5586	7.80969e-30	YLL062C	MHT1	245.894	56.2331	0.228688	2.3348e-14
YNL037C	IDH1	1206.53	2757.07	2.28512	1.68346e-05	YLR017W	MEU1	2539.62	908.557	0.357753	2.66588e-08
YNL042W	BOP3	143.803	713.162	4.95931	1.56267e-19	YLR034C	SMF3	3707.82	1790.71	0.482956	0.000362014
YNL042W-B		79.6328	236.907	2.975	1.48998e-08	YLR043C	TRX1	5588.25	2451.96	0.43877	0.000107349
YNL050C		87.9771	196.906	2.23815	4.48535e-05	YLR044C	PDC1	408232	78490.2	0.192269	2.10716e-49
YNL077W	APJ1	200.104	510.918	2.55326	9.89021e-08	YLR048W	RPS0B	42161.3	8766.72	0.207933	2.19541e-15
YNL092W		88.9	179.146	2.01515	0.000452598	YLR050C		757.335	317.246	0.418898	5.45851e-07
YNL093W	YPT53	11.8609	32.0339	2.7008	0.00505851	YLR056W	ERG3	17762.3	4200.51	0.236484	2.02785e-11
YNL100W	MIC27	312.222	662.893	2.12315	1.68346e-05	YLR058C	SHM2	48438.8	10420.7	0.215131	1.95086e-15
YNL103W	MET4	818.026	1883.79	2.30284	3.40319e-06	YLR060W	FRS1	5985.32	2906.68	0.485635	0.000722274
YNL117W	MLS1	14.864	238.066	16.0163	1.47572e-30	YLR061W	RPL22A	9950.02	4806.39	0.483054	0.000794926
YNL124W	NAF1	592.835	1252.32	2.11242	2.33519e-05	YLR075W	RPL10	38511.9	13805.6	0.358477	1.57878e-07
YNL128W	TEP1	51.1117	165.136	3.23089	4.61723e-08	YLR083C	EMP70	9351.01	2692.43	0.28793	7.73739e-09
YNL129W	NRK1	258.067	777.046	3.01102	2.52704e-10	YLR088W	GAA1	2608.5	819.594	0.314201	3.51287e-10
YNL133C	FYV6	47.5572	179.787	3.78043	4.06439e-10	YLR099C	ICT1	1271.44	557.544	0.438515	2.28203e-06
YNL136W	EAF7	52.3281	117.576	2.2469	0.00037815	YLR099W-A	MIM2	419.491	172.197	0.410492	4.13148e-07
YNL142W	MEP2	3767.49	48651.2	12.9134	1.01494e-35	YLR103C	CDC45	211.679	82.8372	0.391334	1.21152e-06
YNL145W	MFA2	5.36013	159.235	29.7073	1.23036e-28	YLR104W	LCL2	382.874	189.157	0.494046	6.65669e-05
YNL162W-A		29.1387	98.1471	3.36827	1.38938e-06	YLR120C	YPS1	5457.02	2519.26	0.461655	0.000251125
YNL180C	RHO5	304.275	2040.07	6.70467	6.94466e-26	YLR121C	YPS3	1191.55	161.921	0.135891	2.24789e-29
YNL183C	NPR1	1245.89	2836.48	2.27666	1.72322e-05	YLR146C	SPE4	622.75	286.049	0.459333	6.53823e-06
YNL194C		104.05	367.269	3.52972	4.60644e-12	YLR150W	STM1	11790.7	5742.25	0.487013	0.000899848
YNL195C		90.592	261.447	2.88598	2.05196e-08	YLR153C	ACS2	16505	6754.07	0.409214	2.62932e-05
YNL201C	PSY2	923.804	1878.38	2.03331	9.10433e-05	YLR154C-G		7524.91	335.641	0.044604	4.40027e-42
YNL204C	SPS18	88.5758	252.649	2.85235	3.95271e-08	YLR154C-H		71.7736	16.6674	0.232222	1.83077e-07
YNL221C	POP1	1008.41	3140.54	3.11434	3.06413e-09	YLR156C-A		80.6977	17.8553	0.221261	2.84893e-08
YNL227C	JJJ1	75.4985	176.195	2.33375	3.13502e-05	YLR156W		1099.77	192.749	0.175263	2.57809e-23
YNL234W		238.7	811.051	3.39779	2.53963e-12	YLR157C-C		65.9	17.3837	0.263789	2.06516e-06
YNL237W	YTP1	290.46	591.437	2.03621	4.80529e-05	YLR159C-A		64.6079	15.9132	0.246304	1.0111e-06
YNL265C	IST1	193.043	426.733	2.21056	7.65543e-06	YLR159W		1159.56	228.563	0.197112	1.07115e-20
YNL269W	BSC4	5.34119	30.2993	5.67276	1.76682e-05	YLR161W		461.557	221.218	0.479287	1.94077e-05
YNL270C	ALP1	67.0217	135.14	2.01636	0.0010812	YLR167W	RPS31	33180.6	11424.8	0.344321	9.96262e-08
YNL279W	PRM1	387.228	1758.2	4.54046	1.2352e-17	YLR172C	DPH5	2304.9	880.303	0.381927	1.28859e-07
YNL311C	SKP2	663.122	2670.58	4.02728	4.37686e-14	YLR175W	CBF5	7665.64	3084.63	0.402396	2.16828e-05
YNL314W	DAL82	149.658	330.622	2.20919	1.27333e-05	YLR179C		7441.91	3410.96	0.458345	0.000301817
YNR002C	ATO2	53.2794	111.327	2.08949	0.00124907	YLR180W	SAM1	41661.1	7373.64	0.176991	3.96233e-18
YNR010W	CSE2	32.6364	91.6698	2.80882	4.83775e-05	YLR183C	TOS4	557.666	83.2143	0.149219	8.68255e-26
YNR014W		61.6332	313.201	5.0817	3.57746e-17	YLR185W	RPL37A	8871.53	4015.29	0.452604	0.000241121
YNR024W	MPP6	67.7908	145.226	2.14227	0.000366654	YLR197W	NOP56	7571.86	2935.7	0.387712	9.95305e-06
YNR034W-A	EGO4	74.5684	208.994	2.80271	1.78529e-07	YLR208W	SEC13	4267.47	1334.69	0.312758	9.63681e-09
YNR044W	AGA1	2030.19	8241.88	4.05966	5.97112e-11	YLR209C	PNP1	1372.83	570.422	0.415509	5.14493e-07
YNR045W	PET494	164.408	453.638	2.75922	1.08859e-08	YLR212C	TUB4	939.534	294.903	0.313882	2.28017e-11
YNR049C	MSO1	158.61	390.097	2.45947	5.63498e-07	YLR231C	BNA5	3817.82	967.138	0.253322	3.11016e-12
YNR068C		77.2947	2068.43	26.7603	9.83964e-61	YLR249W	YEF3	258836	62681.1	0.242165	9.21544e-29
YNR069C	BSC5	139.527	2805	20.1037	8.53089e-52	YLR259C	HSP60	16712.7	4188.83	0.250638	1.12041e-10
YNR070W	PDR18	79.6707	258.485	3.24442	7.57571e-10	YLR264W	RPS28B	3051	1326.79	0.434869	1.78301e-05
YNR071C		20.1957	140.512	6.95753	8.82482e-15	YLR285W	NNT1	880.637	430.079	0.488372	3.56692e-05
YOL015W	IRC10	45.1529	95.9692	2.12543	0.0017394	YLR293C	GSP1	9141.84	4070.69	0.445281	0.000183282
YOL024W		19.5686	54.7158	2.7961	0.000577713	YLR300W	EXG1	41230.6	12033.9	0.291867	3.03509e-10
YOL032W	OPI10	86.1241	177.374	2.05951	0.000309554	YLR301W	HRI1	3018.25	1045.29	0.346324	2.63095e-08
YOL052C-A	DDR2	2086.9	7156.57	3.42928	7.68983e-09	YLR303W	MET17	75629.4	16095.3	0.212817	6.43701e-18
YOL058W	ARG1	13048.5	73640.4	5.64361	1.91607e-21	YLR315W	NKP2	121.593	57.8263	0.475572	0.000647937
YOL082W	ATG19	526.052	1288.05	2.44852	2.90211e-07	YLR325C	RPL38	6720.97	3191.37	0.474837	0.00050288
YOL084W	PHM7	949.173	2675.86	2.81915	3.003e-08	YLR328W	NMA1	1461.42	679.09	0.464679	1.37839e-05
YOL091W	SPO21	36.2572	387.562	10.6893	1.81843e-31	YLR333C	RPS25B	4851.83	2018.59	0.416047	2.66864e-05
YOL104C	NDJ1	162.82	550.572	3.38148	3.82741e-12	YLR340W	RPP0	85968.4	14376.3	0.167228	5.95744e-24
YOL117W	RRI2	165.063	610.857	3.70074	1.00042e-13	YLR342W	FKS1	121963	24099.1	0.197593	1.80853e-23
YOL119C	MCH4	1901.21	8688.53	4.57	1.68268e-12	YLR342W-A		2999.6	521.541	0.17387	9.5872e-21
YOL123W	HRP1	1356.85	3128.58	2.30578	1.97154e-05	YLR344W	RPL26A	6784.44	3327.46	0.490455	0.000932749
YOL132W	GAS4	23.807	63.1908	2.65429	0.000543869	YLR347C	KAP95	8150.75	2935.91	0.360201	2.08208e-06
YOL136C	PFK27	2208.05	4760.37	2.15592	0.000266631	YLR354C	TAL1	18127.9	5148.9	0.284033	3.49931e-09
YOL138C	RTC1	445.721	968.648	2.17322	8.45748e-06	YLR359W	ADE13	13950.1	3750.5	0.268851	1.10813e-09
YOL140W	ARG8	2556.69	8034.33	3.14247	9.51648e-08	YLR364W	GRX8	469.086	102.238	0.217952	1.12447e-17
YOL152W	FRE7	27.2574	79.2921	2.90901	6.60038e-05	YLR372W	ELO3	14459.3	2852.58	0.197284	6.92752e-14
YOL154W	ZPS1	160.264	666.232	4.15709	1.2986e-15	YLR378C	SEC61	10430	3124.79	0.299597	2.34689e-08
YOL157C	IMA2	48.1275	97.3549	2.02285	0.00324665	YLR380W	CSR1	1690.81	487.368	0.288245	1.42793e-12
YOR003W	YSP3	203.375	486.032	2.38983	7.01416e-07	YLR384C	IKI3	5749.94	2293.69	0.398907	1.42763e-05
YOR009W	TIR4	72.9805	270.513	3.70665	1.08817e-11	YLR397C	AFG2	1477.3	634.932	0.429792	1.45914e-06
YOR019W		40.3915	131.642	3.25915	2.54632e-07	YLR409C	UTP21	3167.21	1553.28	0.490425	0.00029364
YOR020W-A		175.699	399.79	2.27543	4.04149e-06	YLR413W	INA1	6483.44	1513.71	0.233473	6.51875e-12
YOR032C	HMS1	65.8432	200.695	3.04808	4.33438e-08	YLR414C	PUN1	2531.73	1039.15	0.410451	1.56752e-06
YOR036W	PEP12	63.5619	224.152	3.52651	2.34879e-10	YLR420W	URA4	2755.08	567.886	0.206123	1.32217e-17
YOR044W	IRC23	183.044	686.36	3.7497	4.17158e-14	YLR429W	CRN1	2621.77	1064.54	0.406039	1.41006e-06
YOR047C	STD1	451.469	1001.11	2.21745	5.13779e-06	YLR432W	IMD3	20007.3	5004.32	0.250125	6.35111e-11
YOR052C	TMC1	605.522	2269	3.74719	2.59361e-13	YLR438W	CAR2	881.285	168.276	0.190944	2.82258e-21
YOR062C		137.321	382.057	2.78221	1.37974e-08	YLR448W	RPL6B	9866.65	4400.57	0.446004	0.000183285
YOR075W	UFE1	78.3407	166.711	2.12803	0.000231373	YLR450W	HMG2	6175.01	2274.37	0.368319	2.64197e-06
YOR078W	BUD21	205.112	448.829	2.18821	1.04064e-05	YLR459W	GAB1	2015.43	675.414	0.335122	9.87197e-10
YOR100C	CRC1	21.2985	50.0305	2.34901	0.0047166	YML012W	ERV25	3367.06	1213.41	0.360376	1.77058e-07
YOR107W	RGS2	306.509	1002.06	3.26926	1.36597e-11	YML018C		4141.49	1510.28	0.364669	6.45114e-07
YOR114W		85.0308	174.715	2.05473	0.000327786	YML019W	OST6	1318.04	655.332	0.497204	6.74426e-05
YOR120W	GCY1	279.112	779.644	2.7933	3.29078e-09	YML021C	UNG1	256.898	106.386	0.414119	2.0461e-06
YOR123C	LEO1	177.93	358.818	2.01662	9.57314e-05	YML022W	APT1	5877.2	1333.5	0.226893	1.54329e-12
YOR130C	ORT1	521.134	1679.69	3.22313	3.23618e-11	YML024W	RPS17A	14904.3	5328.69	0.357526	1.61311e-06
YOR134W	BAG7	43.3188	123.496	2.85087	5.92394e-06	YML026C	RPS18B	13024.4	6035.8	0.463421	0.000366654
YOR136W	IDH2	1751.18	4624.81	2.64097	2.98437e-06	YML027W	YOX1	522.76	121.036	0.231532	9.12611e-17
YOR166C	SWT1	215.681	589.842	2.73479	9.32304e-09	YML028W	TSA1	35309.3	8351.58	0.236526	8.2308e-13
YOR173W	DCS2	440.037	1114.4	2.53251	9.5966e-08	YML031W	NDC1	2105.63	1019.51	0.484183	7.18335e-05
YOR177C	MPC54	13.6571	45.4583	3.32855	0.000209901	YML036W	CGI121	348.496	170.388	0.488924	6.40302e-05
YOR178C	GAC1	106.663	864.261	8.10273	2.22365e-30	YML048W	GSF2	7902.46	2594.55	0.328322	2.00735e-07
YOR186W		24.2827	161.886	6.66671	9.94843e-16	YML052W	SUR7	5946.19	1959.99	0.329621	1.56383e-07
YOR189W	IES4	79.0719	174.602	2.20814	9.65332e-05	YML056C	IMD4	12857.6	2933	0.228113	7.73768e-12
YOR190W	SPR1	19.5591	87.0226	4.4492	5.36312e-08	YML058W	SML1	6740.43	2964.79	0.439852	0.000139349
YOR192C	THI72	230.469	633.414	2.74837	7.33691e-09	YML060W	OGG1	186.151	80.4234	0.432032	2.00595e-05
YOR193W	PEX27	102.233	281.064	2.74925	5.54045e-08	YML063W	RPS1B	24146.1	10871.6	0.450243	0.000111896
YOR194C	TOA1	149.078	324.787	2.17864	1.80134e-05	YML067C	ERV41	1778.3	752.679	0.423258	1.3872e-06
YOR201C	MRM1	233.33	556.593	2.38543	6.88988e-07	YML070W	DAK1	4541	1749.67	0.385304	3.93283e-06
YOR205C	GEP3	190.828	456.701	2.39327	8.09001e-07	YML072C	TCB3	20166.2	8916.14	0.442133	0.00011044
YOR214C	SPR2	2.95576	17.7325	5.99931	0.000312337	YML073C	RPL6A	9902.62	4324.82	0.436735	0.000126975
YOR215C	AIM41	239.85	738.003	3.07694	9.82686e-11	YML078W	CPR3	3605.6	829.877	0.230164	3.97852e-14
YOR221C	MCT1	305.835	821.574	2.68633	1.30828e-08	YML085C	TUB1	8101.3	2052.23	0.25332	1.6573e-10
YOR242C	SSP2	11.9177	45.7789	3.84125	4.43431e-05	YML086C	ALO1	4187.93	1633.77	0.390115	3.96452e-06
YOR252W	TMA16	55.2081	117.274	2.12422	0.000974707	YML102W	CAC2	734.006	309.468	0.421615	5.83012e-07
YOR279C	RFM1	32.1134	93.801	2.92093	1.95482e-05	YML106W	URA5	6353.28	2440.5	0.384133	7.33637e-06
YOR295W	UAF30	75.4606	154.106	2.04221	0.000676132	YML124C	TUB3	2703.88	1007.6	0.372649	1.34193e-07
YOR298W	MUM3	25.5559	100.193	3.92053	9.72141e-08	YML125C	PGA3	2616.25	906.294	0.346409	1.04008e-08
YOR302W		3128.95	7230.1	2.31072	9.25462e-05	YML126C	ERG13	6682.31	1966.25	0.294247	9.14282e-09
YOR303W	CPA1	12263.3	29302.2	2.38941	1.72076e-05	YML127W	RSC9	1770.28	811.694	0.458511	1.2628e-05
YOR304W	ISW2	556.783	1319.46	2.36979	8.70495e-07	YML132W	COS3	896.17	283.977	0.316879	3.3098e-11
YOR306C	MCH5	890.702	9670.56	10.8572	1.15999e-26	YMR006C	PLB2	3859.74	850.035	0.220231	1.84902e-14
YOR313C	SPS4	36.295	102.068	2.81219	2.19678e-05	YMR012W	CLU1	10981.3	4488.74	0.408761	3.41431e-05
YOR337W	TEA1	1005.14	3675.01	3.65621	3.84686e-11	YMR035W	IMP2	235.791	112.542	0.477296	7.20521e-05
YOR338W		264.352	1447.77	5.47668	1.18975e-21	YMR048W	CSM3	138.31	60.9281	0.440518	0.000113504
YOR339C	UBC11	14.8261	80.1973	5.40919	6.22975e-09	YMR054W	STV1	4949.16	1726.66	0.34888	4.2915e-07
YOR348C	PUT4	118.905	6026.38	50.6824	4.03025e-61	YMR074C	SDD2	843.885	407.888	0.483345	2.88766e-05
YOR363C	PIP2	479.633	1357.45	2.83017	2.87832e-09	YMR076C	PDS5	746.603	285.92	0.382961	3.43346e-08
YOR383C	FIT3	162.659	525.284	3.22935	3.51175e-11	YMR079W	SEC14	6576.51	1644.95	0.250126	6.17427e-11
YOR384W	FRE5	3.57342	34.7011	9.71089	1.63439e-07	YMR083W	ADH3	11185.9	4132.89	0.369472	4.04149e-06
YOR391C	HSP33	10.0837	70.4311	6.98468	7.08856e-10	YMR092C	AIP1	4072.78	1475.8	0.362356	5.41671e-07
YOR393W	ERR1	29.6807	102.333	3.44778	7.44221e-07	YMR116C	ASC1	102332	16701	0.163204	2.6276e-26
YOR394W	PAU21	2.3665	14.009	5.91973	0.000746249	YMR119W	ASI1	1815.73	824.933	0.454326	1.17852e-05
YPL005W	AEP3	170.613	355.634	2.08445	4.02261e-05	YMR120C	ADE17	35035.5	5085.62	0.145156	8.29989e-21
YPL017C	IRC15	249.252	852.33	3.41955	1.5184e-12	YMR122W-A		13513.6	2190.84	0.162121	7.43845e-17
YPL024W	RMI1	116.214	238.216	2.0498	0.000153898	YMR142C	RPL13B	13076	5520.67	0.422199	6.04916e-05
YPL026C	SKS1	868.93	2272.34	2.61511	1.48743e-07	YMR143W	RPS16A	15896.6	5020.12	0.315798	7.13717e-08
YPL033C	SRL4	2.96523	108.413	36.5615	4.86824e-23	YMR149W	SWP1	3211.31	991.376	0.308713	8.72647e-10
YPL036W	PMA2	724.116	2661.57	3.67561	1.99876e-12	YMR186W	HSC82	39796.9	15891.7	0.399319	2.61055e-06
YPL038W	MET31	66.0041	164.307	2.48935	1.21041e-05	YMR191W	SPG5	1750.08	551.173	0.314942	5.63449e-11
YPL049C	DIG1	652.203	1381.73	2.11856	2.14113e-05	YMR202W	ERG2	5635.86	1810.98	0.321332	6.81673e-08
YPL051W	ARL3	85.5064	207.785	2.43005	6.15414e-06	YMR203W	TOM40	8947.78	2076.41	0.232058	1.11239e-11
YPL052W	OAZ1	337.359	684.235	2.02821	5.53014e-05	YMR205C	PFK2	50633.5	17168.5	0.339073	9.79665e-09
YPL054W	LEE1	26.6586	1472.47	55.2344	1.11081e-75	YMR208W	ERG12	1826.1	836.583	0.458125	1.3913e-05
YPL056C	LCL1	50.4467	121.894	2.41629	9.93886e-05	YMR212C	EFR3	2905.09	1374.63	0.47318	0.000108654
YPL058C	PDR12	6886.81	28014	4.06778	1.14117e-11	YMR214W	SCJ1	797.085	384.018	0.481778	2.44191e-05
YPL060W	MFM1	90.9802	236.897	2.60383	5.65864e-07	YMR215W	GAS3	6439.17	1131.67	0.175748	2.87486e-16
YPL064C	CWC27	140.154	285.852	2.03956	0.00010467	YMR217W	GUA1	19510.8	6607.09	0.338637	3.17729e-07
YPL066W	RGL1	442.794	887.139	2.0035	6.91297e-05	YMR229C	RRP5	9924.7	4177.41	0.42091	6.23828e-05
YPL089C	RLM1	417.931	900.279	2.15413	1.13242e-05	YMR230W	RPS10B	7330.75	3253.37	0.443798	0.000159054
YPL092W	SSU1	1762.53	3932.15	2.23097	8.08129e-05	YMR237W	BCH1	2858.34	1288.2	0.450682	3.29349e-05
YPL095C	EEB1	922.124	5965.95	6.4698	1.36121e-18	YMR238W	DFG5	2961.73	1391.19	0.469723	9.65007e-05
YPL130W	SPO19	14.2558	192.522	13.5048	3.6674e-25	YMR242C	RPL20A	15150.3	5327.79	0.351663	1.03501e-06
YPL135W	ISU1	2056.77	4941.5	2.40255	2.98754e-05	YMR243C	ZRC1	9530.83	3768.32	0.395382	1.7145e-05
YPL156C	PRM4	85.0781	230.911	2.7141	2.22335e-07	YMR244W		23.1136	5.43952	0.235338	0.000325482
YPL166W	ATG29	51.6252	152.703	2.95792	4.96482e-07	YMR274C	RCE1	434.156	214.827	0.494815	5.61635e-05
YPL181W	CTI6	183.577	436.848	2.37965	9.98192e-07	YMR276W	DSK2	2230.06	1113.5	0.499312	0.000171041
YPL186C	UIP4	64.57	286.353	4.43477	1.20912e-14	YMR292W	GOT1	2122.7	560.647	0.26412	1.06842e-13
YPL188W	POS5	699.368	1929.49	2.75891	1.28629e-08	YMR295C		3376.47	1495.81	0.44301	4.0218e-05
YPL199C		265.204	561.06	2.11557	1.95141e-05	YMR296C	LCB1	3679	1490.45	0.405124	6.09896e-06
YPL201C	YIG1	30.897	238.667	7.7246	4.25606e-21	YMR297W	PRC1	28760.5	9778.55	0.339999	1.28859e-07
YPL202C	AFT2	210.425	740.536	3.51924	6.17935e-13	YMR298W	LIP1	973.12	373.695	0.384018	3.39407e-08
YPL204W	HRR25	1068.04	2177.25	2.03854	0.000110134	YMR300C	ADE4	6735.31	2109.24	0.313161	4.49049e-08
YPL213W	LEA1	112.896	392.871	3.47993	5.54796e-12	YMR301C	ATM1	1392.87	638.402	0.458337	9.02818e-06
YPL219W	PCL8	365.89	786.919	2.1507	1.12558e-05	YMR303C	ADH2	68.78	19.4954	0.283445	4.18133e-06
YPL229W		242.254	636.34	2.62675	2.80818e-08	YMR305C	SCW10	15029.5	1998.92	0.133	4.20463e-20
YPL230W	USV1	41.4564	265.491	6.4041	1.13224e-19	YMR307W	GAS1	73000.4	8408.61	0.115186	8.77958e-31
YPL250C	ATG41	1665.95	5809.05	3.48693	2.69899e-09	YMR315W		4660.6	2097.13	0.449969	0.000133157
YPL264C		732.865	1636.78	2.2334	6.36889e-06	YMR318C	ADH6	7268.82	1952.36	0.268595	6.73081e-10
YPL265W	DIP5	225.149	9697.57	43.0718	2.28707e-54	YNL010W		2809.21	1082.59	0.385373	4.34769e-07
YPL272C	PBI1	141.417	292.669	2.06954	6.75633e-05	YNL024C	EFM6	211.698	92.9328	0.438988	1.35506e-05
YPL280W	HSP32	5.33173	32.9577	6.18143	5.51589e-06	YNL030W	HHF2	5648.32	1670.46	0.295744	5.88183e-09
YPL281C	ERR2	8.88621	30.6667	3.45105	0.000943578	YNL035C		661.383	317.142	0.479513	2.39257e-05
YPR002W	PDH1	28.4927	155.691	5.46424	3.14701e-13	YNL044W	YIP3	8031.66	1049.69	0.130694	7.75091e-21
YPR005C	HAL1	93.2236	229.582	2.46271	2.35728e-06	YNL045W	LAP2	4188.49	1754.89	0.418979	2.26972e-05
YPR007C	REC8	4.733	20.1648	4.26047	0.00114886	YNL055C	POR1	28523.8	8673.44	0.304077	6.38283e-09
YPR008W	HAA1	805.586	1778.14	2.20727	9.92302e-06	YNL058C		540.227	233.806	0.432791	1.73203e-06
YPR009W	SUT2	201.482	757.324	3.75877	4.32389e-14	YNL066W	SUN4	14775	7159.13	0.484543	0.000703615
YPR013C	CMR3	208.666	499.7	2.39473	6.45938e-07	YNL067W	RPL9B	8438.06	3858.09	0.457225	0.000282071
YPR030W	CSR2	97.9187	218.797	2.23447	2.92094e-05	YNL069C	RPL16B	57604.8	10309.2	0.178963	1.45451e-19
YPR035W	GLN1	4173.26	28922.3	6.93038	3.97082e-20	YNL071W	LAT1	5731.37	2176.9	0.379823	4.44307e-06
YPR036W-A	SPO24	1665.81	23924.9	14.3623	6.23472e-33	YNL072W	RNH201	217.335	94.6868	0.435673	1.17199e-05
YPR046W	MCM16	70.0532	166.362	2.3748	2.95143e-05	YNL085W	MKT1	6315.43	2695.3	0.42678	6.82337e-05
YPR057W	BRR1	185.924	510.993	2.74839	9.63722e-09	YNL087W	TCB2	5714.84	2507.76	0.438815	0.000108979
YPR061C	JID1	55.8542	258.174	4.62229	1.12125e-14	YNL097C-B		179.641	74.8806	0.416834	1.27636e-05
YPR065W	ROX1	244.583	1263.61	5.16638	1.47962e-20	YNL102W	POL1	1251.41	336.788	0.269127	5.15302e-14
YPR066W	UBA3	114.551	241.762	2.11053	6.706e-05	YNL130C	CPT1	10003.4	2888.32	0.288733	9.37054e-09
YPR083W	MDM36	280.878	572.77	2.03921	4.71133e-05	YNL132W	KRE33	4204.08	1789.69	0.425703	3.17184e-05
YPR101W	SNT309	103.506	253.564	2.44975	1.88925e-06	YNL135C	FPR1	11458.7	2434.88	0.212491	8.35677e-13
YPR111W	DBF20	279.347	780.83	2.7952	3.13608e-09	YNL138W	SRV2	3316.55	1294.52	0.390321	1.50945e-06
YPR115W	RGC1	1826.02	4371.32	2.39391	2.1852e-05	YNL160W	YGP1	20926.3	8345.31	0.398795	1.3317e-05
YPR134W	MSS18	125.756	255.827	2.03431	0.000140487	YNL162W	RPL42A	7700.24	3354.77	0.43567	0.000113325
YPR149W	NCE102	11983.3	29646.7	2.47401	7.31108e-06	YNL169C	PSD1	8659.36	2388.18	0.275792	2.08635e-09
YPR151C	SUE1	44.4216	130.209	2.93122	2.1269e-06	YNL178W	RPS3	27133.5	9845.25	0.362845	6.88988e-07
YPR168W	NUT2	102.252	238.198	2.32952	8.4387e-06	YNL181W		534.725	265.565	0.496638	5.85702e-05
YPR185W	ATG13	352.564	880.966	2.49874	1.30042e-07	YNL208W		8234.73	2892.96	0.351312	9.99729e-07
YPR186C	PZF1	129.462	287.446	2.22031	1.45789e-05	YNL209W	SSB2	76823.1	14290.9	0.186024	9.5872e-21
YPR192W	AQY1	42.0551	251.508	5.98044	4.8742e-18	YNL219C	ALG9	3830.24	1423.72	0.371705	8.66459e-07
YPR193C	HPA2	24.2732	54.1876	2.23241	0.00652734	YNL246W	VPS75	1011.12	343.971	0.340189	4.44108e-10
YPR194C	OPT2	176.868	9828.85	55.5718	1.51941e-59	YNL256W	FOL1	3362.7	1357.78	0.403777	3.82074e-06
						YNL263C	YIF1	2613.81	875.404	0.334915	3.59483e-09
						YNL275W	BOR1	885.375	433.992	0.490179	4.08856e-05
						YNL280C	ERG24	4537.83	1202.45	0.264983	7.93992e-11
						YNL283C	WSC2	2381.72	1158.51	0.486415	0.00012418
						YNL287W	SEC21	9838.75	4168.93	0.423726	7.34543e-05
						YNL289W	PCL1	564.853	103.237	0.182768	9.26312e-22
						YNL291C	MID1	1347.69	615.882	0.456989	8.7257e-06
						YNL300W	TOS6	560.293	101.323	0.180839	5.20969e-22
						YNL301C	RPL18B	3895.43	1268.83	0.325721	1.91578e-08
						YNL302C	RPS19B	8607.35	3321.62	0.385905	9.60018e-06
						YNL307C	MCK1	10136.8	3861.99	0.380989	8.00602e-06
						YNL312W	RFA2	975.964	304.472	0.31197	1.72082e-11
						YNL320W		1124.85	554.039	0.492542	5.07398e-05
						YNL323W	LEM3	1222.04	531.997	0.435333	1.88836e-06
						YNL333W	SNZ2	106.748	36.1345	0.338502	3.91511e-06
						YNL336W	COS1	845.686	230.337	0.272366	6.9822e-14
						YNR008W	LRO1	1325.3	588.184	0.443813	3.63978e-06
						YNR016C	ACC1	119786	29646.6	0.247497	3.48385e-18
						YNR019W	ARE2	2922.02	1271.08	0.435	1.29263e-05
						YNR021W		4592.94	1735.6	0.377884	2.5275e-06
						YNR030W	ALG12	4009.26	1249.59	0.311676	6.64579e-09
						YNR036C	MRPS12	2189.34	1004.98	0.459033	2.11914e-05
						YNR041C	COQ2	1251.94	430.664	0.343998	8.43039e-10
						YNR043W	MVD1	5442.63	1206.77	0.221725	5.0099e-13
						YNR050C	LYS9	39674.3	17548.6	0.442316	2.33519e-05
						YNR053C	NOG2	36853.2	14467.4	0.392569	1.93696e-06
						YNR056C	BIO5	2730.72	301.963	0.11058	4.60042e-32
						YNR057C	BIO4	957.382	311.636	0.325509	6.7573e-11
						YNR058W	BIO3	3797.29	862.328	0.227091	3.94945e-14
						YNR061C		1970.96	641.164	0.325306	2.88501e-10
						YNR062C		17.8103	3.32783	0.186849	0.0002348
						YNR075W	COS10	516.735	179.316	0.347017	1.50196e-09
						YOL002C	IZH2	2285.21	1092.1	0.4779	6.01669e-05
						YOL003C	PFA4	957.127	331.698	0.346555	9.4309e-10
						YOL007C	CSI2	461.65	80.5365	0.174453	5.11366e-22
						YOL011W	PLB3	4199.65	1801.83	0.429044	3.803e-05
						YOL012C	HTZ1	1068.8	513.019	0.479998	2.42454e-05
						YOL013W-A		305.998	74.2862	0.242767	1.77158e-14
						YOL014W		122.722	42.0924	0.34299	2.10042e-06
						YOL020W	TAT2	4412.38	1343.28	0.304435	5.16701e-09
						YOL026C	MIM1	516.356	232.334	0.449949	4.5689e-06
						YOL030W	GAS5	12594.4	4065.42	0.322796	1.57317e-07
						YOL039W	RPP2A	29873.1	5825.17	0.194997	2.82149e-15
						YOL040C	RPS15	26110.5	8068.66	0.30902	1.28196e-08
						YOL055C	THI20	1599.3	752.765	0.470684	2.07376e-05
						YOL061W	PRS5	6120.28	1999.59	0.326715	1.20852e-07
						YOL086C	ADH1	252796	39693.2	0.157016	5.33757e-44
						YOL092W	YPQ1	6868.47	3110.5	0.452867	0.000225054
						YOL097C	WRS1	3740.91	1551.31	0.414688	1.16519e-05
						YOL098C	SDD3	4140.39	1953.67	0.471857	0.000276596
						YOL101C	IZH4	258.554	105.519	0.408111	1.23749e-06
						YOL107W		1553.12	662.697	0.426689	1.41291e-06
						YOL120C	RPL18A	40665.3	8325.36	0.204729	1.46509e-15
						YOL121C	RPS19A	6608.87	3027.14	0.458042	0.000268419
						YOL122C	SMF1	2109.49	637.554	0.302232	2.24871e-11
						YOL126C	MDH2	4244.99	1883.74	0.443755	9.4384e-05
						YOL127W	RPL25	14206.5	6386.29	0.449533	0.000195277
						YOL129W	VPS68	4459.06	1886.76	0.423129	3.42398e-05
						YOL143C	RIB4	3231.09	663.111	0.205228	7.80553e-17
						YOL151W	GRE2	7643.45	2059.25	0.269414	9.99621e-10
						YOL156W	HXT11	17.7819	2.95071	0.165939	0.000101785
						YOR002W	ALG6	5366.8	2121.41	0.395284	1.06177e-05
						YOR016C	ERP4	1439.39	575.147	0.399577	1.79766e-07
						YOR045W	TOM6	1314.37	307.789	0.234172	7.49309e-17
						YOR049C	RSB1	301.154	48.1449	0.159868	2.89134e-21
						YOR063W	RPL3	67503.2	26821.8	0.397341	1.90965e-07
						YOR067C	ALG8	3768.68	956.993	0.253933	2.86666e-12
						YOR071C	NRT1	1152.38	483.135	0.419248	5.40023e-07
						YOR072W-B		31.4579	1.2444	0.0395577	7.14728e-11
						YOR074C	CDC21	493.383	127.626	0.258675	2.00559e-14
						YOR079C	ATX2	1081.94	485.578	0.448803	4.33267e-06
						YOR085W	OST3	4854.05	1309.04	0.269679	2.12474e-10
						YOR087W	YVC1	1792.01	804.718	0.44906	7.61073e-06
						YOR096W	RPS7A	18858.7	6174.45	0.327406	1.36661e-07
						YOR099W	KTR1	12011.6	2453.84	0.20429	2.64458e-13
						YOR103C	OST2	1802.49	551.314	0.305863	1.99826e-11
						YOR116C	RPO31	7275.45	2925.71	0.402134	2.15247e-05
						YOR133W	EFT1	26182.6	4117.34	0.157255	2.26289e-18
						YOR149C	SMP3	1241.9	553.174	0.445426	4.58914e-06
						YOR153W	PDR5	146452	14238.4	0.0972218	5.12795e-46
						YOR157C	PUP1	2026.72	908.426	0.448225	9.00557e-06
						YOR164C	GET4	1511.46	548.852	0.363128	7.36501e-09
						YOR165W	SEY1	2239.31	938.433	0.419072	1.95578e-06
						YOR167C	RPS28A	14048.2	3980.7	0.28336	4.55449e-09
						YOR168W	GLN4	5601.14	2363.63	0.42199	4.44026e-05
						YOR175C	ALE1	3623.7	1434.81	0.395951	3.51435e-06
						YOR176W	HEM15	5416.68	869.878	0.160592	2.10752e-18
						YOR184W	SER1	7007.28	3000.14	0.428146	7.8723e-05
						YOR187W	TUF1	6031.49	2228.5	0.369478	2.54443e-06
						YOR197W	MCA1	2737.43	1048.92	0.383176	3.4006e-07
						YOR204W	DED1	19348	6687.62	0.345649	4.54082e-07
						YOR209C	NPT1	3098.5	1418.53	0.457812	5.94195e-05
						YOR224C	RPB8	2069.93	830.122	0.401039	3.87451e-07
						YOR226C	ISU2	870.461	405.249	0.465557	1.11994e-05
						YOR234C	RPL33B	5933.19	2933.14	0.494362	0.000978991
						YOR239W	ABP140	1713.26	655.323	0.3825	5.13699e-08
						YOR246C	ENV9	1989.96	794.225	0.399116	3.14513e-07
						YOR247W	SRL1	5619.76	2329.77	0.414568	3.2641e-05
						YOR251C	TUM1	1339.3	621.66	0.464167	1.29263e-05
						YOR254C	SEC63	3780.17	1403.01	0.371151	6.93558e-07
						YOR270C	VPH1	25099.6	9716.02	0.387098	4.30265e-06
						YOR271C	FSF1	2558.01	989.695	0.3869	2.94788e-07
						YOR288C	MPD1	546.78	215.705	0.3945	8.95125e-08
						YOR293W	RPS10A	11262	4689.15	0.416371	4.86012e-05
						YOR315W	SFG1	1248.11	545.193	0.436815	1.9601e-06
						YOR321W	PMT3	2195.44	404.108	0.184067	5.38943e-21
						YOR335C	ALA1	20980.7	9426.43	0.449292	0.000133907
						YOR341W	RPA190	15835.6	6622.45	0.418201	4.53297e-05
						YOR369C	RPS12	33054.7	11489.6	0.347594	1.30977e-07
						YOR375C	GDH1	36529.7	10925.6	0.299087	1.4295e-09
						YOR378W	AMF1	38.6047	15.8284	0.410011	0.00586661
						YPL010W	RET3	2081.69	929.26	0.446397	8.90954e-06
						YPL015C	HST2	2686.93	1239.32	0.461239	4.92877e-05
						YPL028W	ERG10	13841.2	2613.91	0.18885	1.66084e-14
						YPL032C	SVL3	2778.51	1276.45	0.459403	4.57762e-05
						YPL037C	EGD1	6716.17	2853.34	0.424846	6.15234e-05
						YPL041C	MRX11	302.917	101.324	0.334494	2.0292e-09
						YPL048W	CAM1	10599.9	3378.4	0.318721	1.2156e-07
						YPL067C		378.702	185.64	0.490202	5.14163e-05
						YPL079W	RPL21B	7778.81	3548.51	0.456176	0.000257534
						YPL086C	ELP3	1212.88	592.745	0.488709	4.19631e-05
						YPL090C	RPS6A	9064.92	3470.73	0.382875	8.12683e-06
						YPL091W	GLR1	4046.8	1922.46	0.475056	0.000301974
						YPL098C	MGR2	897.9	405.738	0.451874	4.44393e-06
						YPL127C	HHO1	1127.25	477.168	0.423302	7.69489e-07
						YPL128C	TBF1	1729.7	854.644	0.494098	8.1188e-05
						YPL131W	RPL5	51709.4	16497.6	0.319044	1.23485e-09
						YPL143W	RPL33A	16272.6	5156.32	0.316872	7.98498e-08
						YPL145C	KES1	7710.72	2485.91	0.322397	1.31934e-07
						YPL154C	PEP4	29130.2	11579	0.397491	5.69787e-06
						YPL160W	CDC60	18621.7	7746.49	0.415991	3.39108e-05
						YPL163C	SVS1	1088.68	329.01	0.30221	4.83464e-12
						YPL165C	SET6	11.2622	1.2444	0.110494	0.000168457
						YPL171C	OYE3	143.909	53.3866	0.370974	3.56044e-06
						YPL184C	MRN1	3286.06	1554.34	0.473012	0.000166746
						YPL208W	RKM1	750.777	287.597	0.383065	2.9432e-08
						YPL211W	NIP7	1292.58	412.619	0.319222	4.7077e-11
						YPL218W	SAR1	10581	1715.34	0.162115	7.03694e-17
						YPL220W	RPL1A	23997.6	3700.22	0.154191	1.79653e-18
						YPL226W	NEW1	16269.6	8067	0.495832	0.00100607
						YPL227C	ALG5	473.842	209.435	0.441993	3.01676e-06
						YPL231W	FAS2	128327	34939.6	0.27227	3.84372e-17
						YPL234C	VMA11	3843.99	1537.94	0.400088	5.15771e-06
						YPL244C	HUT1	1514.8	630.625	0.416307	6.0937e-07
						YPL246C	RBD2	3085.49	1217.3	0.394524	1.43241e-06
						YPL249C-A	RPL36B	8982.92	4377.29	0.48729	0.000873452
						YPL256C	CLN2	1539.36	277.539	0.180295	4.63131e-22
						YPL262W	FUM1	5539.17	2525	0.455844	0.000215996
						YPR004C	AIM45	3506.85	1427.71	0.407122	5.8803e-06
						YPR010C	RPA135	17558.7	7343.51	0.418227	4.0456e-05
						YPR016C	TIF6	7850.98	2271.96	0.289386	6.69872e-09
						YPR028W	YOP1	9565.58	3584.92	0.374773	5.62462e-06
						YPR041W	TIF5	4310.02	1815.27	0.421175	2.55726e-05
						YPR043W	RPL43A	14423.5	5246.65	0.363757	2.3526e-06
						YPR052C	NHP6A	5182.78	1469.24	0.283485	1.24755e-09
						YPR069C	SPE3	5107.4	2116.54	0.414407	2.60035e-05
						YPR074C	TKL1	57019.9	12472.9	0.218747	7.52584e-16
						YPR080W	TEF1	60240.5	12537.6	0.208126	4.54249e-17
						YPR098C		2400.73	1073.89	0.447316	1.47921e-05
						YPR102C	RPL11A	8454.11	3061.28	0.362106	2.20879e-06
						YPR108W-A		60.483	23.5306	0.389045	0.000813141
						YPR113W	PIS1	6706.79	2061.08	0.307312	2.99457e-08
						YPR114W		2444.48	1096.01	0.448361	1.61119e-05
						YPR118W	MRI1	1819.82	819.309	0.450215	7.97045e-06
						YPR132W	RPS23B	12235.8	4274.79	0.349369	1.02512e-06
						YPR135W	CTF4	633.176	264.519	0.417765	5.02994e-07
						YPR138C	MEP3	4901.81	1931.57	0.394052	8.67717e-06
						YPR156C	TPO3	4927.86	1649.57	0.334743	1.33814e-07
						YPR157W	TDA6	482.892	176.44	0.365383	9.36267e-09
						YPR163C	TIF3	6910.4	2813.75	0.407176	2.6738e-05
						YPR175W	DPB2	347.518	151.665	0.436424	3.45377e-06
						YPR176C	BET2	1335.88	503.621	0.376997	2.24396e-08
						YPR181C	SEC23	14530.2	4607.79	0.317118	9.05001e-08
						YPR183W	DPM1	4793.03	1508.61	0.314751	2.06963e-08
