# Supplementary material for: Transcription-dependent spreading of the Dal80 yeast GATA factor across the body of highly expressed genes
Source: PLoS Genet. 2019 Feb 28;15(2):e1007999. doi: 10.1371/journal.pgen.1007999 (PMC6413948; doi:10.1371/journal.pgen.1007999)
Supplement: S5 Table — List of 546 Dal80-regulated genes on proline: 314 genes are activated (Column A) and 232 genes are repressed (Column B). The list of genes having Gcn4 binding sites in their promoter is indicated (Column C), as well as its intersection with the activated gene list (Column D). (XLSX) [file pgen.1007999.s012.xlsx]

## Sheet: S5 Table
A		B		C		D
Dal80-Activated (314)		Dal80-Repressed (232)		Genes with Gcn4 binding sites		Activated and with Gcn4 binding sites (122)
YAL028W	FRT2	YAL012W	CYS3	YAL001C	TFC3	YBL029C-A
YAR071W	PHO11	YAL062W	GDH3	YAL009W	SPO7	YBL029W
YBL016W	FUS3	YAL067C	SEO1	YAL014C	SYN8	YBL043W	ECM13
YBL029C-A		YAR007C	RFA1	YAL017W	PSK1	YBL103C	RTG3
YBL029W		YAR008W	SEN34	YAL018C	LDS1	YBR045C	GIP1
YBL043W	ECM13	YBL002W	HTB2	YAL023C	PMT2	YBR083W	TEC1
YBL103C	RTG3	YBL003C	HTA2	YAL024C	LTE1	YBR104W	YMC2
YBR018C	GAL7	YBR009C	HHF1	YAL026C	DRS2	YBR115C	LYS2
YBR035C	PDX3	YBR010W	HHT1	YAL032C	PRP45	YBR145W	ADH5
YBR040W	FIG1	YBR011C	IPP1	YAL037C-A		YBR147W	RTC2
YBR045C	GIP1	YBR071W		YAL037W		YBR218C	PYC2
YBR047W	FMP23	YBR088C	POL30	YAL044C	GCV3	YBR240C	THI2
YBR054W	YRO2	YBR106W	SND3	YAL044W-A	BOL1	YBR248C	HIS7
YBR066C	NRG2	YBR208C	DUR1,2	YAL047C	SPC72	YBR249C	ARO4
YBR067C	TIP1	YBR230W-A	COQ21	YAL048C	GEM1	YBR250W	SPO23
YBR083W	TEC1	YBR294W	SUL1	YAL058W	CNE1	YCL009C	ILV6
YBR092C	PHO3	YCL025C	AGP1	YAL059W	ECM1	YCL030C	HIS4
YBR104W	YMC2	YCL026C-A	FRM2	YAL060W	BDH1	YCR089W	FIG2
YBR115C	LYS2	YCL026C-B	HBN1	YAL067W-A		YCR100C	EMA35
YBR145W	ADH5	YCL058C	FYV5	YAR002W	NUP60	YDL025C	RTK1
YBR147W	RTC2	YCL064C	CHA1	YAR014C	BUD14	YDL054C	MCH1
YBR148W	YSW1	YCL068C		YAR015W	ADE1	YDL085W	NDE2
YBR196C-A		YCR005C	CIT2	YAR035W	YAT1	YDL146W	LDB17
YBR196C-B		YCR097W	HMRA1	YAR050W	FLO1	YDL170W	UGA3
YBR218C	PYC2	YDL003W	MCD1	YBL010C		YDL198C	GGC1
YBR240C	THI2	YDL055C	PSA1	YBL029C-A		YDR011W	SNQ2
YBR248C	HIS7	YDL059C	RAD59	YBL029W		YDR124W
YBR249C	ARO4	YDL169C	UGX2	YBL032W	HEK2	YDR127W	ARO1
YBR250W	SPO23	YDL192W	ARF1	YBL033C	RIB1	YDR158W	HOM2
YBR256C	RIB5	YDL210W	UGA4	YBL043W	ECM13	YDR214W	AHA1
YCL009C	ILV6	YDL212W	SHR3	YBL045C	COR1	YDR258C	HSP78
YCL021W-A		YDL239C	ADY3	YBL054W	TOD6	YDR341C
YCL027W	FUS1	YDR021W	FAL1	YBL055C		YDR354W	TRP4
YCL030C	HIS4	YDR034W-B		YBL068W	PRS4	YER024W	YAT2
YCL055W	KAR4	YDR038C	ENA5	YBL076C	ILS1	YER039C	HVG1
YCL066W	HMLALPHA1	YDR039C	ENA2	YBL078C	ATG8	YER039C-A
YCL067C	HMLALPHA2	YDR040C	ENA1	YBL081W		YER040W	GLN3
YCR020C	PET18	YDR042C		YBL082C	ALG3	YER052C	HOM3
YCR021C	HSP30	YDR046C	BAP3	YBL086C		YER055C	HIS1
YCR023C		YDR090C	ILT1	YBL087C	RPL23A	YER069W	ARG5,6
YCR039C	MATALPHA2	YDR253C	MET32	YBL088C	TEL1	YER073W	ALD5
YCR040W	MATALPHA1	YDR281C	PHM6	YBL090W	MRP21	YER086W	ILV1
YCR061W		YDR380W	ARO10	YBL098W	BNA4	YER090W	TRP2
YCR089W	FIG2	YDR399W	HPT1	YBL100W-C		YER128W	VFA1
YCR095W-A		YDR421W	ARO80	YBL101C	ECM21	YER174C	GRX4
YCR099C		YDR461W	MFA1	YBL102W	SFT2	YER175C	TMT1
YCR100C	EMA35	YDR502C	SAM2	YBL103C	RTG3	YER175W-A
YCR101C		YDR507C	GIN4	YBL108C-A	PAU9	YFL028C	CAF16
YCR106W	RDS1	YDR512C	EMI1	YBR005W	RCR1	YGL059W	PKP2
YCR107W	AAD3	YEL060C	PRB1	YBR015C	MNN2	YGL060W	YBP2
YDL025C	RTK1	YEL065W	SIT1	YBR016W		YGL117W
YDL054C	MCH1	YEL066W	HPA3	YBR029C	CDS1	YGL184C	STR3
YDL085W	NDE2	YEL072W	RMD6	YBR033W	EDS1	YGL219C	MDM34
YDL146W	LDB17	YER001W	MNN1	YBR037C	SCO1	YGR124W	ASN2
YDL170W	UGA3	YER002W	NOP16	YBR038W	CHS2	YGR267C	FOL2
YDL198C	GGC1	YER003C	PMI40	YBR043C	QDR3	YHR018C	ARG4
YDL199C		YER015W	FAA2	YBR045C	GIP1	YHR024C	MAS2
YDR011W	SNQ2	YER060W	FCY21	YBR049C	REB1	YHR046C	INM1
YDR033W	MRH1	YER060W-A	FCY22	YBR068C	BAP2	YHR047C	AAP1
YDR035W	ARO3	YER070W	RNR1	YBR073W	RDH54	YHR105W	YPT35
YDR043C	NRG1	YER145C	FTR1	YBR074W	PFF1	YHR136C	SPL2
YDR085C	AFR1	YFL010W-A	AUA1	YBR076W	ECM8	YHR162W	MPC2
YDR124W		YFL045C	SEC53	YBR083W	TEC1	YHR189W	PTH1
YDR127W	ARO1	YFL055W	AGP3	YBR086C	IST2	YIL029C	EMA17
YDR158W	HOM2	YFR012W-A		YBR087W	RFC5	YIL101C	XBP1
YDR169C-A		YFR055W	IRC7	YBR101C	FES1	YIL116W	HIS5
YDR171W	HSP42	YGL029W	CGR1	YBR104W	YMC2	YIR034C	LYS1
YDR214W	AHA1	YGL035C	MIG1	YBR106W	SND3	YJL071W	ARG2
YDR249C		YGL055W	OLE1	YBR110W	ALG1	YJL072C	PSF2
YDR256C	CTA1	YGL196W	DSD1	YBR111C	YSA1	YJL088W	ARG3
YDR257C	RKM4	YGL205W	POX1	YBR112C	CYC8	YJL089W	SIP4
YDR258C	HSP78	YGL225W	VRG4	YBR114W	RAD16	YJL160C	PIR5
YDR341C		YGL253W	HXK2	YBR115C	LYS2	YJR008W	MHO1
YDR354W	TRP4	YGR019W	UGA1	YBR120C	CBP6	YJR016C	ILV3
YDR358W	GGA1	YGR032W	GSC2	YBR131W	CCZ1	YJR025C	BNA1
YDR487C	RIB3	YGR055W	MUP1	YBR132C	AGP2	YJR039W	MLO127
YDR531W	CAB1	YGR087C	PDC6	YBR138C		YJR109C	CPA2
YDR533C	HSP31	YGR121C	MEP1	YBR139W	ATG42	YKL015W	PUT3
YEL005C	VAB2	YGR125W		YBR145W	ADH5	YKL096C-B
YEL039C	CYC7	YGR126W		YBR147W	RTC2	YKL128C	PMU1
YEL073C		YGR152C	RSR1	YBR161W	CSH1	YKL211C	TRP3
YER024W	YAT2	YGR153W		YBR169C	SSE2	YKR058W	GLG1
YER039C	HVG1	YGR155W	CYS4	YBR185C	MBA1	YLR027C	AAT2
YER039C-A		YGR181W	TIM13	YBR186W	PCH2	YLR152C
YER040W	GLN3	YGR189C	CRH1	YBR187W	GDT1	YLR211C	ATG38
YER052C	HOM3	YGR213C	RTA1	YBR188C	NTC20	YLR250W	SSP120
YER053C	PIC2	YGR243W	MPC3	YBR199W	KTR4	YLR290C	COQ11
YER053C-A		YGR286C	BIO2	YBR211C	AME1	YLR297W
YER055C	HIS1	YHL013C	OTU2	YBR212W	NGR1	YML116W	ATR1
YER069W	ARG5,6	YHL016C	DUR3	YBR213W	MET8	YMR019W	STB4
YER073W	ALD5	YHL040C	ARN1	YBR218C	PYC2	YMR062C	ARG7
YER086W	ILV1	YHL047C	ARN2	YBR223C	TDP1	YMR095C	SNO1
YER090W	TRP2	YHR054C		YBR228W	SLX1	YMR096W	SNZ1
YER103W	SSA4	YHR055C	CUP1-2	YBR229C	ROT2	YMR195W	ICY1
YER128W	VFA1	YHR061C	GIC1	YBR230W-A	COQ21	YMR271C	URA10
YER138W-A		YHR092C	HXT4	YBR240C	THI2	YNL104C	LEU4
YER162C	RAD4	YHR100C	GEP4	YBR247C	ENP1	YNL221C	POP1
YER174C	GRX4	YHR126C	ANS1	YBR248C	HIS7	YNL279W	PRM1
YER175C	TMT1	YHR128W	FUR1	YBR249C	ARO4	YNL311C	SKP2
YER175W-A		YHR137W	ARO9	YBR250W	SPO23	YNR069C	BSC5
YER176W	ECM32	YHR176W	FMO1	YBR254C	TRS20	YOL058W	ARG1
YER184C	TOG1	YHR185C	PFS1	YBR267W	REI1	YOL119C	MCH4
YER185W	PUG1	YHR216W	IMD2	YBR269C	SDH8	YOL140W	ARG8
YFL028C	CAF16	YIL089W		YBR270C	BIT2	YOL152W	FRE7
YFL047W	RGD2	YIL132C	CSM2	YBR271W	EFM2	YOR044W	IRC23
YFR015C	GSY1	YIL140W	AXL2	YBR287W		YOR054C	VHS3
YGL026C	TRP5	YIL146C	ATG32	YBR291C	CTP1	YOR108W	LEU9
YGL032C	AGA2	YIL169C	CSS1	YBR294W	SUL1	YOR130C	ORT1
YGL051W	MST27	YIR027C	DAL1	YBR296C	PHO89	YOR136W	IDH2
YGL053W	PRM8	YIR028W	DAL4	YBR298C-A		YOR173W	DCS2
YGL059W	PKP2	YIR029W	DAL2	YCL001W-A		YOR186W
YGL060W	YBP2	YIR030C	DCG1	YCL009C	ILV6	YOR221C	MCT1
YGL066W	SGF73	YIR031C	DAL7	YCL010C	SGF29	YOR302W
YGL089C	MF(ALPHA)2	YIR032C	DAL3	YCL011C	GBP2	YOR303W	CPA1
YGL096W	TOS8	YIR042C		YCL025C	AGP1	YOR323C	PRO2
YGL116W	CDC20	YJL026W	RNR2	YCL030C	HIS4	YPL003W	ULA1
YGL117W		YJL074C	SMC3	YCL047C	POF1	YPL033C	SRL4
YGL148W	ARO2	YJL078C	PRY3	YCL064C	CHA1	YPL166W	ATG29
YGL154C	LYS5	YJL110C	GZF3	YCR008W	SAT4	YPL252C	YAH1
YGL162W	SUT1	YJL116C	NCA3	YCR009C	RVS161	YPL264C
YGL180W	ATG1	YJL171C	TOH1	YCR024C	SLM5	YPR058W	YMC1
YGL184C	STR3	YJL172W	CPS1	YCR053W	THR4	YPR145W	ASN1
YGL219C	MDM34	YJL173C	RFA3	YCR063W	BUD31
YGL224C	SDT1	YJL187C	SWE1	YCR089W	FIG2
YGL229C	SAP4	YJL212C	OPT1	YCR092C	MSH3
YGL251C	HFM1	YJR009C	TDH2	YCR100C	EMA35
YGL258W-A		YJR010W	MET3	YDL006W	PTC1
YGL259W	YPS5	YJR030C	RBH2	YDL014W	NOP1
YGL263W	COS12	YJR047C	ANB1	YDL022W	GPD1
YGR023W	MTL1	YJR078W	BNA2	YDL025C	RTK1
YGR052W	FMP48	YJR079W		YDL035C	GPR1
YGR053C	MCO32	YJR152W	DAL5	YDL039C	PRM7
YGR110W	CLD1	YKL001C	MET14	YDL054C	MCH1
YGR112W	SHY1	YKL068W-A		YDL056W	MBP1
YGR124W	ASN2	YKL073W	LHS1	YDL066W	IDP1
YGR131W	FHN1	YKL113C	RAD27	YDL067C	COX9
YGR146C	ECL1	YKL165C	MCD4	YDL069C	CBS1
YGR238C	KEL2	YKL201C	MNN4	YDL070W	BDF2
YGR239C	PEX21	YKL209C	STE6	YDL072C	YET3
YGR248W	SOL4	YKR039W	GAP1	YDL079C	MRK1
YGR267C	FOL2	YKR075C		YDL085W	NDE2
YHL024W	RIM4	YKR093W	PTR2	YDL099W	BUG1
YHL028W	WSC4	YLL057C	JLP1	YDL112W	TRM3
YHL044W		YLL061W	MMP1	YDL116W	NUP84
YHR005C	GPA1	YLL062C	MHT1	YDL121C	EXP1
YHR018C	ARG4	YLR053C		YDL123W	SNA4
YHR024C	MAS2	YLR054C	OSW2	YDL126C	CDC48
YHR046C	INM1	YLR121C	YPS3	YDL130W-A	STF1
YHR047C	AAP1	YLR126C		YDL146W	LDB17
YHR048W	YHK8	YLR136C	TIS11	YDL148C	NOP14
YHR071W	PCL5	YLR155C	ASP3-1	YDL150W	RPC53
YHR084W	STE12	YLR156C-A		YDL155W	CLB3
YHR087W	RTC3	YLR157C	ASP3-2	YDL165W	CDC36
YHR105W	YPT35	YLR158C	ASP3-3	YDL167C	NRP1
YHR122W	CIA2	YLR159C-A		YDL170W	UGA3
YHR136C	SPL2	YLR160C	ASP3-4	YDL171C	GLT1
YHR142W	CHS7	YLR180W	SAM1	YDL178W	DLD2
YHR162W	MPC2	YLR183C	TOS4	YDL180W
YHR189W	PTH1	YLR262C-A	TMA7	YDL181W	INH1
YHR214C-E		YLR364W	GRX8	YDL185W	VMA1
YHR215W	PHO12	YLR432W	IMD3	YDL194W	SNF3
YIL009C-A	EST3	YLR438W	CAR2	YDL195W	SEC31
YIL029C	EMA17	YML018C		YDL197C	ASF2
YIL073C	SPO22	YML027W	YOX1	YDL198C	GGC1
YIL101C	XBP1	YML060W	OGG1	YDL201W	TRM8
YIL113W	SDP1	YMR011W	HXT2	YDL202W	MRPL11
YIL116W	HIS5	YMR048W	CSM3	YDL206W
YIL117C	PRM5	YMR058W	FET3	YDL208W	NHP2
YIL119C	RPI1	YMR076C	PDS5	YDL215C	GDH2
YIL145C	PAN6	YMR081C	ISF1	YDL219W	DTD1
YIR019C	FLO11	YMR088C	VBA1	YDL222C	FMP45
YIR034C	LYS1	YMR107W	SPG4	YDL232W	OST4
YIR039C	YPS6	YMR170C	ALD2	YDL233W	MFG1
YJL048C	UBX6	YMR199W	CLN1	YDL234C	GYP7
YJL057C	IKS1	YMR215W	GAS3	YDL237W	AIM6
YJL071W	ARG2	YMR244W		YDL238C	GUD1
YJL072C	PSF2	YMR251W	GTO3	YDL241W
YJL077C	ICS3	YMR297W	PRC1	YDL247W	MPH2
YJL088W	ARG3	YMR303C	ADH2	YDR002W	YRB1
YJL089W	SIP4	YMR307W	GAS1	YDR011W	SNQ2
YJL106W	IME2	YNL015W	PBI2	YDR019C	GCV1
YJL144W	ROQ1	YNL030W	HHF2	YDR022C	ATG31
YJL157C	FAR1	YNL102W	POL1	YDR023W	SES1
YJL160C	PIR5	YNL125C	ESBP6	YDR025W	RPS11A
YJL210W	PEX2	YNL135C	FPR1	YDR026C	NSI1
YJR004C	SAG1	YNL141W	AAH1	YDR034C	LYS14
YJR008W	MHO1	YNL142W	MEP2	YDR036C	EHD3
YJR016C	ILV3	YNL144C		YDR037W	KRS1
YJR025C	BNA1	YNL145W	MFA2	YDR041W	RSM10
YJR039W	MLO127	YNL202W	SPS19	YDR049W	VMS1
YJR094C	IME1	YNL259C	ATX1	YDR051C	DET1
YJR109C	CPA2	YNL278W	CAF120	YDR061W
YJR111C	PXP2	YNL289W	PCL1	YDR064W	RPS13
YJR122W	IBA57	YNL300W	TOS6	YDR065W	RRG1
YJR130C	STR2	YNR056C	BIO5	YDR067C	OCA6
YKL015W	PUT3	YNR057C	BIO4	YDR068W	DOS2
YKL023W		YNR058W	BIO3	YDR074W	TPS2
YKL033W-A		YNR064C		YDR083W	RRP8
YKL086W	SRX1	YOL007C	CSI2	YDR089W	VTC5
YKL096C-B		YOL019W		YDR097C	MSH6
YKL128C	PMU1	YOL047C	LDS2	YDR101C	ARX1
YKL178C	STE3	YOL086C	ADH1	YDR103W	STE5
YKL211C	TRP3	YOL128C	YGK3	YDR105C	TMS1
YKR034W	DAL80	YOL147C	PEX11	YDR106W	ARP10
YKR058W	GLG1	YOL162W		YDR107C	TMN2
YKR091W	SRL3	YOL163W		YDR108W	TRS85
YLL018C	DPS1	YOL164W	BDS1	YDR109C
YLL027W	ISA1	YOR003W	YSP3	YDR119W	VBA4
YLL058W		YOR072W-B		YDR120C	TRM1
YLR004C	THI73	YOR313C	SPS4	YDR124W
YLR027C	AAT2	YOR321W	PMT3	YDR127W	ARO1
YLR040C	AFB1	YOR332W	VMA4	YDR128W	MTC5
YLR042C		YOR348C	PUT4	YDR142C	PEX7
YLR152C		YOR374W	ALD4	YDR152W	GIR2
YLR156W		YOR375C	GDH1	YDR158W	HOM2
YLR159W		YOR382W	FIT2	YDR163W	CWC15
YLR161W		YOR383C	FIT3	YDR166C	SEC5
YLR211C	ATG38	YOR384W	FRE5	YDR168W	CDC37
YLR227C	ADY4	YOR388C	FDH1	YDR172W	SUP35
YLR237W	THI7	YPL054W	LEE1	YDR179C	CSN9
YLR250W	SSP120	YPL057C	SUR1	YDR184C	ATC1
YLR251W	SYM1	YPL061W	ALD6	YDR186C	SND1
YLR290C	COQ11	YPL127C	HHO1	YDR188W	CCT6
YLR297W		YPL134C	ODC1	YDR196C	CAB5
YLR387C	REH1	YPL163C	SVS1	YDR214W	AHA1
YLR433C	CNA1	YPL223C	GRE1	YDR218C	SPR28
YLR452C	SST2	YPL248C	GAL4	YDR219C	MFB1
YLR456W		YPL265W	DIP5	YDR223W	CRF1
YML003W		YPR052C	NHP6A	YDR239C
YML047C	PRM6	YPR069C	SPE3	YDR243C	PRP28
YML116W	ATR1	YPR145C-A		YDR246W	TRS23
YML123C	PHO84	YPR194C	OPT2	YDR246W-A
YMR019W	STB4			YDR252W	BTT1
YMR062C	ARG7			YDR258C	HSP78
YMR065W	KAR5			YDR264C	AKR1
YMR095C	SNO1			YDR267C	CIA1
YMR096W	SNZ1			YDR268W	MSW1
YMR173W	DDR48			YDR276C	PMP3
YMR195W	ICY1			YDR288W	NSE3
YMR232W	FUS2			YDR304C	CPR5
YMR262W				YDR305C	HNT2
YMR271C	URA10			YDR308C	SRB7
YMR322C	SNO4			YDR315C	IPK1
YNL007C	SIS1			YDR331W	GPI8
YNL042W	BOP3			YDR336W	MRX8
YNL042W-B				YDR341C
YNL104C	LEU4			YDR354W	TRP4
YNL180C	RHO5			YDR362C	TFC6
YNL221C	POP1			YDR363W-A	SEM1
YNL279W	PRM1			YDR373W	FRQ1
YNL311C	SKP2			YDR376W	ARH1
YNR034W	SOL1			YDR384C	ATO3
YNR044W	AGA1			YDR399W	HPT1
YNR068C				YDR408C	ADE8
YNR069C	BSC5			YDR409W	SIZ1
YOL032W	OPI10			YDR411C	DFM1
YOL055C	THI20			YDR414C	ERD1
YOL058W	ARG1			YDR421W	ARO80
YOL091W	SPO21			YDR435C	PPM1
YOL104C	NDJ1			YDR458C	HEH2
YOL117W	RRI2			YDR463W	STP1
YOL119C	MCH4			YDR468C	TLG1
YOL140W	ARG8			YDR473C	PRP3
YOL152W	FRE7			YDR475C	JIP4
YOL155C	HPF1			YDR488C	PAC11
YOL159C-A				YDR489W	SLD5
YOR009W	TIR4			YDR490C	PKH1
YOR010C	TIR2			YDR492W	IZH1
YOR044W	IRC23			YDR495C	VPS3
YOR054C	VHS3			YDR498C	SEC20
YOR108W	LEU9			YDR499W	LCD1
YOR114W	DPI34			YDR501W	PLM2
YOR130C	ORT1			YDR504C	SPG3
YOR136W	IDH2			YDR523C	SPS1
YOR173W	DCS2			YDR527W	RBA50
YOR180C	DCI1			YDR530C	APA2
YOR186W				YDR536W	STL1
YOR192C	THI72			YEL004W	YEA4
YOR193W	PEX27			YEL013W	VAC8
YOR221C	MCT1			YEL021W	URA3
YOR292C				YEL029C	BUD16
YOR302W				YEL037C	RAD23
YOR303W	CPA1			YEL056W	HAT2
YOR323C	PRO2			YEL058W	PCM1
YOR391C	HSP33			YEL060C	PRB1
YOR393W	ERR1			YEL061C	CIN8
YOR394W	PAU21			YEL062W	NPR2
YPL003W	ULA1			YEL063C	CAN1
YPL014W	CIP1			YEL065W	SIT1
YPL033C	SRL4			YEL067C
YPL049C	DIG1			YER001W	MNN1
YPL058C	PDR12			YER002W	NOP16
YPL092W	SSU1			YER010C
YPL166W	ATG29			YER015W	FAA2
YPL187W	MF(ALPHA)1			YER023W	PRO3
YPL188W	POS5			YER024W	YAT2
YPL240C	HSP82			YER026C	CHO1
YPL247C				YER034W
YPL250C	ATG41			YER038C	KRE29
YPL252C	YAH1			YER039C	HVG1
YPL264C				YER039C-A
YPL273W	SAM4			YER040W	GLN3
YPL280W	HSP32			YER041W	YEN1
YPL281C	ERR2			YER044C-A	MEI4
YPR005C	HAL1			YER048C	CAJ1
YPR036W-A	SPO24			YER052C	HOM3
YPR058W	YMC1			YER055C	HIS1
YPR065W	ROX1			YER056C	FCY2
YPR066W	UBA3			YER057C	HMF1
YPR111W	DBF20			YER058W	PET117
YPR122W	AXL1			YER061C	CEM1
YPR145W	ASN1			YER063W	THO1
YPR149W	NCE102			YER064C	VHR2
YPR158W	CUR1			YER065C	ICL1
				YER069W	ARG5,6
				YER073W	ALD5
				YER076C
				YER078W-A
				YER079W
				YER085C
				YER086W	ILV1
				YER089C	PTC2
				YER090W	TRP2
				YER091C	MET6
				YER092W	IES5
				YER094C	PUP3
				YER096W	SHC1
				YER110C	KAP123
				YER116C	SLX8
				YER117W	RPL23B
				YER125W	RSP5
				YER128W	VFA1
				YER129W	SAK1
				YER151C	UBP3
				YER170W	ADK2
				YER171W	RAD3
				YER174C	GRX4
				YER175C	TMT1
				YER175W-A
				YER177W	BMH1
				YER178W	PDA1
				YFL001W	DEG1
				YFL003C	MSH4
				YFL004W	VTC2
				YFL014W	HSP12
				YFL016C	MDJ1
				YFL017W-A	SMX2
				YFL018C	LPD1
				YFL023W	BUD27
				YFL024C	EPL1
				YFL028C	CAF16
				YFL034C-A	RPL22B
				YFL052W	ZNF1
				YFL060C	SNO3
				YFL061W	DDI2
				YFL067W
				YFR003C	YPI1
				YFR004W	RPN11
				YFR007W	YFH7
				YFR010W	UBP6
				YFR011C	MIC19
				YFR012W	DCV1
				YFR012W-A
				YFR014C	CMK1
				YFR018C
				YFR019W	FAB1
				YFR021W	ATG18
				YFR023W	PES4
				YFR026C	ULI1
				YFR027W	ECO1
				YFR028C	CDC14
				YFR029W	PTR3
				YFR031C	SMC2
				YFR032C-B	MIN10
				YFR034C	PHO4
				YFR035C
				YFR036W	CDC26
				YFR037C	RSC8
				YFR046C	CNN1
				YFR047C	BNA6
				YFR049W	YMR31
				YFR050C	PRE4
				YFR055W	IRC7
				YFR057W
				YGL009C	LEU1
				YGL011C	SCL1
				YGL016W	KAP122
				YGL029W	CGR1
				YGL033W	HOP2
				YGL040C	HEM2
				YGL041W-A	DPC13
				YGL043W	DST1
				YGL044C	RNA15
				YGL045W	RIM8
				YGL047W	ALG13
				YGL048C	RPT6
				YGL059W	PKP2
				YGL060W	YBP2
				YGL061C	DUO1
				YGL070C	RPB9
				YGL075C	MPS2
				YGL080W	MPC1
				YGL091C	NBP35
				YGL100W	SEH1
				YGL105W	ARC1
				YGL108C
				YGL113W	SLD3
				YGL114W
				YGL117W
				YGL125W	MET13
				YGL134W	PCL10
				YGL141W	HUL5
				YGL142C	GPI10
				YGL144C	ROG1
				YGL160W	AIM14
				YGL161C	YIP5
				YGL169W	SUA5
				YGL170C	SPO74
				YGL175C	SAE2
				YGL178W	MPT5
				YGL179C	TOS3
				YGL184C	STR3
				YGL186C	TPN1
				YGL206C	CHC1
				YGL207W	SPT16
				YGL211W	NCS6
				YGL212W	VAM7
				YGL213C	SKI8
				YGL216W	KIP3
				YGL219C	MDM34
				YGL223C	COG1
				YGL228W	SHE10
				YGL232W	TAN1
				YGL234W	ADE5,7
				YGL236C	MTO1
				YGL244W	RTF1
				YGL245W	GUS1
				YGL248W	PDE1
				YGL255W	ZRT1
				YGL260W
				YGR003W	CUL3
				YGR004W	PEX31
				YGR013W	SNU71
				YGR020C	VMA7
				YGR021W	DPC29
				YGR033C	TIM21
				YGR055W	MUP1
				YGR056W	RSC1
				YGR061C	ADE6
				YGR063C	SPT4
				YGR065C	VHT1
				YGR067C
				YGR074W	SMD1
				YGR084C	MRP13
				YGR087C	PDC6
				YGR093W	DRN1
				YGR094W	VAS1
				YGR100W	MDR1
				YGR105W	VMA21
				YGR116W	SPT6
				YGR119C	NUP57
				YGR124W	ASN2
				YGR132C	PHB1
				YGR134W	CAF130
				YGR138C	TPO2
				YGR145W	ENP2
				YGR147C	NAT2
				YGR150C	CCM1
				YGR161C	RTS3
				YGR161W-C
				YGR166W	TRS65
				YGR167W	CLC1
				YGR179C	OKP1
				YGR183C	QCR9
				YGR191W	HIP1
				YGR193C	PDX1
				YGR197C	SNG1
				YGR198W	YPP1
				YGR204W	ADE3
				YGR207C	CIR1
				YGR208W	SER2
				YGR209C	TRX2
				YGR215W	RSM27
				YGR244C	LSC2
				YGR246C	BRF1
				YGR247W	CPD1
				YGR249W	MGA1
				YGR253C	PUP2
				YGR258C	RAD2
				YGR262C	BUD32
				YGR267C	FOL2
				YGR273C
				YGR286C	BIO2
				YHL001W	RPL14B
				YHL008C
				YHL014C	YLF2
				YHL015W	RPS20
				YHL015W-A
				YHL016C	DUR3
				YHL017W
				YHL019C	APM2
				YHL022C	SPO11
				YHL023C	NPR3
				YHL027W	RIM101
				YHL030W	ECM29
				YHL034C	SBP1
				YHL036W	MUP3
				YHL038C	CBP2
				YHL042W
				YHR006W	STP2
				YHR018C	ARG4
				YHR019C	DED81
				YHR020W
				YHR024C	MAS2
				YHR025W	THR1
				YHR027C	RPN1
				YHR031C	RRM3
				YHR032W	ERC1
				YHR035W	NEL1
				YHR038W	RRF1
				YHR046C	INM1
				YHR047C	AAP1
				YHR049W	FSH1
				YHR063C	PAN5
				YHR072W	ERG7
				YHR074W	QNS1
				YHR075C	PPE1
				YHR076W	PTC7
				YHR081W	LRP1
				YHR092C	HXT4
				YHR094C	HXT1
				YHR097C
				YHR105W	YPT35
				YHR106W	TRR2
				YHR109W	CTM1
				YHR110W	ERP5
				YHR111W	UBA4
				YHR115C	DMA1
				YHR116W	COX23
				YHR132C	ECM14
				YHR134W	WSS1
				YHR136C	SPL2
				YHR137W	ARO9
				YHR149C	SKG6
				YHR150W	PEX28
				YHR152W	SPO12
				YHR158C	KEL1
				YHR161C	YAP1801
				YHR162W	MPC2
				YHR172W	SPC97
				YHR188C	GPI16
				YHR189W	PTH1
				YHR190W	ERG9
				YHR191C	CTF8
				YHR194W	MDM31
				YHR196W	UTP9
				YHR201C	PPX1
				YHR208W	BAT1
				YHR209W	CRG1
				YIL004C	BET1
				YIL006W	YIA6
				YIL007C	NAS2
				YIL015W	BAR1
				YIL017C	VID28
				YIL019W	FAF1
				YIL020C	HIS6
				YIL029C	EMA17
				YIL030C	SSM4
				YIL035C	CKA1
				YIL041W	GVP36
				YIL042C	PKP1
				YIL043C	CBR1
				YIL044C	AGE2
				YIL056W	VHR1
				YIL057C	RGI2
				YIL063C	YRB2
				YIL067C
				YIL074C	SER33
				YIL078W	THS1
				YIL079C	AIR1
				YIL085C	KTR7
				YIL093C	RSM25
				YIL094C	LYS12
				YIL099W	SGA1
				YIL101C	XBP1
				YIL105C	SLM1
				YIL111W	COX5B
				YIL112W	HOS4
				YIL116W	HIS5
				YIL125W	KGD1
				YIL128W	MET18
				YIL129C	TAO3
				YIL134C-A
				YIL134W	FLX1
				YIL136W	OM45
				YIL137C	TMA108
				YIL138C	TPM2
				YIL142W	CCT2
				YIL143C	SSL2
				YIL146C	ATG32
				YIL164C	NIT1
				YIL165C
				YIL166C	SOA1
				YIR005W	IST3
				YIR012W	SQT1
				YIR017C	MET28
				YIR018W	YAP5
				YIR021W-A
				YIR025W	MND2
				YIR029W	DAL2
				YIR034C	LYS1
				YJL001W	PRE3
				YJL002C	OST1
				YJL005W	CYR1
				YJL006C	CTK2
				YJL011C	RPC17
				YJL028W
				YJL043W
				YJL050W	MTR4
				YJL052C-A
				YJL052W	TDH1
				YJL055W	LOG1
				YJL071W	ARG2
				YJL072C	PSF2
				YJL076W	NET1
				YJL079C	PRY1
				YJL088W	ARG3
				YJL089W	SIP4
				YJL090C	DPB11
				YJL091C	GWT1
				YJL097W	PHS1
				YJL101C	GSH1
				YJL126W	NIT2
				YJL127C	SPT10
				YJL130C	URA2
				YJL137C	GLG2
				YJL143W	TIM17
				YJL156C	SSY5
				YJL159W	HSP150
				YJL160C	PIR5
				YJL192C	SOP4
				YJL200C	ACO2
				YJL203W	PRP21
				YJR001W	AVT1
				YJR008W	MHO1
				YJR011C
				YJR013W	GPI14
				YJR016C	ILV3
				YJR017C	ESS1
				YJR025C	BNA1
				YJR032W	CPR7
				YJR036C	HUL4
				YJR039W	MLO127
				YJR040W	GEF1
				YJR041C	URB2
				YJR042W	NUP85
				YJR045C	SSC1
				YJR053W	BFA1
				YJR065C	ARP3
				YJR066W	TOR1
				YJR072C	NPA3
				YJR074W	MOG1
				YJR076C	CDC11
				YJR077C	MIR1
				YJR078W	BNA2
				YJR095W	SFC1
				YJR108W	ABM1
				YJR109C	CPA2
				YJR110W	YMR1
				YJR118C	ILM1
				YJR133W	XPT1
				YJR135C	MCM22
				YJR137C	MET5
				YJR141W	IPA1
				YJR142W
				YJR152W	DAL5
				YJR154W
				YJR160C	MPH3
				YKL015W	PUT3
				YKL016C	ATP7
				YKL021C	MAK11
				YKL037W	AIM26
				YKL041W	VPS24
				YKL049C	CSE4
				YKL060C	FBA1
				YKL061W	BLI1
				YKL079W	SMY1
				YKL080W	VMA5
				YKL085W	MDH1
				YKL087C	CYT2
				YKL091C
				YKL096C-B
				YKL106W	AAT1
				YKL114C	APN1
				YKL119C	VPH2
				YKL120W	OAC1
				YKL124W	SSH4
				YKL127W	PGM1
				YKL128C	PMU1
				YKL130C	SHE2
				YKL132C	RMA1
				YKL142W	MRP8
				YKL145W	RPT1
				YKL146W	AVT3
				YKL148C	SDH1
				YKL149C	DBR1
				YKL163W	PIR3
				YKL164C	PIR1
				YKL174C	TPO5
				YKL180W	RPL17A
				YKL183W	LOT5
				YKL186C	MTR2
				YKL190W	CNB1
				YKL191W	DPH2
				YKL192C	ACP1
				YKL207W	EMC3
				YKL211C	TRP3
				YKL217W	JEN1
				YKL218C	SRY1
				YKL220C	FRE2
				YKR004C	ECM9
				YKR014C	YPT52
				YKR018C
				YKR021W	ALY1
				YKR024C	DBP7
				YKR043C	SHB17
				YKR044W	UIP5
				YKR052C	MRS4
				YKR058W	GLG1
				YKR059W	TIF1
				YKR063C	LAS1
				YKR066C	CCP1
				YKR067W	GPT2
				YKR072C	SIS2
				YKR074W	AIM29
				YKR076W	ECM4
				YKR080W	MTD1
				YKR083C	DAD2
				YKR095W-A	PCC1
				YKR097W	PCK1
				YKR100C	SKG1
				YKR101W	SIR1
				YLL006W	MMM1
				YLL007C	LMO1
				YLL011W	SOF1
				YLL018C-A	COX19
				YLL028W	TPO1
				YLL029W	FRA1
				YLL033W	IRC19
				YLL034C	RIX7
				YLL040C	VPS13
				YLL042C	ATG10
				YLL051C	FRE6
				YLL054C
				YLL057C	JLP1
				YLR012C
				YLR013W	GAT3
				YLR024C	UBR2
				YLR025W	SNF7
				YLR026C	SED5
				YLR027C	AAT2
				YLR030W
				YLR031W
				YLR036C
				YLR053C
				YLR057W	MNL2
				YLR058C	SHM2
				YLR064W	PER33
				YLR066W	SPC3
				YLR067C	PET309
				YLR069C	MEF1
				YLR073C	RFU1
				YLR074C	BUD20
				YLR075W	RPL10
				YLR077W	FMP25
				YLR078C	BOS1
				YLR080W	EMP46
				YLR087C	CSF1
				YLR088W	GAA1
				YLR089C	ALT1
				YLR090W	XDJ1
				YLR099W-A	MIM2
				YLR103C	CDC45
				YLR116W	MSL5
				YLR118C	TML25
				YLR125W
				YLR126C
				YLR136C	TIS11
				YLR146W-A
				YLR152C
				YLR157W-E
				YLR166C	SEC10
				YLR167W	RPS31
				YLR172C	DPH5
				YLR207W	HRD3
				YLR211C	ATG38
				YLR228C	ECM22
				YLR239C	LIP2
				YLR240W	VPS34
				YLR250W	SSP120
				YLR253W	MCP2
				YLR257W
				YLR266C	PDR8
				YLR267W	BOP2
				YLR268W	SEC22
				YLR271W	CMG1
				YLR273C	PIG1
				YLR276C	DBP9
				YLR285C-A
				YLR290C	COQ11
				YLR293C	GSP1
				YLR297W
				YLR307W	CDA1
				YLR327C	TMA10
				YLR328W	NMA1
				YLR329W	REC102
				YLR342W-A
				YLR344W	RPL26A
				YLR351C	NIT3
				YLR352W	LUG1
				YLR355C	ILV5
				YLR356W	ATG33
				YLR359W	ADE13
				YLR370C	ARC18
				YLR376C	PSY3
				YLR382C	NAM2
				YLR397C	AFG2
				YLR406C-A
				YLR420W	URA4
				YLR425W	TUS1
				YLR435W	TSR2
				YLR437C	DIF1
				YLR438C-A	LSM3
				YLR438W	CAR2
				YLR439W	MRPL4
				YLR446W
				YLR451W	LEU3
				YLR460C
				YML015C	TAF11
				YML017W	PSP2
				YML022W	APT1
				YML023C	NSE5
				YML036W	CGI121
				YML038C	YMD8
				YML049C	RSE1
				YML052W	SUR7
				YML053C
				YML057W	CMP2
				YML072C	TCB3
				YML076C	WAR1
				YML085C	TUB1
				YML088W	UFO1
				YML091C	RPM2
				YML098W	TAF13
				YML099C	ARG81
				YML116W	ATR1
				YMR010W	ANY1
				YMR019W	STB4
				YMR020W	FMS1
				YMR026C	PEX12
				YMR027W
				YMR033W	ARP9
				YMR034C	RCH1
				YMR038C	CCS1
				YMR047C	NUP116
				YMR060C	SAM37
				YMR061W	RNA14
				YMR062C	ARG7
				YMR063W	RIM9
				YMR070W	MOT3
				YMR083W	ADH3
				YMR085W
				YMR095C	SNO1
				YMR096W	SNZ1
				YMR099C
				YMR106C	YKU80
				YMR109W	MYO5
				YMR111C
				YMR120C	ADE17
				YMR126C	DLT1
				YMR135C	GID8
				YMR136W	GAT2
				YMR142C	RPL13B
				YMR143W	RPS16A
				YMR148W	LDO16
				YMR149W	SWP1
				YMR155W
				YMR162C	DNF3
				YMR163C	INP2
				YMR164C	MSS11
				YMR166C	MME1
				YMR169C	ALD3
				YMR188C	MRPS17
				YMR189W	GCV2
				YMR190C	SGS1
				YMR191W	SPG5
				YMR194C-B	CMC4
				YMR195W	ICY1
				YMR202W	ERG2
				YMR203W	TOM40
				YMR205C	PFK2
				YMR206W
				YMR216C	SKY1
				YMR217W	GUA1
				YMR218C	TRS130
				YMR225C	MRPL44
				YMR233W	TRI1
				YMR243C	ZRC1
				YMR244W
				YMR264W	CUE1
				YMR267W	PPA2
				YMR270C	RRN9
				YMR271C	URA10
				YMR272C	SCS7
				YMR272W-B
				YMR275C	BUL1
				YMR284W	YKU70
				YMR287C	DSS1
				YMR289W	ABZ2
				YMR295C
				YMR299C	DYN3
				YMR300C	ADE4
				YMR307W	GAS1
				YMR314W	PRE5
				YNL003C	PET8
				YNL004W	HRB1
				YNL005C	MRP7
				YNL008C	ASI3
				YNL010W	PYP1
				YNL023C	FAP1
				YNL045W	LAP2
				YNL047C	SLM2
				YNL048W	ALG11
				YNL058C
				YNL065W	AQR1
				YNL091W	NST1
				YNL098C	RAS2
				YNL099C	OCA1
				YNL104C	LEU4
				YNL116W	DMA2
				YNL123W	NMA111
				YNL124W	NAF1
				YNL125C	ESBP6
				YNL128W	TEP1
				YNL129W	NRK1
				YNL130C	CPT1
				YNL130C-A	DGR1
				YNL138W-A	YSF3
				YNL146C-A
				YNL146W
				YNL152W	INN1
				YNL153C	GIM3
				YNL157W	IGO1
				YNL159C	ASI2
				YNL162W	RPL42A
				YNL163C	RIA1
				YNL165W
				YNL169C	PSD1
				YNL175C	NOP13
				YNL186W	UBP10
				YNL192W	CHS1
				YNL202W	SPS19
				YNL204C	SPS18
				YNL214W	PEX17
				YNL220W	ADE12
				YNL221C	POP1
				YNL223W	ATG4
				YNL224C	SQS1
				YNL227C	JJJ1
				YNL232W	CSL4
				YNL233W	BNI4
				YNL238W	KEX2
				YNL247W
				YNL248C	RPA49
				YNL250W	RAD50
				YNL251C	NRD1
				YNL256W	FOL1
				YNL279W	PRM1
				YNL286W	CUS2
				YNL293W	MSB3
				YNL294C	RIM21
				YNL295W	MRX6
				YNL300W	TOS6
				YNL307C	MCK1
				YNL311C	SKP2
				YNL313C	EMW1
				YNL316C	PHA2
				YNL318C	HXT14
				YNL326C	PFA3
				YNL330C	RPD3
				YNL334C	SNO2
				YNL335W	DDI3
				YNR009W	NRM1
				YNR017W	TIM23
				YNR020C	ATP23
				YNR028W	CPR8
				YNR031C	SSK2
				YNR032C-A	HUB1
				YNR039C	ZRG17
				YNR045W	PET494
				YNR046W	TRM112
				YNR056C	BIO5
				YNR058W	BIO3
				YNR059W	MNT4
				YNR060W	FRE4
				YNR069C	BSC5
				YNR070W	PDR18
				YNR075C-A
				YOL012C	HTZ1
				YOL017W	ESC8
				YOL022C	TSR4
				YOL028C	YAP7
				YOL036W
				YOL038C-A
				YOL052C-A	DDR2
				YOL058W	ARG1
				YOL064C	MET22
				YOL065C	INP54
				YOL067C	RTG1
				YOL068C	HST1
				YOL073C	DSC2
				YOL084W	PHM7
				YOL092W	YPQ1
				YOL097C	WRS1
				YOL112W	MSB4
				YOL119C	MCH4
				YOL121C	RPS19A
				YOL132W	GAS4
				YOL139C	CDC33
				YOL140W	ARG8
				YOL141W	PPM2
				YOL145C	CTR9
				YOL146W	PSF3
				YOL147C	PEX11
				YOL152W	FRE7
				YOL154W	ZPS1
				YOL158C	ENB1
				YOL159C	CSS3
				YOR005C	DNL4
				YOR011W-A
				YOR034C-A
				YOR038C	HIR2
				YOR043W	WHI2
				YOR044W	IRC23
				YOR051C	ETT1
				YOR052C	TMC1
				YOR054C	VHS3
				YOR060C	SLD7
				YOR071C	NRT1
				YOR077W	RTS2
				YOR080W	DIA2
				YOR098C	NUP1
				YOR099W	KTR1
				YOR100C	CRC1
				YOR101W	RAS1
				YOR108W	LEU9
				YOR113W	AZF1
				YOR124C	UBP2
				YOR128C	ADE2
				YOR130C	ORT1
				YOR136W	IDH2
				YOR142W	LSC1
				YOR144C	ELG1
				YOR156C	NFI1
				YOR161C-C
				YOR164C	GET4
				YOR167C	RPS28A
				YOR173W	DCS2
				YOR182C	RPS30B
				YOR184W	SER1
				YOR185C	GSP2
				YOR186W
				YOR196C	LIP5
				YOR197W	MCA1
				YOR198C	BFR1
				YOR201C	MRM1
				YOR202W	HIS3
				YOR208W	PTP2
				YOR213C	SAS5
				YOR217W	RFC1
				YOR219C	STE13
				YOR221C	MCT1
				YOR222W	ODC2
				YOR226C	ISU2
				YOR227W	HER1
				YOR236W	DFR1
				YOR244W	ESA1
				YOR250C	CLP1
				YOR252W	TMA16
				YOR260W	GCD1
				YOR262W	GPN2
				YOR279C	RFM1
				YOR286W	RDL2
				YOR291W	YPK9
				YOR302W
				YOR303W	CPA1
				YOR306C	MCH5
				YOR307C	SLY41
				YOR322C	LDB19
				YOR323C	PRO2
				YOR335C	ALA1
				YOR336W	KRE5
				YOR337W	TEA1
				YOR355W	GDS1
				YOR362C	PRE10
				YOR375C	GDH1
				YOR376W-A
				YOR380W	RDR1
				YOR382W	FIT2
				YOR385W
				YOR390W	FEX1
				YPL002C	SNF8
				YPL003W	ULA1
				YPL005W	AEP3
				YPL011C	TAF3
				YPL028W	ERG10
				YPL033C	SRL4
				YPL034W
				YPL038W	MET31
				YPL038W-A
				YPL039W
				YPL045W	VPS16
				YPL048W	CAM1
				YPL060W	MFM1
				YPL069C	BTS1
				YPL074W	YTA6
				YPL077C
				YPL087W	YDC1
				YPL088W
				YPL089C	RLM1
				YPL091W	GLR1
				YPL096C-A	ERI1
				YPL096W	PNG1
				YPL100W	ATG21
				YPL104W	MSD1
				YPL111W	CAR1
				YPL122C	TFB2
				YPL123C	RNY1
				YPL129W	TAF14
				YPL130W	SPO19
				YPL131W	RPL5
				YPL135W	ISU1
				YPL137C	GIP3
				YPL139C	UME1
				YPL143W	RPL33A
				YPL144W	POC4
				YPL145C	KES1
				YPL147W	PXA1
				YPL148C	PPT2
				YPL159C	PET20
				YPL166W	ATG29
				YPL167C	REV3
				YPL169C	MEX67
				YPL184C	MRN1
				YPL198W	RPL7B
				YPL199C
				YPL210C	SRP72
				YPL219W	PCL8
				YPL229W
				YPL245W
				YPL248C	GAL4
				YPL252C	YAH1
				YPL262W	FUM1
				YPL263C	KEL3
				YPL264C
				YPL269W	KAR9
				YPL272C	PBI1
				YPL277C
				YPL278C
				YPL279C	FEX2
				YPR002W	PDH1
				YPR004C	AIM45
				YPR007C	REC8
				YPR009W	SUT2
				YPR025C	CCL1
				YPR026W	ATH1
				YPR035W	GLN1
				YPR055W	SEC8
				YPR058W	YMC1
				YPR068C	HOS1
				YPR082C	DIB1
				YPR083W	MDM36
				YPR084W
				YPR091C	NVJ2
				YPR093C	ASR1
				YPR106W	ISR1
				YPR110C	RPC40
				YPR116W	RRG8
				YPR128C	ANT1
				YPR145W	ASN1
				YPR153W	MAY24
				YPR157W	TDA6
				YPR167C	MET16
				YPR168W	NUT2
				YPR174C
				YPR185W	ATG13
				YPR187W	RPO26
