# Supplementary material for: Transcription-dependent spreading of the Dal80 yeast GATA factor across the body of highly expressed genes
Source: PLoS Genet. 2019 Feb 28;15(2):e1007999. doi: 10.1371/journal.pgen.1007999 (PMC6413948; doi:10.1371/journal.pgen.1007999)
Supplement: S6 Table — Gene ontology term analysis of the 232 genes repressed by Dal80 on proline. (XLSX) [file pgen.1007999.s013.xlsx]

## Sheet: S6 Table
GOID	GO_term	Cluster frequency	Background frequency	P-value	FDR	Expected FP	Gene(s) annotated to the term
6082	organic acid metabolic process	47 out of 232 genes, 20.3%	357 out of 7165 background genes, 5.0%	2.4e-14	0	0	CYS3/YAL012W:GDH3/YAL062W:FRM2/YCL026C-A:CHA1/YCL064C:CIT2/YCR005C:MET32/YDR253C:ARO10/YDR380W:ARO80/YDR421W:SAM2/YDR502C:HPA3/YEL066W:FAA2/YER015W:IRC7/YFR055W:OLE1/YGL055W:DSD1/YGL196W:POX1/YGL205W:HXK2/YGL253W:UGA1/YGR019W:PDC6/YGR087C:CYS4/YGR155W:BIO2/YGR286C:ARO9/YHR137W:TDH2/YJR009C:MET3/YJR010W:BNA2/YJR078W:MET14/YKL001C:MHT1/YLL062C:ASP3-1/YLR155C:ASP3-2/YLR157C:ASP3-3/YLR158C:ASP3-4/YLR…
1901565	organonitrogen compound catabolic process	23 out of 232 genes, 9.9%	85 out of 7165 background genes, 1.2%	7.83e-13	0	0	DUR1,2/YBR208C:CHA1/YCL064C:ARO10/YDR380W:ARO80/YDR421W:IRC7/YFR055W:UGA1/YGR019W:PDC6/YGR087C:DUR3/YHL016C:DAL1/YIR027C:DAL4/YIR028W:DAL2/YIR029W:DAL7/YIR031C:DAL3/YIR032C:BNA2/YJR078W:ASP3-1/YLR155C:ASP3-2/YLR157C:ASP3-3/YLR158C:ASP3-4/YLR160C:CAR2/YLR438W:ALD2/YMR170C:ADH2/YMR303C:AAH1/YNL141W:ADH1/YOL086C
43436	oxoacid metabolic process	38 out of 232 genes, 16.4%	307 out of 7165 background genes, 4.3%	2.91e-10	0	0	CYS3/YAL012W:GDH3/YAL062W:FRM2/YCL026C-A:CHA1/YCL064C:CIT2/YCR005C:ARO10/YDR380W:SAM2/YDR502C:HPA3/YEL066W:FAA2/YER015W:IRC7/YFR055W:OLE1/YGL055W:POX1/YGL205W:HXK2/YGL253W:UGA1/YGR019W:PDC6/YGR087C:CYS4/YGR155W:BIO2/YGR286C:TDH2/YJR009C:ASP3-1/YLR155C:ASP3-2/YLR157C:ASP3-3/YLR158C:ASP3-4/YLR160C:SAM1/YLR180W:CAR2/YLR438W:ADH2/YMR303C:FPR1/YNL135C:SPS19/YNL202W:BIO5/YNR056C:BIO4/YNR057C:BIO3/YNR05…
19752	carboxylic acid metabolic process	37 out of 232 genes, 15.9%	294 out of 7165 background genes, 4.1%	3.68e-10	0	0	CYS3/YAL012W:GDH3/YAL062W:FRM2/YCL026C-A:CHA1/YCL064C:CIT2/YCR005C:ARO10/YDR380W:SAM2/YDR502C:HPA3/YEL066W:FAA2/YER015W:IRC7/YFR055W:OLE1/YGL055W:POX1/YGL205W:HXK2/YGL253W:UGA1/YGR019W:PDC6/YGR087C:CYS4/YGR155W:BIO2/YGR286C:TDH2/YJR009C:ASP3-1/YLR155C:ASP3-2/YLR157C:ASP3-3/YLR158C:ASP3-4/YLR160C:SAM1/YLR180W:CAR2/YLR438W:ADH2/YMR303C:FPR1/YNL135C:SPS19/YNL202W:BIO5/YNR056C:BIO4/YNR057C:BIO3/YNR05…
44281	small molecule metabolic process	57 out of 232 genes, 24.6%	676 out of 7165 background genes, 9.4%	3.61e-09	0	0	CYS3/YAL012W:GDH3/YAL062W:DUR1,2/YBR208C:FRM2/YCL026C-A:CHA1/YCL064C:CIT2/YCR005C:MET32/YDR253C:ARO10/YDR380W:HPT1/YDR399W:ARO80/YDR421W:SAM2/YDR502C:HPA3/YEL066W:FAA2/YER015W:RNR1/YER070W:IRC7/YFR055W:OLE1/YGL055W:DSD1/YGL196W:POX1/YGL205W:HXK2/YGL253W:UGA1/YGR019W:PDC6/YGR087C:CYS4/YGR155W:BIO2/YGR286C:DUR3/YHL016C:ARO9/YHR137W:IMD2/YHR216W:RNR2/YJL026W:TDH2/YJR009C:MET3/YJR010W:RBH2/YJR030C:BN…
44282	small molecule catabolic process	20 out of 232 genes, 8.6%	103 out of 7165 background genes, 1.4%	4.88e-08	0	0	DUR1,2/YBR208C:CHA1/YCL064C:ARO10/YDR380W:ARO80/YDR421W:IRC7/YFR055W:POX1/YGL205W:UGA1/YGR019W:PDC6/YGR087C:DUR3/YHL016C:RBH2/YJR030C:BNA2/YJR078W:ASP3-1/YLR155C:ASP3-2/YLR157C:ASP3-3/YLR158C:ASP3-4/YLR160C:CAR2/YLR438W:ADH2/YMR303C:SPS19/YNL202W:ADH1/YOL086C:FDH1/YOR388C
16054	organic acid catabolic process	17 out of 232 genes, 7.3%	73 out of 7165 background genes, 1.0%	6.73e-08	0	0	CHA1/YCL064C:ARO10/YDR380W:ARO80/YDR421W:IRC7/YFR055W:POX1/YGL205W:UGA1/YGR019W:PDC6/YGR087C:BNA2/YJR078W:ASP3-1/YLR155C:ASP3-2/YLR157C:ASP3-3/YLR158C:ASP3-4/YLR160C:CAR2/YLR438W:ADH2/YMR303C:SPS19/YNL202W:ADH1/YOL086C:FDH1/YOR388C
43605	cellular amide catabolic process	7 out of 232 genes, 3.0%	9 out of 7165 background genes, 0.1%	8.43e-07	0	0	DUR1,2/YBR208C:DUR3/YHL016C:DAL1/YIR027C:DAL4/YIR028W:DAL2/YIR029W:DAL7/YIR031C:DAL3/YIR032C
9063	cellular amino acid catabolic process	12 out of 232 genes, 5.2%	38 out of 7165 background genes, 0.5%	9.32e-07	0	0	CHA1/YCL064C:ARO10/YDR380W:IRC7/YFR055W:UGA1/YGR019W:PDC6/YGR087C:ASP3-1/YLR155C:ASP3-2/YLR157C:ASP3-3/YLR158C:ASP3-4/YLR160C:CAR2/YLR438W:ADH2/YMR303C:ADH1/YOL086C
44699	single-organism process	143 out of 232 genes, 61.6%	3030 out of 7165 background genes, 42.3%	9.43e-07	0	0	CYS3/YAL012W:GDH3/YAL062W:RFA1/YAR007C:HHF1/YBR009C:HHT1/YBR010W:POL30/YBR088C:DUR1,2/YBR208C:SUL1/YBR294W:AGP1/YCL025C:FRM2/YCL026C-A:FYV5/YCL058C:CHA1/YCL064C:CIT2/YCR005C:HMRA1/YCR097W:MCD1/YDL003W:PSA1/YDL055C:UGA4/YDL210W:ADY3/YDL239C:ENA1/YDR040C:BAP3/YDR046C:MET32/YDR253C:ARO10/YDR380W:HPT1/YDR399W:ARO80/YDR421W:MFA1/YDR461W:SAM2/YDR502C:GIN4/YDR507C:EMI1/YDR512C:PRB1/YEL060C:SIT1/YEL065W:…
46395	carboxylic acid catabolic process	15 out of 232 genes, 6.5%	66 out of 7165 background genes, 0.9%	1.28e-06	0	0	CHA1/YCL064C:ARO10/YDR380W:IRC7/YFR055W:POX1/YGL205W:UGA1/YGR019W:PDC6/YGR087C:ASP3-1/YLR155C:ASP3-2/YLR157C:ASP3-3/YLR158C:ASP3-4/YLR160C:CAR2/YLR438W:ADH2/YMR303C:SPS19/YNL202W:ADH1/YOL086C:FDH1/YOR388C
255	allantoin metabolic process	6 out of 232 genes, 2.6%	7 out of 7165 background genes, 0.1%	5.34e-06	0	0	DUR1,2/YBR208C:DAL1/YIR027C:DAL4/YIR028W:DAL2/YIR029W:DAL7/YIR031C:DAL3/YIR032C
256	allantoin catabolic process	6 out of 232 genes, 2.6%	7 out of 7165 background genes, 0.1%	5.34e-06	0	0	DUR1,2/YBR208C:DAL1/YIR027C:DAL4/YIR028W:DAL2/YIR029W:DAL7/YIR031C:DAL3/YIR032C
1901605	alpha-amino acid metabolic process	18 out of 232 genes, 7.8%	112 out of 7165 background genes, 1.6%	1.08e-05	0	0	CYS3/YAL012W:GDH3/YAL062W:CHA1/YCL064C:CIT2/YCR005C:ARO10/YDR380W:SAM2/YDR502C:DSD1/YGL196W:PDC6/YGR087C:CYS4/YGR155W:BNA2/YJR078W:ASP3-1/YLR155C:ASP3-2/YLR157C:ASP3-3/YLR158C:ASP3-4/YLR160C:SAM1/YLR180W:CAR2/YLR438W:FPR1/YNL135C:GDH1/YOR375C
44710	single-organism metabolic process	70 out of 232 genes, 30.2%	1142 out of 7165 background genes, 15.9%	1.78e-05	0	0	CYS3/YAL012W:GDH3/YAL062W:DUR1,2/YBR208C:FRM2/YCL026C-A:CHA1/YCL064C:CIT2/YCR005C:PSA1/YDL055C:MET32/YDR253C:ARO10/YDR380W:HPT1/YDR399W:ARO80/YDR421W:SAM2/YDR502C:HPA3/YEL066W:MNN1/YER001W:PMI40/YER003C:FAA2/YER015W:RNR1/YER070W:IRC7/YFR055W:OLE1/YGL055W:DSD1/YGL196W:POX1/YGL205W:HXK2/YGL253W:UGA1/YGR019W:GSC2/YGR032W:PDC6/YGR087C:CYS4/YGR155W:BIO2/YGR286C:DUR3/YHL016C:ARN2/YHL047C:GEP4/YHR100C:A…
32787	monocarboxylic acid metabolic process	19 out of 232 genes, 8.2%	133 out of 7165 background genes, 1.9%	3.1e-05	0	0	FRM2/YCL026C-A:CIT2/YCR005C:FAA2/YER015W:IRC7/YFR055W:OLE1/YGL055W:POX1/YGL205W:HXK2/YGL253W:BIO2/YGR286C:TDH2/YJR009C:SPS19/YNL202W:BIO5/YNR056C:BIO4/YNR057C:BIO3/YNR058W:ADH1/YOL086C:PEX11/YOL147C:ALD4/YOR374W:FDH1/YOR388C:ALD6/YPL061W:SPE3/YPR069C
6520	cellular amino acid metabolic process	20 out of 232 genes, 8.6%	154 out of 7165 background genes, 2.1%	6.93e-05	0	0	CYS3/YAL012W:GDH3/YAL062W:CHA1/YCL064C:ARO10/YDR380W:SAM2/YDR502C:HPA3/YEL066W:IRC7/YFR055W:UGA1/YGR019W:PDC6/YGR087C:CYS4/YGR155W:ASP3-1/YLR155C:ASP3-2/YLR157C:ASP3-3/YLR158C:ASP3-4/YLR160C:SAM1/YLR180W:CAR2/YLR438W:ADH2/YMR303C:FPR1/YNL135C:ADH1/YOL086C:GDH1/YOR375C
9068	aspartate family amino acid catabolic process	6 out of 232 genes, 2.6%	10 out of 7165 background genes, 0.1%	0.00015	0	0	CHA1/YCL064C:ARO10/YDR380W:ASP3-1/YLR155C:ASP3-2/YLR157C:ASP3-3/YLR158C:ASP3-4/YLR160C
1901606	alpha-amino acid catabolic process	9 out of 232 genes, 3.9%	32 out of 7165 background genes, 0.4%	0.00036	0	0	CHA1/YCL064C:ARO10/YDR380W:PDC6/YGR087C:BNA2/YJR078W:ASP3-1/YLR155C:ASP3-2/YLR157C:ASP3-3/YLR158C:ASP3-4/YLR160C:CAR2/YLR438W
15688	iron chelate transport	5 out of 232 genes, 2.2%	8 out of 7165 background genes, 0.1%	0.00128	0	0	SIT1/YEL065W:ARN1/YHL040C:ARN2/YHL047C:FIT2/YOR382W:FIT3/YOR383C
15891	siderophore transport	5 out of 232 genes, 2.2%	8 out of 7165 background genes, 0.1%	0.00128	0	0	SIT1/YEL065W:ARN1/YHL040C:ARN2/YHL047C:FIT2/YOR382W:FIT3/YOR383C
71705	nitrogen compound transport	23 out of 232 genes, 9.9%	241 out of 7165 background genes, 3.4%	0.00204	0	0	AGP1/YCL025C:UGA4/YDL210W:BAP3/YDR046C:FCY21/YER060W:FCY22/YER060W-A:AUA1/YFL010W-A:AGP3/YFL055W:VRG4/YGL225W:MUP1/YGR055W:MEP1/YGR121C:DUR3/YHL016C:DAL4/YIR028W:OPT1/YJL212C:DAL5/YJR152W:MCD4/YKL165C:STE6/YKL209C:GAP1/YKR039W:PTR2/YKR093W:VBA1/YMR088C:MEP2/YNL142W:PUT4/YOR348C:DIP5/YPL265W:OPT2/YPR194C
44712	single-organism catabolic process	23 out of 232 genes, 9.9%	246 out of 7165 background genes, 3.4%	0.0029	0	0	DUR1,2/YBR208C:CHA1/YCL064C:ARO10/YDR380W:ARO80/YDR421W:IRC7/YFR055W:POX1/YGL205W:HXK2/YGL253W:UGA1/YGR019W:PDC6/YGR087C:DUR3/YHL016C:TDH2/YJR009C:RBH2/YJR030C:BNA2/YJR078W:ASP3-1/YLR155C:ASP3-2/YLR157C:ASP3-3/YLR158C:ASP3-4/YLR160C:CAR2/YLR438W:ADH2/YMR303C:AAH1/YNL141W:SPS19/YNL202W:ADH1/YOL086C:FDH1/YOR388C
6865	amino acid transport	9 out of 232 genes, 3.9%	41 out of 7165 background genes, 0.6%	0.00344	0	0	AGP1/YCL025C:BAP3/YDR046C:AUA1/YFL010W-A:AGP3/YFL055W:MUP1/YGR055W:GAP1/YKR039W:VBA1/YMR088C:PUT4/YOR348C:DIP5/YPL265W
6790	sulfur compound metabolic process	14 out of 232 genes, 6.0%	105 out of 7165 background genes, 1.5%	0.00456	0	0	CYS3/YAL012W:MET32/YDR253C:ARO10/YDR380W:SAM2/YDR502C:IRC7/YFR055W:CYS4/YGR155W:OPT1/YJL212C:MET3/YJR010W:MET14/YKL001C:JLP1/YLL057C:MHT1/YLL062C:SAM1/YLR180W:GTO3/YMR251W:BDS1/YOL164W
96	sulfur amino acid metabolic process	6 out of 232 genes, 2.6%	16 out of 7165 background genes, 0.2%	0.00478	0	0	CYS3/YAL012W:MET32/YDR253C:CYS4/YGR155W:MET3/YJR010W:MET14/YKL001C:MHT1/YLL062C
