# Supplementary material for: Transcription-dependent spreading of the Dal80 yeast GATA factor across the body of highly expressed genes
Source: PLoS Genet. 2019 Feb 28;15(2):e1007999. doi: 10.1371/journal.pgen.1007999 (PMC6413948; doi:10.1371/journal.pgen.1007999)
Supplement: S7 Table — Gene ontology term analysis of the 314 genes activated by Dal80 on proline. (XLSX) [file pgen.1007999.s014.xlsx]

## Sheet: S7 Table
GOID	GO_term	Cluster frequency	Background frequency	P-value	FDR	Expected FP	Gene(s) annotated to the term
8652	cellular amino acid biosynthetic process	36 out of 314 genes, 11.5%	101 out of 7165 background genes, 1.4%	3.79e-21	0.00	0.00	LYS2/YBR115C:HIS7/YBR248C:ILV6/YCL009C:HIS4/YCL030C:HOM2/YDR158W:TRP4/YDR354W:HOM3/YER052C:HIS1/YER055C:ARG5,6/YER069W:ILV1/YER086W:TRP2/YER090W:TRP5/YGL026C:ARO2/YGL148W:LYS5/YGL154C:STR3/YGL184C:ASN2/YGR124W:ARG4/YHR018C:HIS5/YIL116W:LYS1/YIR034C:ARG2/YJL071W:ARG3/YJL088W:ILV3/YJR016C:CPA2/YJR109C:TRP3/YKL211C:AAT2/YLR027C:ARG7/YMR062C:LEU4/YNL104C:ARG1/YOL058W:ARG8/YOL140W:LEU9/YOR108W:ORT1/YO…
16053	organic acid biosynthetic process	43 out of 314 genes, 13.7%	159 out of 7165 background genes, 2.2%	3.37e-20	0.00	0.00	LYS2/YBR115C:HIS7/YBR248C:ARO4/YBR249C:ILV6/YCL009C:HIS4/YCL030C:ARO3/YDR035W:ARO1/YDR127W:HOM2/YDR158W:TRP4/YDR354W:HOM3/YER052C:HIS1/YER055C:ARG5,6/YER069W:ALD5/YER073W:ILV1/YER086W:TRP2/YER090W:TRP5/YGL026C:ARO2/YGL148W:LYS5/YGL154C:STR3/YGL184C:ASN2/YGR124W:FOL2/YGR267C:ARG4/YHR018C:HIS5/YIL116W:PAN6/YIL145C:LYS1/YIR034C:ARG2/YJL071W:ARG3/YJL088W:ILV3/YJR016C:CPA2/YJR109C:TRP3/YKL211C:ISA1/YL…
46394	carboxylic acid biosynthetic process	43 out of 314 genes, 13.7%	159 out of 7165 background genes, 2.2%	3.37e-20	0.00	0.00	LYS2/YBR115C:HIS7/YBR248C:ARO4/YBR249C:ILV6/YCL009C:HIS4/YCL030C:ARO3/YDR035W:ARO1/YDR127W:HOM2/YDR158W:TRP4/YDR354W:HOM3/YER052C:HIS1/YER055C:ARG5,6/YER069W:ALD5/YER073W:ILV1/YER086W:TRP2/YER090W:TRP5/YGL026C:ARO2/YGL148W:LYS5/YGL154C:STR3/YGL184C:ASN2/YGR124W:FOL2/YGR267C:ARG4/YHR018C:HIS5/YIL116W:PAN6/YIL145C:LYS1/YIR034C:ARG2/YJL071W:ARG3/YJL088W:ILV3/YJR016C:CPA2/YJR109C:TRP3/YKL211C:ISA1/YL…
1901607	alpha-amino acid biosynthetic process	33 out of 314 genes, 10.5%	90 out of 7165 background genes, 1.3%	1.15e-19	0.00	0.00	LYS2/YBR115C:HIS7/YBR248C:HIS4/YCL030C:HOM2/YDR158W:TRP4/YDR354W:HOM3/YER052C:HIS1/YER055C:ARG5,6/YER069W:ILV1/YER086W:TRP2/YER090W:TRP5/YGL026C:LYS5/YGL154C:STR3/YGL184C:ASN2/YGR124W:ARG4/YHR018C:HIS5/YIL116W:LYS1/YIR034C:ARG2/YJL071W:ARG3/YJL088W:CPA2/YJR109C:TRP3/YKL211C:AAT2/YLR027C:ARG7/YMR062C:LEU4/YNL104C:ARG1/YOL058W:ARG8/YOL140W:LEU9/YOR108W:ORT1/YOR130C:IDH2/YOR136W:CPA1/YOR303W:PRO2/YO…
44283	small molecule biosynthetic process	54 out of 314 genes, 17.2%	286 out of 7165 background genes, 4.0%	6.45e-18	0.00	0.00	LYS2/YBR115C:ADH5/YBR145W:PYC2/YBR218C:THI2/YBR240C:HIS7/YBR248C:ARO4/YBR249C:RIB5/YBR256C:ILV6/YCL009C:HIS4/YCL030C:ARO3/YDR035W:ARO1/YDR127W:HOM2/YDR158W:TRP4/YDR354W:RIB3/YDR487C:HOM3/YER052C:HIS1/YER055C:ARG5,6/YER069W:ALD5/YER073W:ILV1/YER086W:TRP2/YER090W:TRP5/YGL026C:ARO2/YGL148W:LYS5/YGL154C:STR3/YGL184C:ASN2/YGR124W:FOL2/YGR267C:ARG4/YHR018C:HIS5/YIL116W:PAN6/YIL145C:LYS1/YIR034C:ARG2/YJ…
1901605	alpha-amino acid metabolic process	36 out of 314 genes, 11.5%	129 out of 7165 background genes, 1.8%	4.78e-17	0.00	0.00	LYS2/YBR115C:HIS7/YBR248C:HIS4/YCL030C:HOM2/YDR158W:TRP4/YDR354W:HOM3/YER052C:HIS1/YER055C:ARG5,6/YER069W:ILV1/YER086W:TRP2/YER090W:TRP5/YGL026C:LYS5/YGL154C:STR3/YGL184C:ASN2/YGR124W:ARG4/YHR018C:HIS5/YIL116W:LYS1/YIR034C:ARG2/YJL071W:ARG3/YJL088W:BNA1/YJR025C:CPA2/YJR109C:STR2/YJR130C:PUT3/YKL015W:TRP3/YKL211C:AAT2/YLR027C:ARG7/YMR062C:LEU4/YNL104C:ARG1/YOL058W:ARG8/YOL140W:LEU9/YOR108W:ORT1/YO…
6520	cellular amino acid metabolic process	44 out of 314 genes, 14.0%	201 out of 7165 background genes, 2.8%	9.52e-17	0.00	0.00	LYS2/YBR115C:ADH5/YBR145W:HIS7/YBR248C:ILV6/YCL009C:HIS4/YCL030C:UGA3/YDL170W:HOM2/YDR158W:YDR341C:TRP4/YDR354W:HOM3/YER052C:HIS1/YER055C:ARG5,6/YER069W:ILV1/YER086W:TRP2/YER090W:TRP5/YGL026C:ARO2/YGL148W:LYS5/YGL154C:STR3/YGL184C:ASN2/YGR124W:ARG4/YHR018C:HIS5/YIL116W:LYS1/YIR034C:ARG2/YJL071W:ARG3/YJL088W:ILV3/YJR016C:BNA1/YJR025C:CPA2/YJR109C:STR2/YJR130C:PUT3/YKL015W:TRP3/YKL211C:DPS1/YLL018C…
44281	small molecule metabolic process	80 out of 314 genes, 25.5%	684 out of 7165 background genes, 9.5%	2.98e-14	0.00	0.00	GAL7/YBR018C:PHO3/YBR092C:LYS2/YBR115C:ADH5/YBR145W:PYC2/YBR218C:THI2/YBR240C:HIS7/YBR248C:ARO4/YBR249C:RIB5/YBR256C:ILV6/YCL009C:HIS4/YCL030C:PET18/YCR020C:NDE2/YDL085W:UGA3/YDL170W:ARO3/YDR035W:ARO1/YDR127W:HOM2/YDR158W:YDR341C:TRP4/YDR354W:RIB3/YDR487C:CAB1/YDR531W:HSP31/YDR533C:CYC7/YEL039C:YAT2/YER024W:HOM3/YER052C:HIS1/YER055C:ARG5,6/YER069W:ALD5/YER073W:ILV1/YER086W:TRP2/YER090W:TRP5/YGL02…
19752	carboxylic acid metabolic process	54 out of 314 genes, 17.2%	351 out of 7165 background genes, 4.9%	1e-13	0.00	0.00	LYS2/YBR115C:ADH5/YBR145W:HIS7/YBR248C:ARO4/YBR249C:ILV6/YCL009C:HIS4/YCL030C:NDE2/YDL085W:UGA3/YDL170W:ARO3/YDR035W:ARO1/YDR127W:HOM2/YDR158W:YDR341C:TRP4/YDR354W:HSP31/YDR533C:HOM3/YER052C:HIS1/YER055C:ARG5,6/YER069W:ALD5/YER073W:ILV1/YER086W:TRP2/YER090W:TRP5/YGL026C:ARO2/YGL148W:LYS5/YGL154C:STR3/YGL184C:ASN2/YGR124W:FOL2/YGR267C:ARG4/YHR018C:HIS5/YIL116W:PAN6/YIL145C:LYS1/YIR034C:ARG2/YJL071…
43436	oxoacid metabolic process	55 out of 314 genes, 17.5%	365 out of 7165 background genes, 5.1%	1.29e-13	0.00	0.00	LYS2/YBR115C:ADH5/YBR145W:HIS7/YBR248C:ARO4/YBR249C:ILV6/YCL009C:HIS4/YCL030C:NDE2/YDL085W:UGA3/YDL170W:ARO3/YDR035W:ARO1/YDR127W:HOM2/YDR158W:YDR341C:TRP4/YDR354W:HSP31/YDR533C:HOM3/YER052C:HIS1/YER055C:ARG5,6/YER069W:ALD5/YER073W:ILV1/YER086W:TRP2/YER090W:TRP5/YGL026C:ARO2/YGL148W:LYS5/YGL154C:STR3/YGL184C:ASN2/YGR124W:FOL2/YGR267C:ARG4/YHR018C:HIS5/YIL116W:PAN6/YIL145C:LYS1/YIR034C:ARG2/YJL071…
6082	organic acid metabolic process	55 out of 314 genes, 17.5%	366 out of 7165 background genes, 5.1%	1.46e-13	0.00	0.00	LYS2/YBR115C:ADH5/YBR145W:HIS7/YBR248C:ARO4/YBR249C:ILV6/YCL009C:HIS4/YCL030C:NDE2/YDL085W:UGA3/YDL170W:ARO3/YDR035W:ARO1/YDR127W:HOM2/YDR158W:YDR341C:TRP4/YDR354W:HSP31/YDR533C:HOM3/YER052C:HIS1/YER055C:ARG5,6/YER069W:ALD5/YER073W:ILV1/YER086W:TRP2/YER090W:TRP5/YGL026C:ARO2/YGL148W:LYS5/YGL154C:STR3/YGL184C:ASN2/YGR124W:FOL2/YGR267C:ARG4/YHR018C:HIS5/YIL116W:PAN6/YIL145C:LYS1/YIR034C:ARG2/YJL071…
44764	multi-organism cellular process	28 out of 314 genes, 8.9%	132 out of 7165 background genes, 1.8%	1.46e-09	0.00	0.00	FUS3/YBL016W:FIG1/YBR040W:NRG2/YBR066C:FUS1/YCL027W:KAR4/YCL055W:FIG2/YCR089W:NRG1/YDR043C:AFR1/YDR085C:AGA2/YGL032C:MF(ALPHA)2/YGL089C:SUT1/YGL162W:KEL2/YGR238C:GPA1/YHR005C:STE12/YHR084W:FLO11/YIR019C:FAR1/YJL157C:SAG1/YJR004C:STE3/YKL178C:AFB1/YLR040C:CNA1/YLR433C:SST2/YLR452C:KAR5/YMR065W:FUS2/YMR232W:PRM1/YNL279W:AGA1/YNR044W:RRI2/YOL117W:MF(ALPHA)1/YPL187W:AXL1/YPR122W
6526	arginine biosynthetic process	10 out of 314 genes, 3.2%	13 out of 7165 background genes, 0.2%	5.19e-09	0.00	0.00	ARG5,6/YER069W:ARG4/YHR018C:ARG2/YJL071W:ARG3/YJL088W:CPA2/YJR109C:ARG7/YMR062C:ARG1/YOL058W:ARG8/YOL140W:ORT1/YOR130C:CPA1/YOR303W
44711	single-organism biosynthetic process	63 out of 314 genes, 20.1%	589 out of 7165 background genes, 8.2%	8.89e-09	0.00	0.00	PDX3/YBR035C:LYS2/YBR115C:ADH5/YBR145W:PYC2/YBR218C:THI2/YBR240C:HIS7/YBR248C:ARO4/YBR249C:RIB5/YBR256C:ILV6/YCL009C:HIS4/YCL030C:ARO3/YDR035W:ARO1/YDR127W:HOM2/YDR158W:TRP4/YDR354W:RIB3/YDR487C:CAB1/YDR531W:HOM3/YER052C:HIS1/YER055C:ARG5,6/YER069W:ALD5/YER073W:ILV1/YER086W:TRP2/YER090W:GSY1/YFR015C:TRP5/YGL026C:ARO2/YGL148W:LYS5/YGL154C:STR3/YGL184C:ASN2/YGR124W:FOL2/YGR267C:ARG4/YHR018C:CHS7/YH…
747	conjugation with cellular fusion	25 out of 314 genes, 8.0%	123 out of 7165 background genes, 1.7%	6.49e-08	0.00	0.00	FUS3/YBL016W:FIG1/YBR040W:FUS1/YCL027W:KAR4/YCL055W:FIG2/YCR089W:AFR1/YDR085C:AGA2/YGL032C:MF(ALPHA)2/YGL089C:SUT1/YGL162W:KEL2/YGR238C:GPA1/YHR005C:STE12/YHR084W:FAR1/YJL157C:SAG1/YJR004C:STE3/YKL178C:AFB1/YLR040C:CNA1/YLR433C:SST2/YLR452C:KAR5/YMR065W:FUS2/YMR232W:PRM1/YNL279W:AGA1/YNR044W:RRI2/YOL117W:MF(ALPHA)1/YPL187W:AXL1/YPR122W
746	conjugation	25 out of 314 genes, 8.0%	124 out of 7165 background genes, 1.7%	7.81e-08	0.00	0.00	FUS3/YBL016W:FIG1/YBR040W:FUS1/YCL027W:KAR4/YCL055W:FIG2/YCR089W:AFR1/YDR085C:AGA2/YGL032C:MF(ALPHA)2/YGL089C:SUT1/YGL162W:KEL2/YGR238C:GPA1/YHR005C:STE12/YHR084W:FAR1/YJL157C:SAG1/YJR004C:STE3/YKL178C:AFB1/YLR040C:CNA1/YLR433C:SST2/YLR452C:KAR5/YMR065W:FUS2/YMR232W:PRM1/YNL279W:AGA1/YNR044W:RRI2/YOL117W:MF(ALPHA)1/YPL187W:AXL1/YPR122W
71444	cellular response to pheromone	22 out of 314 genes, 7.0%	96 out of 7165 background genes, 1.3%	7.93e-08	0.00	0.00	FUS3/YBL016W:FIG1/YBR040W:FUS1/YCL027W:KAR4/YCL055W:FIG2/YCR089W:AFR1/YDR085C:AGA2/YGL032C:MF(ALPHA)2/YGL089C:SUT1/YGL162W:GPA1/YHR005C:STE12/YHR084W:FAR1/YJL157C:SAG1/YJR004C:STE3/YKL178C:AFB1/YLR040C:CNA1/YLR433C:SST2/YLR452C:FUS2/YMR232W:AGA1/YNR044W:RRI2/YOL117W:DIG1/YPL049C:MF(ALPHA)1/YPL187W
19236	response to pheromone	22 out of 314 genes, 7.0%	98 out of 7165 background genes, 1.4%	1.22e-07	0.00	0.00	FUS3/YBL016W:FIG1/YBR040W:FUS1/YCL027W:KAR4/YCL055W:FIG2/YCR089W:AFR1/YDR085C:AGA2/YGL032C:MF(ALPHA)2/YGL089C:SUT1/YGL162W:GPA1/YHR005C:STE12/YHR084W:FAR1/YJL157C:SAG1/YJR004C:STE3/YKL178C:AFB1/YLR040C:CNA1/YLR433C:SST2/YLR452C:FUS2/YMR232W:AGA1/YNR044W:RRI2/YOL117W:DIG1/YPL049C:MF(ALPHA)1/YPL187W
6525	arginine metabolic process	10 out of 314 genes, 3.2%	17 out of 7165 background genes, 0.2%	3.01e-07	0.00	0.00	ARG5,6/YER069W:ARG4/YHR018C:ARG2/YJL071W:ARG3/YJL088W:CPA2/YJR109C:ARG7/YMR062C:ARG1/YOL058W:ARG8/YOL140W:ORT1/YOR130C:CPA1/YOR303W
9084	glutamine family amino acid biosynthetic process	12 out of 314 genes, 3.8%	28 out of 7165 background genes, 0.4%	5.92e-07	0.00	0.00	ARG5,6/YER069W:ARG4/YHR018C:ARG2/YJL071W:ARG3/YJL088W:CPA2/YJR109C:ARG7/YMR062C:ARG1/YOL058W:ARG8/YOL140W:ORT1/YOR130C:IDH2/YOR136W:CPA1/YOR303W:PRO2/YOR323C
71310	cellular response to organic substance	29 out of 314 genes, 9.2%	180 out of 7165 background genes, 2.5%	6.76e-07	0.00	0.00	FUS3/YBL016W:RTG3/YBL103C:FIG1/YBR040W:FUS1/YCL027W:KAR4/YCL055W:HSP30/YCR021C:FIG2/YCR089W:UGA3/YDL170W:AFR1/YDR085C:GLN3/YER040W:AGA2/YGL032C:MF(ALPHA)2/YGL089C:SUT1/YGL162W:GPA1/YHR005C:STE12/YHR084W:FAR1/YJL157C:SAG1/YJR004C:STE3/YKL178C:DAL80/YKR034W:AFB1/YLR040C:CNA1/YLR433C:SST2/YLR452C:FUS2/YMR232W:SIS1/YNL007C:BOP3/YNL042W:AGA1/YNR044W:RRI2/YOL117W:DIG1/YPL049C:MF(ALPHA)1/YPL187W
749	response to pheromone involved in conjugation with cellular fusion	18 out of 314 genes, 5.7%	81 out of 7165 background genes, 1.1%	7.27e-06	0.00	0.00	FUS3/YBL016W:FIG1/YBR040W:FUS1/YCL027W:FIG2/YCR089W:AFR1/YDR085C:AGA2/YGL032C:MF(ALPHA)2/YGL089C:GPA1/YHR005C:FAR1/YJL157C:SAG1/YJR004C:STE3/YKL178C:AFB1/YLR040C:CNA1/YLR433C:SST2/YLR452C:FUS2/YMR232W:AGA1/YNR044W:RRI2/YOL117W:MF(ALPHA)1/YPL187W
9064	glutamine family amino acid metabolic process	13 out of 314 genes, 4.1%	42 out of 7165 background genes, 0.6%	1.24e-05	0.00	0.00	ARG5,6/YER069W:ARG4/YHR018C:ARG2/YJL071W:ARG3/YJL088W:CPA2/YJR109C:PUT3/YKL015W:ARG7/YMR062C:ARG1/YOL058W:ARG8/YOL140W:ORT1/YOR130C:IDH2/YOR136W:CPA1/YOR303W:PRO2/YOR323C
70887	cellular response to chemical stimulus	39 out of 314 genes, 12.4%	339 out of 7165 background genes, 4.7%	1.8e-05	0.00	0.00	FUS3/YBL016W:RTG3/YBL103C:FIG1/YBR040W:NRG2/YBR066C:FUS1/YCL027W:KAR4/YCL055W:HSP30/YCR021C:FIG2/YCR089W:UGA3/YDL170W:NRG1/YDR043C:AFR1/YDR085C:HSP31/YDR533C:GLN3/YER040W:GRX4/YER174C:AGA2/YGL032C:MF(ALPHA)2/YGL089C:SUT1/YGL162W:MTL1/YGR023W:GPA1/YHR005C:STE12/YHR084W:XBP1/YIL101C:SIP4/YJL089W:YJL144W:FAR1/YJL157C:SAG1/YJR004C:SRX1/YKL086W:STE3/YKL178C:DAL80/YKR034W:AFB1/YLR040C:CNA1/YLR433C:SST2…
44710	single-organism metabolic process	89 out of 314 genes, 28.3%	1166 out of 7165 background genes, 16.3%	2.3e-05	0.00	0.00	FUS3/YBL016W:GAL7/YBR018C:PDX3/YBR035C:PHO3/YBR092C:LYS2/YBR115C:ADH5/YBR145W:PYC2/YBR218C:THI2/YBR240C:HIS7/YBR248C:ARO4/YBR249C:RIB5/YBR256C:ILV6/YCL009C:HIS4/YCL030C:PET18/YCR020C:AAD3/YCR107W:NDE2/YDL085W:UGA3/YDL170W:ARO3/YDR035W:ARO1/YDR127W:HOM2/YDR158W:YDR341C:TRP4/YDR354W:RIB3/YDR487C:CAB1/YDR531W:HSP31/YDR533C:CYC7/YEL039C:YAT2/YER024W:HOM3/YER052C:HIS1/YER055C:ARG5,6/YER069W:ALD5/YER07…
9067	aspartate family amino acid biosynthetic process	10 out of 314 genes, 3.2%	28 out of 7165 background genes, 0.4%	0.00013	0.00	0.00	LYS2/YBR115C:HOM2/YDR158W:HOM3/YER052C:LYS5/YGL154C:STR3/YGL184C:ASN2/YGR124W:LYS1/YIR034C:AAT2/YLR027C:SAM4/YPL273W:ASN1/YPR145W
755	cytogamy	7 out of 314 genes, 2.2%	12 out of 7165 background genes, 0.2%	0.00017	0.00	0.00	FIG1/YBR040W:FUS1/YCL027W:FIG2/YCR089W:STE3/YKL178C:FUS2/YMR232W:PRM1/YNL279W:AXL1/YPR122W
42221	response to chemical	44 out of 314 genes, 14.0%	448 out of 7165 background genes, 6.3%	0.00024	0.00	0.00	FUS3/YBL016W:RTG3/YBL103C:FIG1/YBR040W:NRG2/YBR066C:FUS1/YCL027W:KAR4/YCL055W:HSP30/YCR021C:FIG2/YCR089W:RDS1/YCR106W:UGA3/YDL170W:SNQ2/YDR011W:NRG1/YDR043C:AFR1/YDR085C:CTA1/YDR256C:HSP31/YDR533C:GLN3/YER040W:GRX4/YER174C:AGA2/YGL032C:MF(ALPHA)2/YGL089C:SUT1/YGL162W:MTL1/YGR023W:GPA1/YHR005C:YHK8/YHR048W:STE12/YHR084W:XBP1/YIL101C:SIP4/YJL089W:YJL144W:FAR1/YJL157C:SAG1/YJR004C:SRX1/YKL086W:STE3/…
51704	multi-organism process	31 out of 314 genes, 9.9%	259 out of 7165 background genes, 3.6%	0.00024	0.00	0.00	FUS3/YBL016W:FIG1/YBR040W:GIP1/YBR045C:NRG2/YBR066C:YSW1/YBR148W:FUS1/YCL027W:KAR4/YCL055W:FIG2/YCR089W:NRG1/YDR043C:AFR1/YDR085C:AGA2/YGL032C:MF(ALPHA)2/YGL089C:SUT1/YGL162W:KEL2/YGR238C:GPA1/YHR005C:STE12/YHR084W:FLO11/YIR019C:FAR1/YJL157C:SAG1/YJR004C:STE3/YKL178C:AFB1/YLR040C:CNA1/YLR433C:SST2/YLR452C:KAR5/YMR065W:FUS2/YMR232W:PRM1/YNL279W:AGA1/YNR044W:SPO21/YOL091W:RRI2/YOL117W:MF(ALPHA)1/YP…
10033	response to organic substance	29 out of 314 genes, 9.2%	238 out of 7165 background genes, 3.3%	0.0004	0.00	0.00	FUS3/YBL016W:RTG3/YBL103C:FIG1/YBR040W:FUS1/YCL027W:KAR4/YCL055W:HSP30/YCR021C:FIG2/YCR089W:UGA3/YDL170W:AFR1/YDR085C:GLN3/YER040W:AGA2/YGL032C:MF(ALPHA)2/YGL089C:SUT1/YGL162W:GPA1/YHR005C:STE12/YHR084W:FAR1/YJL157C:SAG1/YJR004C:STE3/YKL178C:DAL80/YKR034W:AFB1/YLR040C:CNA1/YLR433C:SST2/YLR452C:FUS2/YMR232W:SIS1/YNL007C:BOP3/YNL042W:AGA1/YNR044W:RRI2/YOL117W:DIG1/YPL049C:MF(ALPHA)1/YPL187W
9066	aspartate family amino acid metabolic process	11 out of 314 genes, 3.5%	42 out of 7165 background genes, 0.6%	0.00109	0.00	0.00	LYS2/YBR115C:HOM2/YDR158W:HOM3/YER052C:ILV1/YER086W:LYS5/YGL154C:STR3/YGL184C:ASN2/YGR124W:LYS1/YIR034C:AAT2/YLR027C:SAM4/YPL273W:ASN1/YPR145W
19953	sexual reproduction	28 out of 314 genes, 8.9%	240 out of 7165 background genes, 3.3%	0.00156	0.00	0.00	FUS3/YBL016W:FIG1/YBR040W:GIP1/YBR045C:YSW1/YBR148W:FUS1/YCL027W:KAR4/YCL055W:FIG2/YCR089W:AFR1/YDR085C:AGA2/YGL032C:MF(ALPHA)2/YGL089C:SUT1/YGL162W:KEL2/YGR238C:GPA1/YHR005C:STE12/YHR084W:FAR1/YJL157C:SAG1/YJR004C:STE3/YKL178C:AFB1/YLR040C:CNA1/YLR433C:SST2/YLR452C:KAR5/YMR065W:FUS2/YMR232W:PRM1/YNL279W:AGA1/YNR044W:SPO21/YOL091W:RRI2/YOL117W:MF(ALPHA)1/YPL187W:AXL1/YPR122W
44703	multi-organism reproductive process	28 out of 314 genes, 8.9%	240 out of 7165 background genes, 3.3%	0.00156	0.00	0.00	FUS3/YBL016W:FIG1/YBR040W:GIP1/YBR045C:YSW1/YBR148W:FUS1/YCL027W:KAR4/YCL055W:FIG2/YCR089W:AFR1/YDR085C:AGA2/YGL032C:MF(ALPHA)2/YGL089C:SUT1/YGL162W:KEL2/YGR238C:GPA1/YHR005C:STE12/YHR084W:FAR1/YJL157C:SAG1/YJR004C:STE3/YKL178C:AFB1/YLR040C:CNA1/YLR433C:SST2/YLR452C:KAR5/YMR065W:FUS2/YMR232W:PRM1/YNL279W:AGA1/YNR044W:SPO21/YOL091W:RRI2/YOL117W:MF(ALPHA)1/YPL187W:AXL1/YPR122W
6591	ornithine metabolic process	5 out of 314 genes, 1.6%	7 out of 7165 background genes, 0.1%	0.00275	0.00	0.00	ARG5,6/YER069W:ARG4/YHR018C:ARG2/YJL071W:ARG7/YMR062C:ARG8/YOL140W
46417	chorismate metabolic process	4 out of 314 genes, 1.3%	4 out of 7165 background genes, 0.1%	0.00325	0.00	0.00	ARO4/YBR249C:ARO3/YDR035W:ARO1/YDR127W:ARO2/YGL148W
6592	ornithine biosynthetic process	4 out of 314 genes, 1.3%	4 out of 7165 background genes, 0.1%	0.00325	0.00	0.00	ARG5,6/YER069W:ARG2/YJL071W:ARG7/YMR062C:ARG8/YOL140W
9423	chorismate biosynthetic process	4 out of 314 genes, 1.3%	4 out of 7165 background genes, 0.1%	0.00325	0.00	0.00	ARO4/YBR249C:ARO3/YDR035W:ARO1/YDR127W:ARO2/YGL148W
44699	single-organism process	172 out of 314 genes, 54.8%	3031 out of 7165 background genes, 42.3%	0.00326	0.00	0.00	FUS3/YBL016W:RTG3/YBL103C:GAL7/YBR018C:PDX3/YBR035C:FIG1/YBR040W:GIP1/YBR045C:NRG2/YBR066C:TEC1/YBR083W:PHO3/YBR092C:LYS2/YBR115C:ADH5/YBR145W:RTC2/YBR147W:YSW1/YBR148W:PYC2/YBR218C:THI2/YBR240C:HIS7/YBR248C:ARO4/YBR249C:SPO23/YBR250W:RIB5/YBR256C:ILV6/YCL009C:FUS1/YCL027W:HIS4/YCL030C:KAR4/YCL055W:HMLALPHA1/YCL066W:HMLALPHA2/YCL067C:PET18/YCR020C:MATALPHA2/YCR039C:MATALPHA1/YCR040W:YCR061W:FIG2/…
