# Supplementary material for: Transcription-dependent spreading of the Dal80 yeast GATA factor across the body of highly expressed genes
Source: PLoS Genet. 2019 Feb 28;15(2):e1007999. doi: 10.1371/journal.pgen.1007999 (PMC6413948; doi:10.1371/journal.pgen.1007999)
Supplement: S8 Table — Inventory of gene promoters and ORFs bound by Dal80 (Columns A-E) and their intersection with susceptibility to Dal80 regulation (Columns G-K). (XLSX) [file pgen.1007999.s015.xlsx]

## Sheet: S8 Table
A		B		C		D		E		F		G		H		I		J		K
Dal80 Prom (1269)		Dal80 ORF (189)		Dal80 P only (1125)		Dal80 O only (45)		Dal80 P&O (144)		Dal80-regulated (546)		Dal80 Prom and regulated (211)		Dal80 ORF and regulated (48)		Dal80 P only and regulated (168)		Dal80 O only and regulated (5)		Dal80 P&O and regulated (43)
YAL002W	VPS8	YAL038W	CDC19	YAL002W	VPS8	YBL001C	ECM15	YAL038W	CDC19	YAL012W	CYS3	YAL028W	FRT2	YBR145W	ADH5	YAL028W	FRT2	YBR196C-B		YBR145W	ADH5
YAL003W	EFB1	YBL001C	ECM15	YAL003W	EFB1	YBL100W-C		YBL044W		YAL028W	FRT2	YAL062W	GDH3	YBR196C-A		YAL062W	GDH3	YJL077C	ICS3	YBR196C-A
YAL005C	SSA1	YBL044W		YAL005C	SSA1	YBR196C-B		YBL071C-B		YAL062W	GDH3	YBL002W	HTB2	YBR196C-B		YBL002W	HTB2	YNL042W-B		YBR208C	DUR1,2
YAL028W	FRT2	YBL071C-B		YAL028W	FRT2	YBR221W-A		YBR145W	ADH5	YAL067C	SEO1	YBL003C	HTA2	YBR208C	DUR1,2	YBL003C	HTA2	YOR072W-B		YBR230W-A	COQ21
YAL029C	MYO4	YBL100W-C		YAL029C	MYO4	YCL042W		YBR162W-A	YSY6	YAR007C	RFA1	YBL016W	FUS3	YBR230W-A	COQ21	YBL016W	FUS3	YPR194C	OPT2	YCL030C	HIS4
YAL038W	CDC19	YBR145W	ADH5	YAL039C	CYC3	YCR024C-B		YBR196C-A		YAR008W	SEN34	YBL029C-A		YCL030C	HIS4	YBL029C-A				YCR005C	CIT2
YAL039C	CYC3	YBR162W-A	YSY6	YAL051W	OAF1	YDR246W-A		YBR208C	DUR1,2	YAR071W	PHO11	YBL029W		YCR005C	CIT2	YBL029W				YDL198C	GGC1
YAL051W	OAF1	YBR196C-A		YAL053W	FLC2	YDR476C		YBR230W-A	COQ21	YBL002W	HTB2	YBR009C	HHF1	YDL198C	GGC1	YBR009C	HHF1			YDR090C	ILT1
YAL053W	FLC2	YBR196C-B		YAL059W	ECM1	YDR482C	CWC21	YCL030C	HIS4	YBL003C	HTA2	YBR010W	HHT1	YDR090C	ILT1	YBR010W	HHT1			YDR158W	HOM2
YAL059W	ECM1	YBR208C	DUR1,2	YAL060W	BDH1	YEL009C	GCN4	YCR005C	CIT2	YBL016W	FUS3	YBR067C	TIP1	YDR158W	HOM2	YBR067C	TIP1			YDR399W	HPT1
YAL060W	BDH1	YBR221W-A		YAL062W	GDH3	YEL020W-A	TIM9	YCR012W	PGK1	YBL029C-A		YBR071W		YDR399W	HPT1	YBR071W				YER069W	ARG5,6
YAL062W	GDH3	YBR230W-A	COQ21	YAR035W	YAT1	YEL033W	MTC7	YCR063W	BUD31	YBL029W		YBR083W	TEC1	YER069W	ARG5,6	YBR083W	TEC1			YER175C	TMT1
YAR035W	YAT1	YCL030C	HIS4	YBL002W	HTB2	YEL035C	UTR5	YDL067C	COX9	YBL043W	ECM13	YBR088C	POL30	YER175C	TMT1	YBR088C	POL30			YGR125W
YBL002W	HTB2	YCL042W		YBL003C	HTA2	YER018C	SPC25	YDL198C	GGC1	YBL103C	RTG3	YBR104W	YMC2	YGR125W		YBR104W	YMC2			YHL016C	DUR3
YBL003C	HTA2	YCR005C	CIT2	YBL005W	PDR3	YFR032C-B	MIN10	YDL215C	GDH2	YBR009C	HHF1	YBR106W	SND3	YHL016C	DUR3	YBR106W	SND3			YHR018C	ARG4
YBL005W	PDR3	YCR012W	PGK1	YBL011W	SCT1	YGL008C	PMA1	YDR050C	TPI1	YBR010W	HHT1	YBR115C	LYS2	YHR018C	ARG4	YBR115C	LYS2			YHR128W	FUR1
YBL011W	SCT1	YCR024C-B		YBL014C	RRN6	YGR035W-A		YDR090C	ILT1	YBR011C	IPP1	YBR145W	ADH5	YHR128W	FUR1	YBR147W	RTC2			YHR162W	MPC2
YBL014C	RRN6	YCR063W	BUD31	YBL016W	FUS3	YGR240C-A		YDR158W	HOM2	YBR018C	GAL7	YBR147W	RTC2	YHR162W	MPC2	YBR218C	PYC2			YIR028W	DAL4
YBL016W	FUS3	YDL067C	COX9	YBL026W	LSM2	YHR007C-A		YDR381W	YRA1	YBR035C	PDX3	YBR196C-A		YIR028W	DAL4	YBR248C	HIS7			YIR029W	DAL2
YBL026W	LSM2	YDL198C	GGC1	YBL027W	RPL19B	YHR022C-A		YDR399W	HPT1	YBR040W	FIG1	YBR208C	DUR1,2	YIR029W	DAL2	YCL009C	ILV6			YIR030C	DCG1
YBL027W	RPL19B	YDL215C	GDH2	YBL028C		YHR086W-A		YDR497C	ITR1	YBR045C	GIP1	YBR218C	PYC2	YIR030C	DCG1	YCL064C	CHA1			YIR031C	DAL7
YBL028C		YDR050C	TPI1	YBL029C-A		YIR015W	RPR2	YDR524C-B		YBR047W	FMP23	YBR230W-A	COQ21	YIR031C	DAL7	YCR061W				YIR032C	DAL3
YBL029C-A		YDR090C	ILT1	YBL029W		YJL027C		YDR524W-C		YBR054W	YRO2	YBR248C	HIS7	YIR032C	DAL3	YDL055C	PSA1			YJL088W	ARG3
YBL029W		YDR158W	HOM2	YBL030C	PET9	YJL052C-A		YDR525W-A	SNA2	YBR066C	NRG2	YCL009C	ILV6	YJL077C	ICS3	YDL170W	UGA3			YJL172W	CPS1
YBL030C	PET9	YDR246W-A		YBL032W	HEK2	YJL077C	ICS3	YEL046C	GLY1	YBR067C	TIP1	YCL030C	HIS4	YJL088W	ARG3	YDL199C				YJR016C	ILV3
YBL032W	HEK2	YDR381W	YRA1	YBL033C	RIB1	YJL213W		YEL059C-A	SOM1	YBR071W		YCL064C	CHA1	YJL172W	CPS1	YDL210W	UGA4			YJR109C	CPA2
YBL033C	RIB1	YDR399W	HPT1	YBL038W	MRPL16	YJR017C	ESS1	YER034W		YBR083W	TEC1	YCR005C	CIT2	YJR016C	ILV3	YDR034W-B				YJR152W	DAL5
YBL038W	MRPL16	YDR476C		YBL039C	URA7	YJR120W		YER035W	EDC2	YBR088C	POL30	YCR061W		YJR109C	CPA2	YDR035W	ARO3			YKL096C-B
YBL039C	URA7	YDR482C	CWC21	YBL041W	PRE7	YKL037W	AIM26	YER056C	FCY2	YBR092C	PHO3	YDL055C	PSA1	YJR152W	DAL5	YDR127W	ARO1			YKR034W	DAL80
YBL041W	PRE7	YDR497C	ITR1	YBL042C	FUI1	YKL183C-A		YER069W	ARG5,6	YBR104W	YMC2	YDL170W	UGA3	YKL096C-B		YDR171W	HSP42			YKR039W	GAP1
YBL042C	FUI1	YDR524C-B		YBL055C		YLR141W	RRN5	YER091C	MET6	YBR106W	SND3	YDL198C	GGC1	YKR034W	DAL80	YDR214W	AHA1			YLR053C
YBL044W		YDR524W-C		YBL064C	PRX1	YML054C-A		YER159C	BUR6	YBR115C	LYS2	YDL199C		YKR039W	GAP1	YDR258C	HSP78			YMR088C	VBA1
YBL055C		YDR525W-A	SNA2	YBL071W-A	KTI11	YMR242W-A		YER175C	TMT1	YBR145W	ADH5	YDL210W	UGA4	YLR053C		YDR341C				YMR195W	ICY1
YBL064C	PRX1	YEL009C	GCN4	YBL072C	RPS8A	YNL042W-B		YFR032C-A	RPL29	YBR147W	RTC2	YDR034W-B		YMR088C	VBA1	YDR354W	TRP4			YNL142W	MEP2
YBL071C-B		YEL020W-A	TIM9	YBL074C	AAR2	YNL130C-A	DGR1	YFR033C	QCR6	YBR148W	YSW1	YDR035W	ARO3	YMR195W	ICY1	YDR358W	GGA1			YOL058W	ARG1
YBL071W-A	KTI11	YEL033W	MTC7	YBL075C	SSA3	YNL277W-A		YFR034C	PHO4	YBR196C-A		YDR090C	ILT1	YNL042W-B		YDR380W	ARO10			YOL119C	MCH4
YBL072C	RPS8A	YEL035C	UTR5	YBL085W	BOI1	YOL013W-A		YFR035C		YBR196C-B		YDR127W	ARO1	YNL142W	MEP2	YDR487C	RIB3			YOR302W
YBL074C	AAR2	YEL046C	GLY1	YBL087C	RPL23A	YOL086W-A	MHF1	YGL007C-A		YBR208C	DUR1,2	YDR158W	HOM2	YOL058W	ARG1	YDR502C	SAM2			YOR303W	CPA1
YBL075C	SSA3	YEL059C-A	SOM1	YBL092W	RPL32	YOL108C	INO4	YGL103W	RPL28	YBR218C	PYC2	YDR171W	HSP42	YOL119C	MCH4	YDR507C	GIN4			YOR348C	PUT4
YBL085W	BOI1	YER018C	SPC25	YBL093C	ROX3	YOR072W-B		YGL125W	MET13	YBR230W-A	COQ21	YDR214W	AHA1	YOR072W-B		YDR531W	CAB1			YOR375C	GDH1
YBL087C	RPL23A	YER034W		YBL101C	ECM21	YOR161C-C		YGL202W	ARO8	YBR240C	THI2	YDR258C	HSP78	YOR302W		YDR533C	HSP31			YPL250C	ATG41
YBL092W	RPL32	YER035W	EDC2	YBR006W	UGA2	YOR183W	FYV12	YGR121W-A		YBR248C	HIS7	YDR341C		YOR303W	CPA1	YEL060C	PRB1			YPL265W	DIP5
YBL093C	ROX3	YER056C	FCY2	YBR007C	DSF2	YPL266W	DIM1	YGR125W		YBR249C	ARO4	YDR354W	TRP4	YOR348C	PUT4	YEL065W	SIT1			YPR036W-A	SPO24
YBL101C	ECM21	YER069W	ARG5,6	YBR009C	HHF1	YPR108W-A		YGR203W	YCH1	YBR250W	SPO23	YDR358W	GGA1	YOR375C	GDH1	YEL072W	RMD6
YBR006W	UGA2	YER091C	MET6	YBR010W	HHT1	YPR194C	OPT2	YHL006C	SHU1	YBR256C	RIB5	YDR380W	ARO10	YPL250C	ATG41	YER001W	MNN1
YBR007C	DSF2	YER159C	BUR6	YBR016W				YHL015W	RPS20	YBR294W	SUL1	YDR399W	HPT1	YPL265W	DIP5	YER024W	YAT2
YBR009C	HHF1	YER175C	TMT1	YBR019C	GAL10			YHL015W-A		YCL009C	ILV6	YDR487C	RIB3	YPR036W-A	SPO24	YER052C	HOM3
YBR010W	HHT1	YFR032C-A	RPL29	YBR021W	FUR4			YHL016C	DUR3	YCL021W-A		YDR502C	SAM2	YPR194C	OPT2	YER055C	HIS1
YBR016W		YFR032C-B	MIN10	YBR025C	OLA1			YHL025W	SNF6	YCL025C	AGP1	YDR507C	GIN4			YER073W	ALD5
YBR019C	GAL10	YFR033C	QCR6	YBR037C	SCO1			YHR018C	ARG4	YCL026C-A	FRM2	YDR531W	CAB1			YER086W	ILV1
YBR021W	FUR4	YFR034C	PHO4	YBR038W	CHS2			YHR029C	YHI9	YCL026C-B	HBN1	YDR533C	HSP31			YER103W	SSA4
YBR025C	OLA1	YFR035C		YBR042C	CST26			YHR037W	PUT2	YCL027W	FUS1	YEL060C	PRB1			YER145C	FTR1
YBR037C	SCO1	YGL007C-A		YBR043C	QDR3			YHR128W	FUR1	YCL030C	HIS4	YEL065W	SIT1			YER174C	GRX4
YBR038W	CHS2	YGL008C	PMA1	YBR046C	ZTA1			YHR162W	MPC2	YCL055W	KAR4	YEL072W	RMD6			YER185W	PUG1
YBR042C	CST26	YGL103W	RPL28	YBR048W	RPS11B			YIL046W-A		YCL058C	FYV5	YER001W	MNN1			YFR055W	IRC7
YBR043C	QDR3	YGL125W	MET13	YBR049C	REB1			YIL053W	GPP1	YCL064C	CHA1	YER024W	YAT2			YGL029W	CGR1
YBR046C	ZTA1	YGL202W	ARO8	YBR056W				YIL164C	NIT1	YCL066W	HMLALPHA1	YER052C	HOM3			YGL035C	MIG1
YBR048W	RPS11B	YGR035W-A		YBR067C	TIP1			YIL165C		YCL067C	HMLALPHA2	YER055C	HIS1			YGL096W	TOS8
YBR049C	REB1	YGR121W-A		YBR070C	ALG14			YIR017C	MET28	YCL068C		YER069W	ARG5,6			YGL117W
YBR056W		YGR125W		YBR071W				YIR028W	DAL4	YCR005C	CIT2	YER073W	ALD5			YGL148W	ARO2
YBR067C	TIP1	YGR203W	YCH1	YBR077C	SLM4			YIR029W	DAL2	YCR020C	PET18	YER086W	ILV1			YGL184C	STR3
YBR070C	ALG14	YGR240C-A		YBR078W	ECM33			YIR030C	DCG1	YCR021C	HSP30	YER103W	SSA4			YGL196W	DSD1
YBR071W		YHL006C	SHU1	YBR082C	UBC4			YIR031C	DAL7	YCR023C		YER145C	FTR1			YGL219C	MDM34
YBR077C	SLM4	YHL015W	RPS20	YBR083W	TEC1			YIR032C	DAL3	YCR039C	MATALPHA2	YER174C	GRX4			YGL225W	VRG4
YBR078W	ECM33	YHL015W-A		YBR084C-A	RPL19A			YJL028W		YCR040W	MATALPHA1	YER175C	TMT1			YGL253W	HXK2
YBR082C	UBC4	YHL016C	DUR3	YBR084W	MIS1			YJL047C-A		YCR061W		YER185W	PUG1			YGR019W	UGA1
YBR083W	TEC1	YHL025W	SNF6	YBR085C-A				YJL088W	ARG3	YCR089W	FIG2	YFR055W	IRC7			YGR110W	CLD1
YBR084C-A	RPL19A	YHR007C-A		YBR085W	AAC3			YJL133C-A	DPI8	YCR095W-A		YGL029W	CGR1			YGR121C	MEP1
YBR084W	MIS1	YHR018C	ARG4	YBR088C	POL30			YJL151C	SNA3	YCR097W	HMRA1	YGL035C	MIG1			YGR124W	ASN2
YBR085C-A		YHR022C-A		YBR089C-A	NHP6B			YJL172W	CPS1	YCR099C		YGL096W	TOS8			YGR126W
YBR085W	AAC3	YHR029C	YHI9	YBR101C	FES1			YJR016C	ILV3	YCR100C	EMA35	YGL117W				YGR152C	RSR1
YBR088C	POL30	YHR037W	PUT2	YBR104W	YMC2			YJR073C	OPI3	YCR101C		YGL148W	ARO2			YGR155W	CYS4
YBR089C-A	NHP6B	YHR086W-A		YBR105C	VID24			YJR104C	SOD1	YCR106W	RDS1	YGL184C	STR3			YGR238C	KEL2
YBR101C	FES1	YHR128W	FUR1	YBR106W	SND3			YJR109C	CPA2	YCR107W	AAD3	YGL196W	DSD1			YGR239C	PEX21
YBR104W	YMC2	YHR162W	MPC2	YBR112C	CYC8			YJR148W	BAT2	YDL003W	MCD1	YGL219C	MDM34			YGR243W	MPC3
YBR105C	VID24	YIL046W-A		YBR114W	RAD16			YJR152W	DAL5	YDL025C	RTK1	YGL225W	VRG4			YHL028W	WSC4
YBR106W	SND3	YIL053W	GPP1	YBR115C	LYS2			YKL060C	FBA1	YDL054C	MCH1	YGL253W	HXK2			YHL040C	ARN1
YBR112C	CYC8	YIL164C	NIT1	YBR118W	TEF2			YKL096C-B		YDL055C	PSA1	YGR019W	UGA1			YHR005C	GPA1
YBR114W	RAD16	YIL165C		YBR119W	MUD1			YKL096W-A	CWP2	YDL059C	RAD59	YGR110W	CLD1			YHR047C	AAP1
YBR115C	LYS2	YIR015W	RPR2	YBR127C	VMA2			YKL152C	GPM1	YDL085W	NDE2	YGR121C	MEP1			YHR048W	YHK8
YBR118W	TEF2	YIR017C	MET28	YBR133C	HSL7			YKR034W	DAL80	YDL146W	LDB17	YGR124W	ASN2			YHR137W	ARO9
YBR119W	MUD1	YIR028W	DAL4	YBR135W	CKS1			YKR039W	GAP1	YDL169C	UGX2	YGR125W				YIL116W	HIS5
YBR127C	VMA2	YIR029W	DAL2	YBR137W				YKR041W		YDL170W	UGA3	YGR126W				YIL117C	PRM5
YBR133C	HSL7	YIR030C	DCG1	YBR147W	RTC2			YLR044C	PDC1	YDL192W	ARF1	YGR152C	RSR1			YIL146C	ATG32
YBR135W	CKS1	YIR031C	DAL7	YBR150C	TBS1			YLR053C		YDL198C	GGC1	YGR155W	CYS4			YIR027C	DAL1
YBR137W		YIR032C	DAL3	YBR151W	APD1			YLR058C	SHM2	YDL199C		YGR238C	KEL2			YIR034C	LYS1
YBR145W	ADH5	YJL027C		YBR153W	RIB7			YLR075W	RPL10	YDL210W	UGA4	YGR239C	PEX21			YJL026W	RNR2
YBR147W	RTC2	YJL028W		YBR161W	CSH1			YLR089C	ALT1	YDL212W	SHR3	YGR243W	MPC3			YJL048C	UBX6
YBR150C	TBS1	YJL047C-A		YBR163W	EXO5			YLR099W-A	MIM2	YDL239C	ADY3	YHL016C	DUR3			YJL089W	SIP4
YBR151W	APD1	YJL052C-A		YBR177C	EHT1			YLR109W	AHP1	YDR011W	SNQ2	YHL028W	WSC4			YJL110C	GZF3
YBR153W	RIB7	YJL077C	ICS3	YBR179C	FZO1			YLR110C	CCW12	YDR021W	FAL1	YHL040C	ARN1			YJL157C	FAR1
YBR161W	CSH1	YJL088W	ARG3	YBR180W	DTR1			YLR142W	PUT1	YDR033W	MRH1	YHR005C	GPA1			YJL171C	TOH1
YBR162W-A	YSY6	YJL133C-A	DPI8	YBR181C	RPS6B			YLR179C		YDR034W-B		YHR018C	ARG4			YJL187C	SWE1
YBR163W	EXO5	YJL151C	SNA3	YBR182C-A				YLR249W	YEF3	YDR035W	ARO3	YHR047C	AAP1			YJL210W	PEX2
YBR177C	EHT1	YJL172W	CPS1	YBR183W	YPC1			YLR257W		YDR038C	ENA5	YHR048W	YHK8			YJL212C	OPT1
YBR179C	FZO1	YJL213W		YBR187W	GDT1			YLR303W	MET17	YDR039C	ENA2	YHR128W	FUR1			YJR008W	MHO1
YBR180W	DTR1	YJR016C	ILV3	YBR188C	NTC20			YLR340W	RPP0	YDR040C	ENA1	YHR137W	ARO9			YJR025C	BNA1
YBR181C	RPS6B	YJR017C	ESS1	YBR189W	RPS9B			YLR355C	ILV5	YDR042C		YHR162W	MPC2			YJR047C	ANB1
YBR182C-A		YJR073C	OPI3	YBR191W	RPL21A			YLR406C-A		YDR043C	NRG1	YIL116W	HIS5			YJR111C	PXP2
YBR183W	YPC1	YJR104C	SOD1	YBR196C	PGI1			YLR412C-A		YDR046C	BAP3	YIL117C	PRM5			YKL001C	MET14
YBR187W	GDT1	YJR109C	CPA2	YBR201C-A	MIN7			YLR415C		YDR085C	AFR1	YIL146C	ATG32			YKL015W	PUT3
YBR188C	NTC20	YJR120W		YBR202W	MCM7			YML007C-A	MIN4	YDR090C	ILT1	YIR027C	DAL1			YKL023W
YBR189W	RPS9B	YJR148W	BAT2	YBR218C	PYC2			YML028W	TSA1	YDR124W		YIR028W	DAL4			YKL068W-A
YBR191W	RPL21A	YJR152W	DAL5	YBR222C	PCS60			YML058W	SML1	YDR127W	ARO1	YIR029W	DAL2			YKL201C	MNN4
YBR196C	PGI1	YKL037W	AIM26	YBR230C	OM14			YML100W-A		YDR158W	HOM2	YIR030C	DCG1			YKL211C	TRP3
YBR196C-A		YKL060C	FBA1	YBR238C				YML101C	CUE4	YDR169C-A		YIR031C	DAL7			YKR058W	GLG1
YBR201C-A	MIN7	YKL096C-B		YBR248C	HIS7			YMR042W	ARG80	YDR171W	HSP42	YIR032C	DAL3			YLL027W	ISA1
YBR202W	MCM7	YKL096W-A	CWP2	YBR291C	CTP1			YMR088C	VBA1	YDR214W	AHA1	YIR034C	LYS1			YLR042C
YBR208C	DUR1,2	YKL152C	GPM1	YBR297W	MAL33			YMR116C	ASC1	YDR249C		YJL026W	RNR2			YLR136C	TIS11
YBR218C	PYC2	YKL183C-A		YCL009C	ILV6			YMR122W-A	NCW1	YDR253C	MET32	YJL048C	UBX6			YLR152C
YBR222C	PCS60	YKR034W	DAL80	YCL010C	SGF29			YMR194C-B	CMC4	YDR256C	CTA1	YJL088W	ARG3			YLR180W	SAM1
YBR230C	OM14	YKR039W	GAP1	YCL018W	LEU2			YMR195W	ICY1	YDR257C	RKM4	YJL089W	SIP4			YLR183C	TOS4
YBR230W-A	COQ21	YKR041W		YCL024W	KCC4			YMR251W-A	HOR7	YDR258C	HSP78	YJL110C	GZF3			YLR250W	SSP120
YBR238C		YLR044C	PDC1	YCL031C	RRP7			YNL036W	NCE103	YDR281C	PHM6	YJL157C	FAR1			YLR387C	REH1
YBR248C	HIS7	YLR053C		YCL037C	SRO9			YNL055C	POR1	YDR341C		YJL171C	TOH1			YLR438W	CAR2
YBR291C	CTP1	YLR058C	SHM2	YCL040W	GLK1			YNL067W-B		YDR354W	TRP4	YJL172W	CPS1			YLR452C	SST2
YBR297W	MAL33	YLR075W	RPL10	YCL043C	PDI1			YNL097C-B		YDR358W	GGA1	YJL187C	SWE1			YML018C
YCL009C	ILV6	YLR089C	ALT1	YCL050C	APA1			YNL142W	MEP2	YDR380W	ARO10	YJL210W	PEX2			YMR058W	FET3
YCL010C	SGF29	YLR099W-A	MIM2	YCL064C	CHA1			YOL019W-A		YDR399W	HPT1	YJL212C	OPT1			YMR062C	ARG7
YCL018W	LEU2	YLR109W	AHP1	YCR024C-A	PMP1			YOL058W	ARG1	YDR421W	ARO80	YJR008W	MHO1			YMR095C	SNO1
YCL024W	KCC4	YLR110C	CCW12	YCR031C	RPS14A			YOL109W	ZEO1	YDR461W	MFA1	YJR016C	ILV3			YMR096W	SNZ1
YCL030C	HIS4	YLR141W	RRN5	YCR047C	BUD23			YOL110W	SHR5	YDR487C	RIB3	YJR025C	BNA1			YMR107W	SPG4
YCL031C	RRP7	YLR142W	PUT1	YCR048W	ARE1			YOL119C	MCH4	YDR502C	SAM2	YJR047C	ANB1			YMR173W	DDR48
YCL037C	SRO9	YLR179C		YCR061W				YOR032W-A		YDR507C	GIN4	YJR109C	CPA2			YMR307W	GAS1
YCL040W	GLK1	YLR249W	YEF3	YCR067C	SED4			YOR052C	TMC1	YDR512C	EMI1	YJR111C	PXP2			YNL007C	SIS1
YCL043C	PDI1	YLR257W		YCR073C	SSK22			YOR063W	RPL3	YDR531W	CAB1	YJR152W	DAL5			YNL015W	PBI2
YCL050C	APA1	YLR303W	MET17	YCR073W-A	SOL2			YOR268C		YDR533C	HSP31	YKL001C	MET14			YNL030W	HHF2
YCL064C	CHA1	YLR340W	RPP0	YDL022W	GPD1			YOR298C-A	MBF1	YEL005C	VAB2	YKL015W	PUT3			YNL042W	BOP3
YCR005C	CIT2	YLR355C	ILV5	YDL048C	STP4			YOR302W		YEL039C	CYC7	YKL023W				YNL104C	LEU4
YCR012W	PGK1	YLR406C-A		YDL049C	KNH1			YOR303W	CPA1	YEL060C	PRB1	YKL068W-A				YNL125C	ESBP6
YCR024C-A	PMP1	YLR412C-A		YDL055C	PSA1			YOR316C-A		YEL065W	SIT1	YKL096C-B				YNL135C	FPR1
YCR031C	RPS14A	YLR415C		YDL060W	TSR1			YOR348C	PUT4	YEL066W	HPA3	YKL201C	MNN4			YNL141W	AAH1
YCR047C	BUD23	YML007C-A	MIN4	YDL061C	RPS29B			YOR369C	RPS12	YEL072W	RMD6	YKL211C	TRP3			YNL180C	RHO5
YCR048W	ARE1	YML028W	TSA1	YDL066W	IDP1			YOR375C	GDH1	YEL073C		YKR034W	DAL80			YNL221C	POP1
YCR061W		YML054C-A		YDL070W	BDF2			YPL056C	LCL1	YER001W	MNN1	YKR039W	GAP1			YNL278W	CAF120
YCR063W	BUD31	YML058W	SML1	YDL072C	YET3			YPL067C	HTC1	YER002W	NOP16	YKR058W	GLG1			YNL279W	PRM1
YCR067C	SED4	YML100W-A		YDL075W	RPL31A			YPL131W	RPL5	YER003C	PMI40	YLL027W	ISA1			YNL289W	PCL1
YCR073C	SSK22	YML101C	CUE4	YDL076C	RXT3			YPL135W	ISU1	YER015W	FAA2	YLR042C				YNL311C	SKP2
YCR073W-A	SOL2	YMR042W	ARG80	YDL082W	RPL13A			YPL250C	ATG41	YER024W	YAT2	YLR053C				YOL019W
YDL022W	GPD1	YMR088C	VBA1	YDL083C	RPS16B			YPL265W	DIP5	YER039C	HVG1	YLR136C	TIS11			YOL086C	ADH1
YDL048C	STP4	YMR116C	ASC1	YDL085C-A				YPR035W	GLN1	YER039C-A		YLR152C				YOL117W	RRI2
YDL049C	KNH1	YMR122W-A	NCW1	YDL095W	PMT1			YPR036W-A	SPO24	YER040W	GLN3	YLR180W	SAM1			YOL128C	YGK3
YDL055C	PSA1	YMR194C-B	CMC4	YDL111C	RRP42			YPR074C	TKL1	YER052C	HOM3	YLR183C	TOS4			YOL140W	ARG8
YDL060W	TSR1	YMR195W	ICY1	YDL124W				YPR159C-A		YER053C	PIC2	YLR250W	SSP120			YOR108W	LEU9
YDL061C	RPS29B	YMR242W-A		YDL125C	HNT1					YER053C-A		YLR387C	REH1			YOR130C	ORT1
YDL066W	IDP1	YMR251W-A	HOR7	YDL128W	VCX1					YER055C	HIS1	YLR438W	CAR2			YOR193W	PEX27
YDL067C	COX9	YNL036W	NCE103	YDL129W						YER060W	FCY21	YLR452C	SST2			YOR221C	MCT1
YDL070W	BDF2	YNL042W-B		YDL130W	RPP1B					YER060W-A	FCY22	YML018C				YOR292C
YDL072C	YET3	YNL055C	POR1	YDL130W-A	STF1					YER069W	ARG5,6	YMR058W	FET3			YOR374W	ALD4
YDL075W	RPL31A	YNL067W-B		YDL131W	LYS21					YER070W	RNR1	YMR062C	ARG7			YOR382W	FIT2
YDL076C	RXT3	YNL097C-B		YDL133C-A	RPL41B					YER073W	ALD5	YMR088C	VBA1			YPL014W	CIP1
YDL082W	RPL13A	YNL130C-A	DGR1	YDL133W	SRF1					YER086W	ILV1	YMR095C	SNO1			YPL049C	DIG1
YDL083C	RPS16B	YNL142W	MEP2	YDL136W	RPL35B					YER090W	TRP2	YMR096W	SNZ1			YPL057C	SUR1
YDL085C-A		YNL277W-A		YDL137W	ARF2					YER103W	SSA4	YMR107W	SPG4			YPL061W	ALD6
YDL095W	PMT1	YOL013W-A		YDL138W	RGT2					YER128W	VFA1	YMR173W	DDR48			YPL092W	SSU1
YDL111C	RRP42	YOL019W-A		YDL155W	CLB3					YER138W-A		YMR195W	ICY1			YPL127C	HHO1
YDL124W		YOL058W	ARG1	YDL170W	UGA3					YER145C	FTR1	YMR307W	GAS1			YPL163C	SVS1
YDL125C	HNT1	YOL086W-A	MHF1	YDL171C	GLT1					YER162C	RAD4	YNL007C	SIS1			YPL187W	MF(ALPHA)1
YDL128W	VCX1	YOL108C	INO4	YDL174C	DLD1					YER174C	GRX4	YNL015W	PBI2			YPL240C	HSP82
YDL129W		YOL109W	ZEO1	YDL180W						YER175C	TMT1	YNL030W	HHF2			YPL252C	YAH1
YDL130W	RPP1B	YOL110W	SHR5	YDL181W	INH1					YER175W-A		YNL042W	BOP3			YPL264C
YDL130W-A	STF1	YOL119C	MCH4	YDL182W	LYS20					YER176W	ECM32	YNL104C	LEU4			YPL273W	SAM4
YDL131W	LYS21	YOR032W-A		YDL183C						YER184C	TOG1	YNL125C	ESBP6			YPR005C	HAL1
YDL133C-A	RPL41B	YOR052C	TMC1	YDL184C	RPL41A					YER185W	PUG1	YNL135C	FPR1			YPR058W	YMC1
YDL133W	SRF1	YOR063W	RPL3	YDL191W	RPL35A					YFL010W-A	AUA1	YNL141W	AAH1			YPR065W	ROX1
YDL136W	RPL35B	YOR072W-B		YDL199C						YFL028C	CAF16	YNL142W	MEP2			YPR145W	ASN1
YDL137W	ARF2	YOR161C-C		YDL210W	UGA4					YFL045C	SEC53	YNL180C	RHO5			YPR149W	NCE102
YDL138W	RGT2	YOR183W	FYV12	YDL229W	SSB1					YFL047W	RGD2	YNL221C	POP1			YPR158W	CUR1
YDL155W	CLB3	YOR268C		YDL230W	PTP1					YFL055W	AGP3	YNL278W	CAF120
YDL170W	UGA3	YOR298C-A	MBF1	YDL231C	BRE4					YFR012W-A		YNL279W	PRM1
YDL171C	GLT1	YOR302W		YDL236W	PHO13					YFR015C	GSY1	YNL289W	PCL1
YDL174C	DLD1	YOR303W	CPA1	YDR003W	RCR2					YFR055W	IRC7	YNL311C	SKP2
YDL180W		YOR316C-A		YDR006C	SOK1					YGL026C	TRP5	YOL019W
YDL181W	INH1	YOR348C	PUT4	YDR022C	ATG31					YGL029W	CGR1	YOL058W	ARG1
YDL182W	LYS20	YOR369C	RPS12	YDR025W	RPS11A					YGL032C	AGA2	YOL086C	ADH1
YDL183C		YOR375C	GDH1	YDR034C	LYS14					YGL035C	MIG1	YOL117W	RRI2
YDL184C	RPL41A	YPL056C	LCL1	YDR034W-B						YGL051W	MST27	YOL119C	MCH4
YDL191W	RPL35A	YPL067C	HTC1	YDR035W	ARO3					YGL053W	PRM8	YOL128C	YGK3
YDL198C	GGC1	YPL131W	RPL5	YDR036C	EHD3					YGL055W	OLE1	YOL140W	ARG8
YDL199C		YPL135W	ISU1	YDR037W	KRS1					YGL059W	PKP2	YOR108W	LEU9
YDL210W	UGA4	YPL250C	ATG41	YDR041W	RSM10					YGL060W	YBP2	YOR130C	ORT1
YDL215C	GDH2	YPL265W	DIP5	YDR058C	TGL2					YGL066W	SGF73	YOR193W	PEX27
YDL229W	SSB1	YPL266W	DIM1	YDR061W						YGL089C	MF(ALPHA)2	YOR221C	MCT1
YDL230W	PTP1	YPR035W	GLN1	YDR064W	RPS13					YGL096W	TOS8	YOR292C
YDL231C	BRE4	YPR036W-A	SPO24	YDR072C	IPT1					YGL116W	CDC20	YOR302W
YDL236W	PHO13	YPR074C	TKL1	YDR073W	SNF11					YGL117W		YOR303W	CPA1
YDR003W	RCR2	YPR108W-A		YDR077W	SED1					YGL148W	ARO2	YOR348C	PUT4
YDR006C	SOK1	YPR159C-A		YDR089W	VTC5					YGL154C	LYS5	YOR374W	ALD4
YDR022C	ATG31	YPR194C	OPT2	YDR099W	BMH2					YGL162W	SUT1	YOR375C	GDH1
YDR025W	RPS11A			YDR119W	VBA4					YGL180W	ATG1	YOR382W	FIT2
YDR034C	LYS14			YDR123C	INO2					YGL184C	STR3	YPL014W	CIP1
YDR034W-B				YDR127W	ARO1					YGL196W	DSD1	YPL049C	DIG1
YDR035W	ARO3			YDR147W	EKI1					YGL205W	POX1	YPL057C	SUR1
YDR036C	EHD3			YDR150W	NUM1					YGL219C	MDM34	YPL061W	ALD6
YDR037W	KRS1			YDR151C	CTH1					YGL224C	SDT1	YPL092W	SSU1
YDR041W	RSM10			YDR152W	GIR2					YGL225W	VRG4	YPL127C	HHO1
YDR050C	TPI1			YDR153C	ENT5					YGL229C	SAP4	YPL163C	SVS1
YDR058C	TGL2			YDR155C	CPR1					YGL251C	HFM1	YPL187W	MF(ALPHA)1
YDR061W				YDR156W	RPA14					YGL253W	HXK2	YPL240C	HSP82
YDR064W	RPS13			YDR171W	HSP42					YGL258W-A		YPL250C	ATG41
YDR072C	IPT1			YDR173C	ARG82					YGL259W	YPS5	YPL252C	YAH1
YDR073W	SNF11			YDR174W	HMO1					YGL263W	COS12	YPL264C
YDR077W	SED1			YDR186C	SND1					YGR019W	UGA1	YPL265W	DIP5
YDR089W	VTC5			YDR188W	CCT6					YGR023W	MTL1	YPL273W	SAM4
YDR090C	ILT1			YDR207C	UME6					YGR032W	GSC2	YPR005C	HAL1
YDR099W	BMH2			YDR208W	MSS4					YGR052W	FMP48	YPR036W-A	SPO24
YDR119W	VBA4			YDR210W						YGR053C	MCO32	YPR058W	YMC1
YDR123C	INO2			YDR211W	GCD6					YGR055W	MUP1	YPR065W	ROX1
YDR127W	ARO1			YDR214W	AHA1					YGR087C	PDC6	YPR145W	ASN1
YDR147W	EKI1			YDR224C	HTB1					YGR110W	CLD1	YPR149W	NCE102
YDR150W	NUM1			YDR225W	HTA1					YGR112W	SHY1	YPR158W	CUR1
YDR151C	CTH1			YDR226W	ADK1					YGR121C	MEP1
YDR152W	GIR2			YDR231C	COX20					YGR124W	ASN2
YDR153C	ENT5			YDR232W	HEM1					YGR125W
YDR155C	CPR1			YDR233C	RTN1					YGR126W
YDR156W	RPA14			YDR234W	LYS4					YGR131W	FHN1
YDR158W	HOM2			YDR242W	AMD2					YGR146C	ECL1
YDR171W	HSP42			YDR244W	PEX5					YGR152C	RSR1
YDR173C	ARG82			YDR258C	HSP78					YGR153W
YDR174W	HMO1			YDR262W						YGR155W	CYS4
YDR186C	SND1			YDR270W	CCC2					YGR181W	TIM13
YDR188W	CCT6			YDR275W	BSC2					YGR189C	CRH1
YDR207C	UME6			YDR276C	PMP3					YGR213C	RTA1
YDR208W	MSS4			YDR297W	SUR2					YGR238C	KEL2
YDR210W				YDR309C	GIC2					YGR239C	PEX21
YDR211W	GCD6			YDR313C	PIB1					YGR243W	MPC3
YDR214W	AHA1			YDR341C						YGR248W	SOL4
YDR224C	HTB1			YDR345C	HXT3					YGR267C	FOL2
YDR225W	HTA1			YDR347W	MRP1					YGR286C	BIO2
YDR226W	ADK1			YDR354W	TRP4					YHL013C	OTU2
YDR231C	COX20			YDR357C	CNL1					YHL016C	DUR3
YDR232W	HEM1			YDR358W	GGA1					YHL024W	RIM4
YDR233C	RTN1			YDR359C	EAF1					YHL028W	WSC4
YDR234W	LYS4			YDR362C	TFC6					YHL040C	ARN1
YDR242W	AMD2			YDR363W	ESC2					YHL044W
YDR244W	PEX5			YDR380W	ARO10					YHL047C	ARN2
YDR258C	HSP78			YDR384C	ATO3					YHR005C	GPA1
YDR262W				YDR385W	EFT2					YHR018C	ARG4
YDR270W	CCC2			YDR390C	UBA2					YHR024C	MAS2
YDR275W	BSC2			YDR441C	APT2					YHR046C	INM1
YDR276C	PMP3			YDR447C	RPS17B					YHR047C	AAP1
YDR297W	SUR2			YDR448W	ADA2					YHR048W	YHK8
YDR309C	GIC2			YDR450W	RPS18A					YHR054C
YDR313C	PIB1			YDR451C	YHP1					YHR055C	CUP1-2
YDR341C				YDR470C	UGO1					YHR061C	GIC1
YDR345C	HXT3			YDR471W	RPL27B					YHR071W	PCL5
YDR347W	MRP1			YDR481C	PHO8					YHR084W	STE12
YDR354W	TRP4			YDR487C	RIB3					YHR087W	RTC3
YDR357C	CNL1			YDR490C	PKH1					YHR092C	HXT4
YDR358W	GGA1			YDR492W	IZH1					YHR100C	GEP4
YDR359C	EAF1			YDR496C	PUF6					YHR105W	YPT35
YDR362C	TFC6			YDR499W	LCD1					YHR122W	CIA2
YDR363W	ESC2			YDR500C	RPL37B					YHR126C	ANS1
YDR380W	ARO10			YDR501W	PLM2					YHR128W	FUR1
YDR381W	YRA1			YDR502C	SAM2					YHR136C	SPL2
YDR384C	ATO3			YDR507C	GIN4					YHR137W	ARO9
YDR385W	EFT2			YDR510W	SMT3					YHR142W	CHS7
YDR390C	UBA2			YDR516C	EMI2					YHR162W	MPC2
YDR399W	HPT1			YDR524C	AGE1					YHR176W	FMO1
YDR441C	APT2			YDR527W	RBA50					YHR185C	PFS1
YDR447C	RPS17B			YDR529C	QCR7					YHR189W	PTH1
YDR448W	ADA2			YDR530C	APA2					YHR214C-E
YDR450W	RPS18A			YDR531W	CAB1					YHR215W	PHO12
YDR451C	YHP1			YDR533C	HSP31					YHR216W	IMD2
YDR470C	UGO1			YEL007W	MIT1					YIL009C-A	EST3
YDR471W	RPL27B			YEL017C-A	PMP2					YIL029C	EMA17
YDR481C	PHO8			YEL017W	GTT3					YIL073C	SPO22
YDR487C	RIB3			YEL021W	URA3					YIL089W
YDR490C	PKH1			YEL024W	RIP1					YIL101C	XBP1
YDR492W	IZH1			YEL026W	SNU13					YIL113W	SDP1
YDR496C	PUF6			YEL027W	VMA3					YIL116W	HIS5
YDR497C	ITR1			YEL032W	MCM3					YIL117C	PRM5
YDR499W	LCD1			YEL034W	HYP2					YIL119C	RPI1
YDR500C	RPL37B			YEL036C	ANP1					YIL132C	CSM2
YDR501W	PLM2			YEL040W	UTR2					YIL140W	AXL2
YDR502C	SAM2			YEL044W	IES6					YIL145C	PAN6
YDR507C	GIN4			YEL054C	RPL12A					YIL146C	ATG32
YDR510W	SMT3			YEL055C	POL5					YIL169C	CSS1
YDR516C	EMI2			YEL058W	PCM1					YIR019C	FLO11
YDR524C	AGE1			YEL060C	PRB1					YIR027C	DAL1
YDR524C-B				YEL063C	CAN1					YIR028W	DAL4
YDR524W-C				YEL065W	SIT1					YIR029W	DAL2
YDR525W-A	SNA2			YEL071W	DLD3					YIR030C	DCG1
YDR527W	RBA50			YEL072W	RMD6					YIR031C	DAL7
YDR529C	QCR7			YER001W	MNN1					YIR032C	DAL3
YDR530C	APA2			YER019C-A	SBH2					YIR034C	LYS1
YDR531W	CAB1			YER019W	ISC1					YIR039C	YPS6
YDR533C	HSP31			YER020W	GPA2					YIR042C
YEL007W	MIT1			YER024W	YAT2					YJL026W	RNR2
YEL017C-A	PMP2			YER028C	MIG3					YJL048C	UBX6
YEL017W	GTT3			YER031C	YPT31					YJL057C	IKS1
YEL021W	URA3			YER033C	ZRG8					YJL071W	ARG2
YEL024W	RIP1			YER036C	ARB1					YJL072C	PSF2
YEL026W	SNU13			YER037W	PHM8					YJL074C	SMC3
YEL027W	VMA3			YER043C	SAH1					YJL077C	ICS3
YEL032W	MCM3			YER044C	ERG28					YJL078C	PRY3
YEL034W	HYP2			YER046W	SPO73					YJL088W	ARG3
YEL036C	ANP1			YER052C	HOM3					YJL089W	SIP4
YEL040W	UTR2			YER055C	HIS1					YJL106W	IME2
YEL044W	IES6			YER056C-A	RPL34A					YJL110C	GZF3
YEL046C	GLY1			YER068W	MOT2					YJL116C	NCA3
YEL054C	RPL12A			YER073W	ALD5					YJL144W	ROQ1
YEL055C	POL5			YER074W	RPS24A					YJL157C	FAR1
YEL058W	PCM1			YER075C	PTP3					YJL160C	PIR5
YEL059C-A	SOM1			YER081W	SER3					YJL171C	TOH1
YEL060C	PRB1			YER085C						YJL172W	CPS1
YEL063C	CAN1			YER086W	ILV1					YJL173C	RFA3
YEL065W	SIT1			YER088C	DOT6					YJL187C	SWE1
YEL071W	DLD3			YER092W	IES5					YJL210W	PEX2
YEL072W	RMD6			YER094C	PUP3					YJL212C	OPT1
YER001W	MNN1			YER095W	RAD51					YJR004C	SAG1
YER019C-A	SBH2			YER102W	RPS8B					YJR008W	MHO1
YER019W	ISC1			YER103W	SSA4					YJR009C	TDH2
YER020W	GPA2			YER116C	SLX8					YJR010W	MET3
YER024W	YAT2			YER117W	RPL23B					YJR016C	ILV3
YER028C	MIG3			YER130C	COM2					YJR025C	BNA1
YER031C	YPT31			YER131W	RPS26B					YJR030C	RBH2
YER033C	ZRG8			YER136W	GDI1					YJR039W	MLO127
YER034W				YER137C						YJR047C	ANB1
YER035W	EDC2			YER145C	FTR1					YJR078W	BNA2
YER036C	ARB1			YER146W	LSM5					YJR079W
YER037W	PHM8			YER150W	SPI1					YJR094C	IME1
YER043C	SAH1			YER155C	BEM2					YJR109C	CPA2
YER044C	ERG28			YER168C	CCA1					YJR111C	PXP2
YER046W	SPO73			YER174C	GRX4					YJR122W	IBA57
YER052C	HOM3			YER177W	BMH1					YJR130C	STR2
YER055C	HIS1			YER178W	PDA1					YJR152W	DAL5
YER056C	FCY2			YER180C-A	SLO1					YKL001C	MET14
YER056C-A	RPL34A			YER185W	PUG1					YKL015W	PUT3
YER068W	MOT2			YFL016C	MDJ1					YKL023W
YER069W	ARG5,6			YFL021W	GAT1					YKL033W-A
YER073W	ALD5			YFL022C	FRS2					YKL068W-A
YER074W	RPS24A			YFL023W	BUD27					YKL073W	LHS1
YER075C	PTP3			YFL024C	EPL1					YKL086W	SRX1
YER081W	SER3			YFL030W	AGX1					YKL096C-B
YER085C				YFL031W	HAC1					YKL113C	RAD27
YER086W	ILV1			YFL037W	TUB2					YKL128C	PMU1
YER088C	DOT6			YFL038C	YPT1					YKL165C	MCD4
YER091C	MET6			YFL039C	ACT1					YKL178C	STE3
YER092W	IES5			YFL054C	AQY3					YKL201C	MNN4
YER094C	PUP3			YFR006W						YKL209C	STE6
YER095W	RAD51			YFR009W	GCN20					YKL211C	TRP3
YER102W	RPS8B			YFR025C	HIS2					YKR034W	DAL80
YER103W	SSA4			YFR029W	PTR3					YKR039W	GAP1
YER116C	SLX8			YFR030W	MET10					YKR058W	GLG1
YER117W	RPL23B			YFR031C-A	RPL2A					YKR075C
YER130C	COM2			YFR036W	CDC26					YKR091W	SRL3
YER131W	RPS26B			YFR039C	OSW7					YKR093W	PTR2
YER136W	GDI1			YFR055W	IRC7					YLL018C	DPS1
YER137C				YGL001C	ERG26					YLL027W	ISA1
YER145C	FTR1			YGL009C	LEU1					YLL057C	JLP1
YER146W	LSM5			YGL012W	ERG4					YLL058W
YER150W	SPI1			YGL013C	PDR1					YLL061W	MMP1
YER155C	BEM2			YGL029W	CGR1					YLL062C	MHT1
YER159C	BUR6			YGL030W	RPL30					YLR004C	THI73
YER168C	CCA1			YGL031C	RPL24A					YLR027C	AAT2
YER174C	GRX4			YGL035C	MIG1					YLR040C	AFB1
YER175C	TMT1			YGL037C	PNC1					YLR042C
YER177W	BMH1			YGL038C	OCH1					YLR053C
YER178W	PDA1			YGL040C	HEM2					YLR054C	OSW2
YER180C-A	SLO1			YGL050W	TYW3					YLR121C	YPS3
YER185W	PUG1			YGL056C	SDS23					YLR126C
YFL016C	MDJ1			YGL062W	PYC1					YLR136C	TIS11
YFL021W	GAT1			YGL076C	RPL7A					YLR152C
YFL022C	FRS2			YGL077C	HNM1					YLR155C	ASP3-1
YFL023W	BUD27			YGL083W	SCY1					YLR156C-A
YFL024C	EPL1			YGL096W	TOS8					YLR156W
YFL030W	AGX1			YGL101W	YGK1					YLR157C	ASP3-2
YFL031W	HAC1			YGL115W	SNF4					YLR158C	ASP3-3
YFL037W	TUB2			YGL117W						YLR159C-A
YFL038C	YPT1			YGL123W	RPS2					YLR159W
YFL039C	ACT1			YGL134W	PCL10					YLR160C	ASP3-4
YFL054C	AQY3			YGL135W	RPL1B					YLR161W
YFR006W				YGL145W	TIP20					YLR180W	SAM1
YFR009W	GCN20			YGL146C	RRT6					YLR183C	TOS4
YFR025C	HIS2			YGL147C	RPL9A					YLR211C	ATG38
YFR029W	PTR3			YGL148W	ARO2					YLR227C	ADY4
YFR030W	MET10			YGL150C	INO80					YLR237W	THI7
YFR031C-A	RPL2A			YGL166W	CUP2					YLR250W	SSP120
YFR032C-A	RPL29			YGL184C	STR3					YLR251W	SYM1
YFR033C	QCR6			YGL186C	TPN1					YLR262C-A	TMA7
YFR034C	PHO4			YGL187C	COX4					YLR290C	COQ11
YFR035C				YGL188C-A						YLR297W
YFR036W	CDC26			YGL189C	RPS26A					YLR364W	GRX8
YFR039C	OSW7			YGL196W	DSD1					YLR387C	REH1
YFR055W	IRC7			YGL197W	MDS3					YLR432W	IMD3
YGL001C	ERG26			YGL206C	CHC1					YLR433C	CNA1
YGL007C-A				YGL209W	MIG2					YLR438W	CAR2
YGL009C	LEU1			YGL219C	MDM34					YLR452C	SST2
YGL012W	ERG4			YGL225W	VRG4					YLR456W
YGL013C	PDR1			YGL228W	SHE10					YML003W
YGL029W	CGR1			YGL236C	MTO1					YML018C
YGL030W	RPL30			YGL253W	HXK2					YML027W	YOX1
YGL031C	RPL24A			YGR019W	UGA1					YML047C	PRM6
YGL035C	MIG1			YGR020C	VMA7					YML060W	OGG1
YGL037C	PNC1			YGR021W	DPC29					YML116W	ATR1
YGL038C	OCH1			YGR027C	RPS25A					YML123C	PHO84
YGL040C	HEM2			YGR031C-A	NAG1					YMR011W	HXT2
YGL050W	TYW3			YGR031W	IMO32					YMR019W	STB4
YGL056C	SDS23			YGR033C	TIM21					YMR048W	CSM3
YGL062W	PYC1			YGR034W	RPL26B					YMR058W	FET3
YGL076C	RPL7A			YGR035C						YMR062C	ARG7
YGL077C	HNM1			YGR037C	ACB1					YMR065W	KAR5
YGL083W	SCY1			YGR044C	RME1					YMR076C	PDS5
YGL096W	TOS8			YGR047C	TFC4					YMR081C	ISF1
YGL101W	YGK1			YGR048W	UFD1					YMR088C	VBA1
YGL103W	RPL28			YGR060W	ERG25					YMR095C	SNO1
YGL115W	SNF4			YGR061C	ADE6					YMR096W	SNZ1
YGL117W				YGR065C	VHT1					YMR107W	SPG4
YGL123W	RPS2			YGR078C	PAC10					YMR170C	ALD2
YGL125W	MET13			YGR079W						YMR173W	DDR48
YGL134W	PCL10			YGR085C	RPL11B					YMR195W	ICY1
YGL135W	RPL1B			YGR086C	PIL1					YMR199W	CLN1
YGL145W	TIP20			YGR092W	DBF2					YMR215W	GAS3
YGL146C	RRT6			YGR106C	VOA1					YMR232W	FUS2
YGL147C	RPL9A			YGR110W	CLD1					YMR244W
YGL148W	ARO2			YGR117C						YMR251W	GTO3
YGL150C	INO80			YGR118W	RPS23A					YMR262W
YGL166W	CUP2			YGR120C	COG2					YMR271C	URA10
YGL184C	STR3			YGR121C	MEP1					YMR297W	PRC1
YGL186C	TPN1			YGR122W						YMR303C	ADH2
YGL187C	COX4			YGR124W	ASN2					YMR307W	GAS1
YGL188C-A				YGR126W						YMR322C	SNO4
YGL189C	RPS26A			YGR142W	BTN2					YNL007C	SIS1
YGL196W	DSD1			YGR146C-A						YNL015W	PBI2
YGL197W	MDS3			YGR148C	RPL24B					YNL030W	HHF2
YGL202W	ARO8			YGR152C	RSR1					YNL042W	BOP3
YGL206C	CHC1			YGR154C	GTO1					YNL042W-B
YGL209W	MIG2			YGR155W	CYS4					YNL102W	POL1
YGL219C	MDM34			YGR156W	PTI1					YNL104C	LEU4
YGL225W	VRG4			YGR157W	CHO2					YNL125C	ESBP6
YGL228W	SHE10			YGR159C	NSR1					YNL135C	FPR1
YGL236C	MTO1			YGR161C	RTS3					YNL141W	AAH1
YGL253W	HXK2			YGR161W-C						YNL142W	MEP2
YGR019W	UGA1			YGR162W	TIF4631					YNL144C
YGR020C	VMA7			YGR165W	MRPS35					YNL145W	MFA2
YGR021W	DPC29			YGR169C-A	LSO2					YNL180C	RHO5
YGR027C	RPS25A			YGR170W	PSD2					YNL202W	SPS19
YGR031C-A	NAG1			YGR175C	ERG1					YNL221C	POP1
YGR031W	IMO32			YGR180C	RNR4					YNL259C	ATX1
YGR033C	TIM21			YGR183C	QCR9					YNL278W	CAF120
YGR034W	RPL26B			YGR191W	HIP1					YNL279W	PRM1
YGR035C				YGR192C	TDH3					YNL289W	PCL1
YGR037C	ACB1			YGR197C	SNG1					YNL300W	TOS6
YGR044C	RME1			YGR198W	YPP1					YNL311C	SKP2
YGR047C	TFC4			YGR202C	PCT1					YNR034W	SOL1
YGR048W	UFD1			YGR204W	ADE3					YNR044W	AGA1
YGR060W	ERG25			YGR210C						YNR056C	BIO5
YGR061C	ADE6			YGR211W	ZPR1					YNR057C	BIO4
YGR065C	VHT1			YGR214W	RPS0A					YNR058W	BIO3
YGR078C	PAC10			YGR221C	TOS2					YNR064C
YGR079W				YGR223C	HSV2					YNR068C
YGR085C	RPL11B			YGR238C	KEL2					YNR069C	BSC5
YGR086C	PIL1			YGR239C	PEX21					YOL007C	CSI2
YGR092W	DBF2			YGR243W	MPC3					YOL019W
YGR106C	VOA1			YGR244C	LSC2					YOL032W	OPI10
YGR110W	CLD1			YGR254W	ENO1					YOL047C	LDS2
YGR117C				YGR255C	COQ6					YOL055C	THI20
YGR118W	RPS23A			YGR268C	HUA1					YOL058W	ARG1
YGR120C	COG2			YGR279C	SCW4					YOL086C	ADH1
YGR121C	MEP1			YGR280C	PXR1					YOL091W	SPO21
YGR121W-A				YHL001W	RPL14B					YOL104C	NDJ1
YGR122W				YHL004W	MRP4					YOL117W	RRI2
YGR124W	ASN2			YHL007C	STE20					YOL119C	MCH4
YGR125W				YHL020C	OPI1					YOL128C	YGK3
YGR126W				YHL021C	AIM17					YOL140W	ARG8
YGR142W	BTN2			YHL023C	NPR3					YOL147C	PEX11
YGR146C-A				YHL026C						YOL152W	FRE7
YGR148C	RPL24B			YHL028W	WSC4					YOL155C	HPF1
YGR152C	RSR1			YHL029C	OCA5					YOL159C-A
YGR154C	GTO1			YHL033C	RPL8A					YOL162W
YGR155W	CYS4			YHL040C	ARN1					YOL163W
YGR156W	PTI1			YHR005C	GPA1					YOL164W	BDS1
YGR157W	CHO2			YHR005C-A	TIM10					YOR003W	YSP3
YGR159C	NSR1			YHR007C	ERG11					YOR009W	TIR4
YGR161C	RTS3			YHR008C	SOD2					YOR010C	TIR2
YGR161W-C				YHR010W	RPL27A					YOR044W	IRC23
YGR162W	TIF4631			YHR015W	MIP6					YOR054C	VHS3
YGR165W	MRPS35			YHR019C	DED81					YOR072W-B
YGR169C-A	LSO2			YHR020W						YOR108W	LEU9
YGR170W	PSD2			YHR021C	RPS27B					YOR114W	DPI34
YGR175C	ERG1			YHR021W-A	ECM12					YOR130C	ORT1
YGR180C	RNR4			YHR023W	MYO1					YOR136W	IDH2
YGR183C	QCR9			YHR028C	DAP2					YOR173W	DCS2
YGR191W	HIP1			YHR031C	RRM3					YOR180C	DCI1
YGR192C	TDH3			YHR033W						YOR186W
YGR197C	SNG1			YHR038W	RRF1					YOR192C	THI72
YGR198W	YPP1			YHR041C	SRB2					YOR193W	PEX27
YGR202C	PCT1			YHR042W	NCP1					YOR221C	MCT1
YGR203W	YCH1			YHR047C	AAP1					YOR292C
YGR204W	ADE3			YHR048W	YHK8					YOR302W
YGR210C				YHR049W	FSH1					YOR303W	CPA1
YGR211W	ZPR1			YHR051W	COX6					YOR313C	SPS4
YGR214W	RPS0A			YHR067W	HTD2					YOR321W	PMT3
YGR221C	TOS2			YHR083W	SAM35					YOR323C	PRO2
YGR223C	HSV2			YHR094C	HXT1					YOR332W	VMA4
YGR238C	KEL2			YHR097C						YOR348C	PUT4
YGR239C	PEX21			YHR098C	SFB3					YOR374W	ALD4
YGR243W	MPC3			YHR099W	TRA1					YOR375C	GDH1
YGR244C	LSC2			YHR137W	ARO9					YOR382W	FIT2
YGR254W	ENO1			YHR141C	RPL42B					YOR383C	FIT3
YGR255C	COQ6			YHR144C	DCD1					YOR384W	FRE5
YGR268C	HUA1			YHR149C	SKG6					YOR388C	FDH1
YGR279C	SCW4			YHR150W	PEX28					YOR391C	HSP33
YGR280C	PXR1			YHR151C	MTC6					YOR393W	ERR1
YHL001W	RPL14B			YHR152W	SPO12					YOR394W	PAU21
YHL004W	MRP4			YHR163W	SOL3					YPL003W	ULA1
YHL006C	SHU1			YHR174W	ENO2					YPL014W	CIP1
YHL007C	STE20			YHR175W	CTR2					YPL033C	SRL4
YHL015W	RPS20			YHR179W	OYE2					YPL049C	DIG1
YHL015W-A				YHR181W	SVP26					YPL054W	LEE1
YHL016C	DUR3			YHR183W	GND1					YPL057C	SUR1
YHL020C	OPI1			YHR193C	EGD2					YPL058C	PDR12
YHL021C	AIM17			YHR194W	MDM31					YPL061W	ALD6
YHL023C	NPR3			YHR195W	NVJ1					YPL092W	SSU1
YHL025W	SNF6			YHR200W	RPN10					YPL127C	HHO1
YHL026C				YHR203C	RPS4B					YPL134C	ODC1
YHL028W	WSC4			YHR208W	BAT1					YPL163C	SVS1
YHL029C	OCA5			YIL009W	FAA3					YPL166W	ATG29
YHL033C	RPL8A			YIL014C-A						YPL187W	MF(ALPHA)1
YHL040C	ARN1			YIL018W	RPL2B					YPL188W	POS5
YHR005C	GPA1			YIL033C	BCY1					YPL223C	GRE1
YHR005C-A	TIM10			YIL046W	MET30					YPL240C	HSP82
YHR007C	ERG11			YIL047C	SYG1					YPL247C
YHR008C	SOD2			YIL050W	PCL7					YPL248C	GAL4
YHR010W	RPL27A			YIL051C	MMF1					YPL250C	ATG41
YHR015W	MIP6			YIL052C	RPL34B					YPL252C	YAH1
YHR018C	ARG4			YIL055C						YPL264C
YHR019C	DED81			YIL056W	VHR1					YPL265W	DIP5
YHR020W				YIL061C	SNP1					YPL273W	SAM4
YHR021C	RPS27B			YIL069C	RPS24B					YPL280W	HSP32
YHR021W-A	ECM12			YIL074C	SER33					YPL281C	ERR2
YHR023W	MYO1			YIL077C	RCI37					YPR005C	HAL1
YHR028C	DAP2			YIL094C	LYS12					YPR036W-A	SPO24
YHR029C	YHI9			YIL099W	SGA1					YPR052C	NHP6A
YHR031C	RRM3			YIL114C	POR2					YPR058W	YMC1
YHR033W				YIL116W	HIS5					YPR065W	ROX1
YHR037W	PUT2			YIL117C	PRM5					YPR066W	UBA3
YHR038W	RRF1			YIL118W	RHO3					YPR069C	SPE3
YHR041C	SRB2			YIL120W	QDR1					YPR111W	DBF20
YHR042W	NCP1			YIL121W	QDR2					YPR122W	AXL1
YHR047C	AAP1			YIL130W	ASG1					YPR145C-A
YHR048W	YHK8			YIL131C	FKH1					YPR145W	ASN1
YHR049W	FSH1			YIL133C	RPL16A					YPR149W	NCE102
YHR051W	COX6			YIL146C	ATG32					YPR158W	CUR1
YHR067W	HTD2			YIL148W	RPL40A					YPR194C	OPT2
YHR083W	SAM35			YIL159W	BNR1
YHR094C	HXT1			YIL160C	POT1
YHR097C				YIR016W
YHR098C	SFB3			YIR018W	YAP5
YHR099W	TRA1			YIR027C	DAL1
YHR128W	FUR1			YIR033W	MGA2
YHR137W	ARO9			YIR034C	LYS1
YHR141C	RPL42B			YJL006C	CTK2
YHR144C	DCD1			YJL011C	RPC17
YHR149C	SKG6			YJL026W	RNR2
YHR150W	PEX28			YJL029C	VPS53
YHR151C	MTC6			YJL034W	KAR2
YHR152W	SPO12			YJL042W	MHP1
YHR162W	MPC2			YJL043W
YHR163W	SOL3			YJL044C	GYP6
YHR174W	ENO2			YJL048C	UBX6
YHR175W	CTR2			YJL076W	NET1
YHR179W	OYE2			YJL082W	IML2
YHR181W	SVP26			YJL083W	TAX4
YHR183W	GND1			YJL084C	ALY2
YHR193C	EGD2			YJL089W	SIP4
YHR194W	MDM31			YJL101C	GSH1
YHR195W	NVJ1			YJL107C
YHR200W	RPN10			YJL110C	GZF3
YHR203C	RPS4B			YJL115W	ASF1
YHR208W	BAT1			YJL117W	PHO86
YIL009W	FAA3			YJL127C-B	MCO6
YIL014C-A				YJL130C	URA2
YIL018W	RPL2B			YJL134W	LCB3
YIL033C	BCY1			YJL136C	RPS21B
YIL046W	MET30			YJL141C	YAK1
YIL046W-A				YJL148W	RPA34
YIL047C	SYG1			YJL149W	DAS1
YIL050W	PCL7			YJL153C	INO1
YIL051C	MMF1			YJL154C	VPS35
YIL052C	RPL34B			YJL157C	FAR1
YIL053W	GPP1			YJL158C	CIS3
YIL055C				YJL159W	HSP150
YIL056W	VHR1			YJL163C
YIL061C	SNP1			YJL171C	TOH1
YIL069C	RPS24B			YJL177W	RPL17B
YIL074C	SER33			YJL178C	ATG27
YIL077C	RCI37			YJL186W	MNN5
YIL094C	LYS12			YJL187C	SWE1
YIL099W	SGA1			YJL189W	RPL39
YIL114C	POR2			YJL190C	RPS22A
YIL116W	HIS5			YJL192C	SOP4
YIL117C	PRM5			YJL194W	CDC6
YIL118W	RHO3			YJL196C	ELO1
YIL120W	QDR1			YJL200C	ACO2
YIL121W	QDR2			YJL210W	PEX2
YIL130W	ASG1			YJL212C	OPT1
YIL131C	FKH1			YJL217W	REE1
YIL133C	RPL16A			YJR001W	AVT1
YIL146C	ATG32			YJR008W	MHO1
YIL148W	RPL40A			YJR025C	BNA1
YIL159W	BNR1			YJR045C	SSC1
YIL160C	POT1			YJR046W	TAH11
YIL164C	NIT1			YJR047C	ANB1
YIL165C				YJR048W	CYC1
YIR016W				YJR052W	RAD7
YIR017C	MET28			YJR055W	HIT1
YIR018W	YAP5			YJR059W	PTK2
YIR027C	DAL1			YJR072C	NPA3
YIR028W	DAL4			YJR074W	MOG1
YIR029W	DAL2			YJR077C	MIR1
YIR030C	DCG1			YJR092W	BUD4
YIR031C	DAL7			YJR094W-A	RPL43B
YIR032C	DAL3			YJR101W	RSM26
YIR033W	MGA2			YJR103W	URA8
YIR034C	LYS1			YJR105W	ADO1
YJL006C	CTK2			YJR110W	YMR1
YJL011C	RPC17			YJR111C	PXP2
YJL026W	RNR2			YJR113C	RSM7
YJL028W				YJR119C	JHD2
YJL029C	VPS53			YJR123W	RPS5
YJL034W	KAR2			YJR127C	RSF2
YJL042W	MHP1			YJR137C	MET5
YJL043W				YJR139C	HOM6
YJL044C	GYP6			YJR145C	RPS4A
YJL047C-A				YJR147W	HMS2
YJL048C	UBX6			YJR149W
YJL076W	NET1			YKL001C	MET14
YJL082W	IML2			YKL006W	RPL14A
YJL083W	TAX4			YKL007W	CAP1
YJL084C	ALY2			YKL008C	LAC1
YJL088W	ARG3			YKL015W	PUT3
YJL089W	SIP4			YKL016C	ATP7
YJL101C	GSH1			YKL023C-A	MIN9
YJL107C				YKL023W
YJL110C	GZF3			YKL029C	MAE1
YJL115W	ASF1			YKL032C	IXR1
YJL117W	PHO86			YKL035W	UGP1
YJL127C-B	MCO6			YKL051W	SFK1
YJL130C	URA2			YKL052C	ASK1
YJL133C-A	DPI8			YKL056C	TMA19
YJL134W	LCB3			YKL057C	NUP120
YJL136C	RPS21B			YKL062W	MSN4
YJL141C	YAK1			YKL063C
YJL148W	RPA34			YKL068W-A
YJL149W	DAS1			YKL080W	VMA5
YJL151C	SNA3			YKL081W	TEF4
YJL153C	INO1			YKL103C	APE1
YJL154C	VPS35			YKL110C	KTI12
YJL157C	FAR1			YKL120W	OAC1
YJL158C	CIS3			YKL142W	MRP8
YJL159W	HSP150			YKL171W	NNK1
YJL163C				YKL180W	RPL17A
YJL171C	TOH1			YKL183W	LOT5
YJL172W	CPS1			YKL186C	MTR2
YJL177W	RPL17B			YKL201C	MNN4
YJL178C	ATG27			YKL210W	UBA1
YJL186W	MNN5			YKL211C	TRP3
YJL187C	SWE1			YKL216W	URA1
YJL189W	RPL39			YKR003W	OSH6
YJL190C	RPS22A			YKR004C	ECM9
YJL192C	SOP4			YKR009C	FOX2
YJL194W	CDC6			YKR011C
YJL196C	ELO1			YKR013W	PRY2
YJL200C	ACO2			YKR024C	DBP7
YJL210W	PEX2			YKR031C	SPO14
YJL212C	OPT1			YKR035W-A	DID2
YJL217W	REE1			YKR038C	KAE1
YJR001W	AVT1			YKR052C	MRS4
YJR008W	MHO1			YKR058W	GLG1
YJR016C	ILV3			YKR074W	AIM29
YJR025C	BNA1			YKR080W	MTD1
YJR045C	SSC1			YKR089C	TGL4
YJR046W	TAH11			YKR092C	SRP40
YJR047C	ANB1			YKR094C	RPL40B
YJR048W	CYC1			YLL012W	YEH1
YJR052W	RAD7			YLL018C-A	COX19
YJR055W	HIT1			YLL024C	SSA2
YJR059W	PTK2			YLL026W	HSP104
YJR072C	NPA3			YLL027W	ISA1
YJR073C	OPI3			YLL029W	FRA1
YJR074W	MOG1			YLL039C	UBI4
YJR077C	MIR1			YLL045C	RPL8B
YJR092W	BUD4			YLL051C	FRE6
YJR094W-A	RPL43B			YLL055W	YCT1
YJR101W	RSM26			YLR018C	POM34
YJR103W	URA8			YLR023C	IZH3
YJR104C	SOD1			YLR034C	SMF3
YJR105W	ADO1			YLR042C
YJR109C	CPA2			YLR043C	TRX1
YJR110W	YMR1			YLR048W	RPS0B
YJR111C	PXP2			YLR055C	SPT8
YJR113C	RSM7			YLR056W	ERG3
YJR119C	JHD2			YLR057W	MNL2
YJR123W	RPS5			YLR061W	RPL22A
YJR127C	RSF2			YLR074C	BUD20
YJR137C	MET5			YLR077W	FMP25
YJR139C	HOM6			YLR084C	RAX2
YJR145C	RPS4A			YLR090W	XDJ1
YJR147W	HMS2			YLR092W	SUL2
YJR148W	BAT2			YLR094C	GIS3
YJR149W				YLR099C	ICT1
YJR152W	DAL5			YLR100W	ERG27
YKL001C	MET14			YLR108C
YKL006W	RPL14A			YLR113W	HOG1
YKL007W	CAP1			YLR120C	YPS1
YKL008C	LAC1			YLR130C	ZRT2
YKL015W	PUT3			YLR136C	TIS11
YKL016C	ATP7			YLR143W	DPH6
YKL023C-A	MIN9			YLR149C
YKL023W				YLR150W	STM1
YKL029C	MAE1			YLR152C
YKL032C	IXR1			YLR153C	ACS2
YKL035W	UGP1			YLR154C	RNH203
YKL051W	SFK1			YLR163C	MAS1
YKL052C	ASK1			YLR164W	SHH4
YKL056C	TMA19			YLR167W	RPS31
YKL057C	NUP120			YLR168C	UPS2
YKL060C	FBA1			YLR174W	IDP2
YKL062W	MSN4			YLR178C	TFS1
YKL063C				YLR180W	SAM1
YKL068W-A				YLR183C	TOS4
YKL080W	VMA5			YLR185W	RPL37A
YKL081W	TEF4			YLR189C	ATG26
YKL096C-B				YLR205C	HMX1
YKL096W-A	CWP2			YLR212C	TUB4
YKL103C	APE1			YLR220W	CCC1
YKL110C	KTI12			YLR224W	UCC1
YKL120W	OAC1			YLR225C
YKL142W	MRP8			YLR226W	BUR2
YKL152C	GPM1			YLR250W	SSP120
YKL171W	NNK1			YLR256W	HAP1
YKL180W	RPL17A			YLR259C	HSP60
YKL183W	LOT5			YLR264C-A
YKL186C	MTR2			YLR278C
YKL201C	MNN4			YLR284C	ECI1
YKL210W	UBA1			YLR287C-A	RPS30A
YKL211C	TRP3			YLR301W	HRI1
YKL216W	URA1			YLR304C	ACO1
YKR003W	OSH6			YLR312C	ATG39
YKR004C	ECM9			YLR312W-A	MRPL15
YKR009C	FOX2			YLR325C	RPL38
YKR011C				YLR326W
YKR013W	PRY2			YLR327C	TMA10
YKR024C	DBP7			YLR333C	RPS25B
YKR031C	SPO14			YLR335W	NUP2
YKR034W	DAL80			YLR344W	RPL26A
YKR035W-A	DID2			YLR346C	CIS1
YKR038C	KAE1			YLR347C	KAP95
YKR039W	GAP1			YLR348C	DIC1
YKR041W				YLR350W	ORM2
YKR052C	MRS4			YLR354C	TAL1
YKR058W	GLG1			YLR373C	VID22
YKR074W	AIM29			YLR380W	CSR1
YKR080W	MTD1			YLR387C	REH1
YKR089C	TGL4			YLR388W	RPS29A
YKR092C	SRP40			YLR389C	STE23
YKR094C	RPL40B			YLR390W-A	CCW14
YLL012W	YEH1			YLR399C	BDF1
YLL018C-A	COX19			YLR401C	DUS3
YLL024C	SSA2			YLR406C	RPL31B
YLL026W	HSP104			YLR414C	PUN1
YLL027W	ISA1			YLR436C	ECM30
YLL029W	FRA1			YLR437C	DIF1
YLL039C	UBI4			YLR438W	CAR2
YLL045C	RPL8B			YLR439W	MRPL4
YLL051C	FRE6			YLR441C	RPS1A
YLL055W	YCT1			YLR448W	RPL6B
YLR018C	POM34			YLR452C	SST2
YLR023C	IZH3			YLR454W	FMP27
YLR034C	SMF3			YML007W	YAP1
YLR042C				YML008C	ERG6
YLR043C	TRX1			YML017W	PSP2
YLR044C	PDC1			YML018C
YLR048W	RPS0B			YML024W	RPS17A
YLR053C				YML025C	YML6
YLR055C	SPT8			YML026C	RPS18B
YLR056W	ERG3			YML034W	SRC1
YLR057W	MNL2			YML052W	SUR7
YLR058C	SHM2			YML053C
YLR061W	RPL22A			YML054C	CYB2
YLR074C	BUD20			YML057W	CMP2
YLR075W	RPL10			YML058W-A	HUG1
YLR077W	FMP25			YML059C	NTE1
YLR084C	RAX2			YML063W	RPS1B
YLR089C	ALT1			YML064C	TEM1
YLR090W	XDJ1			YML073C	RPL6A
YLR092W	SUL2			YML088W	UFO1
YLR094C	GIS3			YML098W	TAF13
YLR099C	ICT1			YML099C	ARG81
YLR099W-A	MIM2			YML100W	TSL1
YLR100W	ERG27			YML111W	BUL2
YLR108C				YML121W	GTR1
YLR109W	AHP1			YMR001C-A
YLR110C	CCW12			YMR002W	MIX17
YLR113W	HOG1			YMR006C	PLB2
YLR120C	YPS1			YMR013C	SEC59
YLR130C	ZRT2			YMR014W	BUD22
YLR136C	TIS11			YMR015C	ERG5
YLR142W	PUT1			YMR031C	EIS1
YLR143W	DPH6			YMR032W	HOF1
YLR149C				YMR041C	ARA2
YLR150W	STM1			YMR043W	MCM1
YLR152C				YMR052W	FAR3
YLR153C	ACS2			YMR056C	AAC1
YLR154C	RNH203			YMR058W	FET3
YLR163C	MAS1			YMR062C	ARG7
YLR164W	SHH4			YMR072W	ABF2
YLR167W	RPS31			YMR083W	ADH3
YLR168C	UPS2			YMR086W	SEG1
YLR174W	IDP2			YMR095C	SNO1
YLR178C	TFS1			YMR096W	SNZ1
YLR179C				YMR107W	SPG4
YLR180W	SAM1			YMR108W	ILV2
YLR183C	TOS4			YMR120C	ADE17
YLR185W	RPL37A			YMR121C	RPL15B
YLR189C	ATG26			YMR135C	GID8
YLR205C	HMX1			YMR136W	GAT2
YLR212C	TUB4			YMR142C	RPL13B
YLR220W	CCC1			YMR143W	RPS16A
YLR224W	UCC1			YMR144W	FDO1
YLR225C				YMR173W	DDR48
YLR226W	BUR2			YMR182W-A	MIN3
YLR249W	YEF3			YMR183C	SSO2
YLR250W	SSP120			YMR186W	HSC82
YLR256W	HAP1			YMR188C	MRPS17
YLR257W				YMR189W	GCV2
YLR259C	HSP60			YMR201C	RAD14
YLR264C-A				YMR202W	ERG2
YLR278C				YMR205C	PFK2
YLR284C	ECI1			YMR216C	SKY1
YLR287C-A	RPS30A			YMR217W	GUA1
YLR301W	HRI1			YMR238W	DFG5
YLR303W	MET17			YMR240C	CUS1
YLR304C	ACO1			YMR241W	YHM2
YLR312C	ATG39			YMR242C	RPL20A
YLR312W-A	MRPL15			YMR243C	ZRC1
YLR325C	RPL38			YMR244C-A	COA6
YLR326W				YMR246W	FAA4
YLR327C	TMA10			YMR253C
YLR333C	RPS25B			YMR265C
YLR335W	NUP2			YMR266W	RSN1
YLR340W	RPP0			YMR272C	SCS7
YLR344W	RPL26A			YMR290C	HAS1
YLR346C	CIS1			YMR291W	TDA1
YLR347C	KAP95			YMR296C	LCB1
YLR348C	DIC1			YMR302C	YME2
YLR350W	ORM2			YMR306W	FKS3
YLR354C	TAL1			YMR307W	GAS1
YLR355C	ILV5			YMR313C	TGL3
YLR373C	VID22			YMR314W	PRE5
YLR380W	CSR1			YMR315W
YLR387C	REH1			YMR318C	ADH6
YLR388W	RPS29A			YNL006W	LST8
YLR389C	STE23			YNL007C	SIS1
YLR390W-A	CCW14			YNL015W	PBI2
YLR399C	BDF1			YNL016W	PUB1
YLR401C	DUS3			YNL029C	KTR5
YLR406C	RPL31B			YNL030W	HHF2
YLR406C-A				YNL031C	HHT2
YLR412C-A				YNL037C	IDH1
YLR414C	PUN1			YNL042W	BOP3
YLR415C				YNL053W	MSG5
YLR436C	ECM30			YNL065W	AQR1
YLR437C	DIF1			YNL066W	SUN4
YLR438W	CAR2			YNL067W	RPL9B
YLR439W	MRPL4			YNL069C	RPL16B
YLR441C	RPS1A			YNL077W	APJ1
YLR448W	RPL6B			YNL079C	TPM1
YLR452C	SST2			YNL080C	EOS1
YLR454W	FMP27			YNL087W	TCB2
YML007C-A	MIN4			YNL096C	RPS7B
YML007W	YAP1			YNL097C	PHO23
YML008C	ERG6			YNL098C	RAS2
YML017W	PSP2			YNL101W	AVT4
YML018C				YNL103W	MET4
YML024W	RPS17A			YNL104C	LEU4
YML025C	YML6			YNL118C	DCP2
YML026C	RPS18B			YNL124W	NAF1
YML028W	TSA1			YNL125C	ESBP6
YML034W	SRC1			YNL129W	NRK1
YML052W	SUR7			YNL130C	CPT1
YML053C				YNL132W	KRE33
YML054C	CYB2			YNL133C	FYV6
YML057W	CMP2			YNL134C
YML058W	SML1			YNL135C	FPR1
YML058W-A	HUG1			YNL141W	AAH1
YML059C	NTE1			YNL147W	LSM7
YML063W	RPS1B			YNL149C	PGA2
YML064C	TEM1			YNL160W	YGP1
YML073C	RPL6A			YNL162W	RPL42A
YML088W	UFO1			YNL169C	PSD1
YML098W	TAF13			YNL172W	APC1
YML099C	ARG81			YNL173C	MDG1
YML100W	TSL1			YNL176C	TDA7
YML100W-A				YNL178W	RPS3
YML101C	CUE4			YNL180C	RHO5
YML111W	BUL2			YNL182C	IPI3
YML121W	GTR1			YNL183C	NPR1
YMR001C-A				YNL186W	UBP10
YMR002W	MIX17			YNL190W
YMR006C	PLB2			YNL191W	DUG3
YMR013C	SEC59			YNL193W
YMR014W	BUD22			YNL208W
YMR015C	ERG5			YNL216W	RAP1
YMR031C	EIS1			YNL217W	PPN2
YMR032W	HOF1			YNL220W	ADE12
YMR041C	ARA2			YNL221C	POP1
YMR042W	ARG80			YNL234W
YMR043W	MCM1			YNL239W	LAP3
YMR052W	FAR3			YNL240C	NAR1
YMR056C	AAC1			YNL241C	ZWF1
YMR058W	FET3			YNL251C	NRD1
YMR062C	ARG7			YNL268W	LYP1
YMR072W	ABF2			YNL277W	MET2
YMR083W	ADH3			YNL278W	CAF120
YMR086W	SEG1			YNL279W	PRM1
YMR088C	VBA1			YNL280C	ERG24
YMR095C	SNO1			YNL281W	HCH1
YMR096W	SNZ1			YNL282W	POP3
YMR107W	SPG4			YNL288W	CAF40
YMR108W	ILV2			YNL289W	PCL1
YMR116C	ASC1			YNL298W	CLA4
YMR120C	ADE17			YNL302C	RPS19B
YMR121C	RPL15B			YNL311C	SKP2
YMR122W-A	NCW1			YNL327W	EGT2
YMR135C	GID8			YNR001C	CIT1
YMR136W	GAT2			YNR002C	ATO2
YMR142C	RPL13B			YNR009W	NRM1
YMR143W	RPS16A			YNR011C	PRP2
YMR144W	FDO1			YNR012W	URK1
YMR173W	DDR48			YNR013C	PHO91
YMR182W-A	MIN3			YNR014W
YMR183C	SSO2			YNR017W	TIM23
YMR186W	HSC82			YNR018W	RCF2
YMR188C	MRPS17			YNR019W	ARE2
YMR189W	GCV2			YNR028W	CPR8
YMR194C-B	CMC4			YNR050C	LYS9
YMR195W	ICY1			YOL006C	TOP1
YMR201C	RAD14			YOL011W	PLB3
YMR202W	ERG2			YOL012C	HTZ1
YMR205C	PFK2			YOL019W
YMR216C	SKY1			YOL021C	DIS3
YMR217W	GUA1			YOL025W	LAG2
YMR238W	DFG5			YOL026C	MIM1
YMR240C	CUS1			YOL030W	GAS5
YMR241W	YHM2			YOL031C	SIL1
YMR242C	RPL20A			YOL039W	RPP2A
YMR243C	ZRC1			YOL040C	RPS15
YMR244C-A	COA6			YOL052C	SPE2
YMR246W	FAA4			YOL052C-A	DDR2
YMR251W-A	HOR7			YOL057W
YMR253C				YOL059W	GPD2
YMR265C				YOL060C	MAM3
YMR266W	RSN1			YOL064C	MET22
YMR272C	SCS7			YOL086C	ADH1
YMR290C	HAS1			YOL107W
YMR291W	TDA1			YOL111C	MDY2
YMR296C	LCB1			YOL113W	SKM1
YMR302C	YME2			YOL114C	PTH4
YMR306W	FKS3			YOL117W	RRI2
YMR307W	GAS1			YOL120C	RPL18A
YMR313C	TGL3			YOL121C	RPS19A
YMR314W	PRE5			YOL125W	TRM13
YMR315W				YOL126C	MDH2
YMR318C	ADH6			YOL127W	RPL25
YNL006W	LST8			YOL128C	YGK3
YNL007C	SIS1			YOL140W	ARG8
YNL015W	PBI2			YOL151W	GRE2
YNL016W	PUB1			YOL158C	ENB1
YNL029C	KTR5			YOR007C	SGT2
YNL030W	HHF2			YOR023C	AHC1
YNL031C	HHT2			YOR027W	STI1
YNL036W	NCE103			YOR032C	HMS1
YNL037C	IDH1			YOR042W	CUE5
YNL042W	BOP3			YOR051C	ETT1
YNL053W	MSG5			YOR062C
YNL055C	POR1			YOR064C	YNG1
YNL065W	AQR1			YOR073W	SGO1
YNL066W	SUN4			YOR078W	BUD21
YNL067W	RPL9B			YOR087W	YVC1
YNL067W-B				YOR096W	RPS7A
YNL069C	RPL16B			YOR099W	KTR1
YNL077W	APJ1			YOR100C	CRC1
YNL079C	TPM1			YOR101W	RAS1
YNL080C	EOS1			YOR108W	LEU9
YNL087W	TCB2			YOR130C	ORT1
YNL096C	RPS7B			YOR138C	RUP1
YNL097C	PHO23			YOR182C	RPS30B
YNL097C-B				YOR184W	SER1
YNL098C	RAS2			YOR185C	GSP2
YNL101W	AVT4			YOR187W	TUF1
YNL103W	MET4			YOR193W	PEX27
YNL104C	LEU4			YOR221C	MCT1
YNL118C	DCP2			YOR222W	ODC2
YNL124W	NAF1			YOR226C	ISU2
YNL125C	ESBP6			YOR227W	HER1
YNL129W	NRK1			YOR229W	WTM2
YNL130C	CPT1			YOR230W	WTM1
YNL132W	KRE33			YOR231W	MKK1
YNL133C	FYV6			YOR234C	RPL33B
YNL134C				YOR236W	DFR1
YNL135C	FPR1			YOR246C	ENV9
YNL141W	AAH1			YOR269W	PAC1
YNL142W	MEP2			YOR270C	VPH1
YNL147W	LSM7			YOR271C	FSF1
YNL149C	PGA2			YOR272W	YTM1
YNL160W	YGP1			YOR273C	TPO4
YNL162W	RPL42A			YOR274W	MOD5
YNL169C	PSD1			YOR292C
YNL172W	APC1			YOR293W	RPS10A
YNL173C	MDG1			YOR299W	BUD7
YNL176C	TDA7			YOR304W	ISW2
YNL178W	RPS3			YOR306C	MCH5
YNL180C	RHO5			YOR312C	RPL20B
YNL182C	IPI3			YOR315W	SFG1
YNL183C	NPR1			YOR316C	COT1
YNL186W	UBP10			YOR317W	FAA1
YNL190W				YOR319W	HSH49
YNL191W	DUG3			YOR324C	FRT1
YNL193W				YOR327C	SNC2
YNL208W				YOR335C	ALA1
YNL216W	RAP1			YOR337W	TEA1
YNL217W	PPN2			YOR338W
YNL220W	ADE12			YOR340C	RPA43
YNL221C	POP1			YOR342C
YNL234W				YOR344C	TYE7
YNL239W	LAP3			YOR347C	PYK2
YNL240C	NAR1			YOR349W	CIN1
YNL241C	ZWF1			YOR356W	CIR2
YNL251C	NRD1			YOR363C	PIP2
YNL268W	LYP1			YOR373W	NUD1
YNL277W	MET2			YOR374W	ALD4
YNL278W	CAF120			YOR378W	AMF1
YNL279W	PRM1			YOR382W	FIT2
YNL280C	ERG24			YPL004C	LSP1
YNL281W	HCH1			YPL014W	CIP1
YNL282W	POP3			YPL015C	HST2
YNL288W	CAF40			YPL016W	SWI1
YNL289W	PCL1			YPL017C	IRC15
YNL298W	CLA4			YPL018W	CTF19
YNL302C	RPS19B			YPL019C	VTC3
YNL311C	SKP2			YPL024W	RMI1
YNL327W	EGT2			YPL026C	SKS1
YNR001C	CIT1			YPL037C	EGD1
YNR002C	ATO2			YPL048W	CAM1
YNR009W	NRM1			YPL049C	DIG1
YNR011C	PRP2			YPL055C	LGE1
YNR012W	URK1			YPL057C	SUR1
YNR013C	PHO91			YPL061W	ALD6
YNR014W				YPL068C
YNR017W	TIM23			YPL075W	GCR1
YNR018W	RCF2			YPL079W	RPL21B
YNR019W	ARE2			YPL081W	RPS9A
YNR028W	CPR8			YPL082C	MOT1
YNR050C	LYS9			YPL088W
YOL006C	TOP1			YPL089C	RLM1
YOL011W	PLB3			YPL090C	RPS6A
YOL012C	HTZ1			YPL092W	SSU1
YOL019W				YPL093W	NOG1
YOL019W-A				YPL095C	EEB1
YOL021C	DIS3			YPL106C	SSE1
YOL025W	LAG2			YPL111W	CAR1
YOL026C	MIM1			YPL112C	PEX25
YOL030W	GAS5			YPL117C	IDI1
YOL031C	SIL1			YPL126W	NAN1
YOL039W	RPP2A			YPL127C	HHO1
YOL040C	RPS15			YPL128C	TBF1
YOL052C	SPE2			YPL137C	GIP3
YOL052C-A	DDR2			YPL143W	RPL33A
YOL057W				YPL144W	POC4
YOL058W	ARG1			YPL155C	KIP2
YOL059W	GPD2			YPL163C	SVS1
YOL060C	MAM3			YPL170W	DAP1
YOL064C	MET22			YPL177C	CUP9
YOL086C	ADH1			YPL187W	MF(ALPHA)1
YOL107W				YPL189C-A	COA2
YOL109W	ZEO1			YPL189W	GUP2
YOL110W	SHR5			YPL198W	RPL7B
YOL111C	MDY2			YPL199C
YOL113W	SKM1			YPL202C	AFT2
YOL114C	PTH4			YPL207W	TYW1
YOL117W	RRI2			YPL221W	FLC1
YOL119C	MCH4			YPL222W	FMP40
YOL120C	RPL18A			YPL229W
YOL121C	RPS19A			YPL231W	FAS2
YOL125W	TRM13			YPL232W	SSO1
YOL126C	MDH2			YPL240C	HSP82
YOL127W	RPL25			YPL249C-A	RPL36B
YOL128C	YGK3			YPL252C	YAH1
YOL140W	ARG8			YPL264C
YOL151W	GRE2			YPL273W	SAM4
YOL158C	ENB1			YPL274W	SAM3
YOR007C	SGT2			YPR005C	HAL1
YOR023C	AHC1			YPR009W	SUT2
YOR027W	STI1			YPR010C	RPA135
YOR032C	HMS1			YPR010C-A	MIN8
YOR032W-A				YPR028W	YOP1
YOR042W	CUE5			YPR030W	CSR2
YOR051C	ETT1			YPR036W	VMA13
YOR052C	TMC1			YPR042C	PUF2
YOR062C				YPR043W	RPL43A
YOR063W	RPL3			YPR054W	SMK1
YOR064C	YNG1			YPR058W	YMC1
YOR073W	SGO1			YPR063C
YOR078W	BUD21			YPR065W	ROX1
YOR087W	YVC1			YPR080W	TEF1
YOR096W	RPS7A			YPR102C	RPL11A
YOR099W	KTR1			YPR103W	PRE2
YOR100C	CRC1			YPR127W
YOR101W	RAS1			YPR131C	NAT3
YOR108W	LEU9			YPR132W	RPS23B
YOR130C	ORT1			YPR138C	MEP3
YOR138C	RUP1			YPR144C	NOC4
YOR182C	RPS30B			YPR145W	ASN1
YOR184W	SER1			YPR149W	NCE102
YOR185C	GSP2			YPR151C	SUE1
YOR187W	TUF1			YPR158W	CUR1
YOR193W	PEX27			YPR161C	SGV1
YOR221C	MCT1			YPR166C	MRP2
YOR222W	ODC2			YPR167C	MET16
YOR226C	ISU2			YPR168W	NUT2
YOR227W	HER1			YPR184W	GDB1
YOR229W	WTM2			YPR192W	AQY1
YOR230W	WTM1
YOR231W	MKK1
YOR234C	RPL33B
YOR236W	DFR1
YOR246C	ENV9
YOR268C
YOR269W	PAC1
YOR270C	VPH1
YOR271C	FSF1
YOR272W	YTM1
YOR273C	TPO4
YOR274W	MOD5
YOR292C
YOR293W	RPS10A
YOR298C-A	MBF1
YOR299W	BUD7
YOR302W
YOR303W	CPA1
YOR304W	ISW2
YOR306C	MCH5
YOR312C	RPL20B
YOR315W	SFG1
YOR316C	COT1
YOR316C-A
YOR317W	FAA1
YOR319W	HSH49
YOR324C	FRT1
YOR327C	SNC2
YOR335C	ALA1
YOR337W	TEA1
YOR338W
YOR340C	RPA43
YOR342C
YOR344C	TYE7
YOR347C	PYK2
YOR348C	PUT4
YOR349W	CIN1
YOR356W	CIR2
YOR363C	PIP2
YOR369C	RPS12
YOR373W	NUD1
YOR374W	ALD4
YOR375C	GDH1
YOR378W	AMF1
YOR382W	FIT2
YPL004C	LSP1
YPL014W	CIP1
YPL015C	HST2
YPL016W	SWI1
YPL017C	IRC15
YPL018W	CTF19
YPL019C	VTC3
YPL024W	RMI1
YPL026C	SKS1
YPL037C	EGD1
YPL048W	CAM1
YPL049C	DIG1
YPL055C	LGE1
YPL056C	LCL1
YPL057C	SUR1
YPL061W	ALD6
YPL067C	HTC1
YPL068C
YPL075W	GCR1
YPL079W	RPL21B
YPL081W	RPS9A
YPL082C	MOT1
YPL088W
YPL089C	RLM1
YPL090C	RPS6A
YPL092W	SSU1
YPL093W	NOG1
YPL095C	EEB1
YPL106C	SSE1
YPL111W	CAR1
YPL112C	PEX25
YPL117C	IDI1
YPL126W	NAN1
YPL127C	HHO1
YPL128C	TBF1
YPL131W	RPL5
YPL135W	ISU1
YPL137C	GIP3
YPL143W	RPL33A
YPL144W	POC4
YPL155C	KIP2
YPL163C	SVS1
YPL170W	DAP1
YPL177C	CUP9
YPL187W	MF(ALPHA)1
YPL189C-A	COA2
YPL189W	GUP2
YPL198W	RPL7B
YPL199C
YPL202C	AFT2
YPL207W	TYW1
YPL221W	FLC1
YPL222W	FMP40
YPL229W
YPL231W	FAS2
YPL232W	SSO1
YPL240C	HSP82
YPL249C-A	RPL36B
YPL250C	ATG41
YPL252C	YAH1
YPL264C
YPL265W	DIP5
YPL273W	SAM4
YPL274W	SAM3
YPR005C	HAL1
YPR009W	SUT2
YPR010C	RPA135
YPR010C-A	MIN8
YPR028W	YOP1
YPR030W	CSR2
YPR035W	GLN1
YPR036W	VMA13
YPR036W-A	SPO24
YPR042C	PUF2
YPR043W	RPL43A
YPR054W	SMK1
YPR058W	YMC1
YPR063C
YPR065W	ROX1
YPR074C	TKL1
YPR080W	TEF1
YPR102C	RPL11A
YPR103W	PRE2
YPR127W
YPR131C	NAT3
YPR132W	RPS23B
YPR138C	MEP3
YPR144C	NOC4
YPR145W	ASN1
YPR149W	NCE102
YPR151C	SUE1
YPR158W	CUR1
YPR159C-A
YPR161C	SGV1
YPR166C	MRP2
YPR167C	MET16
YPR168W	NUT2
YPR184W	GDB1
YPR192W	AQY1
