# Supplementary material for: Transcription-dependent spreading of the Dal80 yeast GATA factor across the body of highly expressed genes
Source: PLoS Genet. 2019 Feb 28;15(2):e1007999. doi: 10.1371/journal.pgen.1007999 (PMC6413948; doi:10.1371/journal.pgen.1007999)
Supplement: S9 Table — List of gene promoters and P&O bound by Dal80-Myc13 (Columns A-B) or Gat1-Myc13 (Columns C-D) and their intersection (Columns E-F). The list of hyper-ChIPable genes is also provided (Column G) and intersection with Dal80- or Gat1-bound gene lists (Columns H-K). (XLSX) [file pgen.1007999.s016.xlsx]

## Sheet: S9 Table
A		B		C		D		E		F		G		H		I		J		K
Dal80 P only (1125)		Dal80 P&O (144)		Gat1 P only Pro (1141)		Gat1 P&O Pro (106)		Dal80 and Gat1 P only (936)		Dal80 and Gat1 P&O (79)		HyperChIPable genes (131)		Dal80P and Hyper (48)		Dal80P&O and Hyper (27)		Dal80 and Gat1 P only and Hyper (38)		Dal80 and Gat1 P&O and Hyper (19)
YAL002W	VPS8	YAL038W	CDC19	YAL001C	TFC3	YAL038W	CDC19	YAL002W	VPS8	YAL038W	CDC19	YAL003W	EFB1	YAL003W	EFB1	YAL038W	CDC19	YAL003W	EFB1	YAL038W	CDC19
YAL003W	EFB1	YBL044W		YAL002W	VPS8	YBL044W		YAL003W	EFB1	YBL044W		YAL037C-A		YBR009C	HHF1	YBR230W-A	COQ21	YBR009C	HHF1	YBR230W-A	COQ21
YAL005C	SSA1	YBL071C-B		YAL003W	EFB1	YBL071C-B		YAL005C	SSA1	YBL071C-B		YAL038W	CDC19	YBR010W	HHT1	YCL030C	HIS4	YBR010W	HHT1	YDR050C	TPI1
YAL028W	FRT2	YBR145W	ADH5	YAL005C	SSA1	YBR078W	ECM33	YAL028W	FRT2	YBR162W-A	YSY6	YBR009C	HHF1	YBR078W	ECM33	YDR050C	TPI1	YBR118W	TEF2	YER091C	MET6
YAL029C	MYO4	YBR162W-A	YSY6	YAL028W	FRT2	YBR082C	UBC4	YAL029C	MYO4	YBR196C-A		YBR010W	HHT1	YBR118W	TEF2	YDR381W	YRA1	YBR119W	MUD1	YKL096C-B
YAL039C	CYC3	YBR196C-A		YAL029C	MYO4	YBR162W-A	YSY6	YAL039C	CYC3	YBR230W-A	COQ21	YBR014C	GRX7	YBR119W	MUD1	YER056C	FCY2	YCR061W		YKL096W-A	CWP2
YAL051W	OAF1	YBR208C	DUR1,2	YAL039C	CYC3	YBR196C-A		YAL051W	OAF1	YCR012W	PGK1	YBR068C	BAP2	YCR061W		YER091C	MET6	YDL070W	BDF2	YKR039W	GAP1
YAL053W	FLC2	YBR230W-A	COQ21	YAL040C	CLN3	YBR230W-A	COQ21	YAL053W	FLC2	YCR063W	BUD31	YBR078W	ECM33	YDL070W	BDF2	YGL103W	RPL28	YDR077W	SED1	YLR058C	SHM2
YAL059W	ECM1	YCL030C	HIS4	YAL051W	OAF1	YCR012W	PGK1	YAL059W	ECM1	YDR050C	TPI1	YBR118W	TEF2	YDR077W	SED1	YKL096C-B		YDR224C	HTB1	YLR110C	CCW12
YAL060W	BDH1	YCR005C	CIT2	YAL053W	FLC2	YCR063W	BUD31	YAL060W	BDH1	YDR399W	HPT1	YBR119W	MUD1	YDR224C	HTB1	YKL096W-A	CWP2	YDR225W	HTA1	YLR355C	ILV5
YAL062W	GDH3	YCR012W	PGK1	YAL059W	ECM1	YDL055C	PSA1	YAL062W	GDH3	YDR497C	ITR1	YBR162C	TOS1	YDR225W	HTA1	YKR039W	GAP1	YEL034W	HYP2	YMR122W-A	NCW1
YAR035W	YAT1	YCR063W	BUD31	YAL060W	BDH1	YDL184C	RPL41A	YAR035W	YAT1	YDR524C-B		YBR230W-A	COQ21	YEL034W	HYP2	YLR044C	PDC1	YEL040W	UTR2	YMR194C-B	CMC4
YBL002W	HTB2	YDL067C	COX9	YAL062W	GDH3	YDR050C	TPI1	YBL002W	HTB2	YDR524W-C		YCL030C	HIS4	YEL040W	UTR2	YLR058C	SHM2	YER073W	ALD5	YMR251W-A	HOR7
YBL003C	HTA2	YDL198C	GGC1	YAR035W	YAT1	YDR399W	HPT1	YBL003C	HTA2	YDR525W-A	SNA2	YCR038C	BUD5	YER073W	ALD5	YLR075W	RPL10	YFL031W	HAC1	YOL109W	ZEO1
YBL005W	PDR3	YDL215C	GDH2	YBL002W	HTB2	YDR497C	ITR1	YBL005W	PDR3	YEL059C-A	SOM1	YCR039C	MATALPHA2	YER081W	SER3	YLR110C	CCW12	YGL076C	RPL7A	YOR063W	RPL3
YBL011W	SCT1	YDR050C	TPI1	YBL003C	HTA2	YDR524C-B		YBL011W	SCT1	YER034W		YCR061W		YFL031W	HAC1	YLR249W	YEF3	YGR060W	ERG25	YOR369C	RPS12
YBL014C	RRN6	YDR090C	ILT1	YBL005W	PDR3	YDR524W-C		YBL014C	RRN6	YER035W	EDC2	YDL054C	MCH1	YGL009C	LEU1	YLR355C	ILV5	YGR175C	ERG1	YPL131W	RPL5
YBL016W	FUS3	YDR158W	HOM2	YBL011W	SCT1	YDR525W-A	SNA2	YBL016W	FUS3	YER091C	MET6	YDL070W	BDF2	YGL076C	RPL7A	YMR122W-A	NCW1	YGR192C	TDH3	YPR035W	GLN1
YBL026W	LSM2	YDR381W	YRA1	YBL014C	RRN6	YEL020W-A	TIM9	YBL027W	RPL19B	YER159C	BUR6	YDL081C	RPP1A	YGR060W	ERG25	YMR194C-B	CMC4	YHR007C	ERG11	YPR036W-A	SPO24
YBL027W	RPL19B	YDR399W	HPT1	YBL016W	FUS3	YEL021W	URA3	YBL028C		YFR034C	PHO4	YDR034C-A		YGR175C	ERG1	YMR251W-A	HOR7	YHR141C	RPL42B
YBL028C		YDR497C	ITR1	YBL017C	PEP1	YEL027W	VMA3	YBL029C-A		YFR035C		YDR050C	TPI1	YGR191W	HIP1	YOL109W	ZEO1	YHR174W	ENO2
YBL029C-A		YDR524C-B		YBL027W	RPL19B	YEL059C-A	SOM1	YBL029W		YGL007C-A		YDR077W	SED1	YGR192C	TDH3	YOR063W	RPL3	YJL101C	GSH1
YBL029W		YDR524W-C		YBL028C		YER034W		YBL030C	PET9	YGR121W-A		YDR078C	SHU2	YHR007C	ERG11	YOR369C	RPS12	YJL158C	CIS3
YBL030C	PET9	YDR525W-A	SNA2	YBL029C-A		YER035W	EDC2	YBL032W	HEK2	YGR203W	YCH1	YDR224C	HTB1	YHR141C	RPL42B	YPL131W	RPL5	YJL159W	HSP150
YBL032W	HEK2	YEL046C	GLY1	YBL029W		YER043C	SAH1	YBL033C	RIB1	YHL006C	SHU1	YDR225W	HTA1	YHR174W	ENO2	YPR035W	GLN1	YNL029C	KTR5
YBL033C	RIB1	YEL059C-A	SOM1	YBL030C	PET9	YER091C	MET6	YBL038W	MRPL16	YHL015W-A		YDR381W	YRA1	YHR181W	SVP26	YPR036W-A	SPO24	YNL030W	HHF2
YBL038W	MRPL16	YER034W		YBL032W	HEK2	YER159C	BUR6	YBL039C	URA7	YHR037W	PUT2	YDR432W	NPL3	YJL006C	CTK2	YPR159C-A		YNL031C	HHT2
YBL039C	URA7	YER035W	EDC2	YBL033C	RIB1	YFR034C	PHO4	YBL041W	PRE7	YIL046W-A		YEL009C	GCN4	YJL101C	GSH1			YNL067W	RPL9B
YBL041W	PRE7	YER056C	FCY2	YBL038W	MRPL16	YFR035C		YBL042C	FUI1	YIL164C	NIT1	YEL033W	MTC7	YJL158C	CIS3			YNL289W	PCL1
YBL042C	FUI1	YER069W	ARG5,6	YBL039C	URA7	YGL007C-A		YBL064C	PRX1	YIL165C		YEL034W	HYP2	YJL159W	HSP150			YOR236W	DFR1
YBL055C		YER091C	MET6	YBL041W	PRE7	YGR035W-A		YBL071W-A	KTI11	YIR032C	DAL3	YEL039C	CYC7	YJR048W	CYC1			YPL081W	RPS9A
YBL064C	PRX1	YER159C	BUR6	YBL042C	FUI1	YGR121W-A		YBL072C	RPS8A	YJL028W		YEL040W	UTR2	YKR038C	KAE1			YPL198W	RPL7B
YBL071W-A	KTI11	YER175C	TMT1	YBL045C	COR1	YGR169C-A	LSO2	YBL074C	AAR2	YJL047C-A		YER026C	CHO1	YNL029C	KTR5			YPL231W	FAS2
YBL072C	RPS8A	YFR032C-A	RPL29	YBL064C	PRX1	YGR203W	YCH1	YBL085W	BOI1	YJL133C-A	DPI8	YER056C	FCY2	YNL030W	HHF2			YPR080W	TEF1
YBL074C	AAR2	YFR033C	QCR6	YBL071W-A	KTI11	YHL006C	SHU1	YBL087C	RPL23A	YJR073C	OPI3	YER073W	ALD5	YNL031C	HHT2			YPR127W
YBL075C	SSA3	YFR034C	PHO4	YBL072C	RPS8A	YHL015W-A		YBL093C	ROX3	YJR104C	SOD1	YER081W	SER3	YNL067W	RPL9B			YPR138C	MEP3
YBL085W	BOI1	YFR035C		YBL074C	AAR2	YHR037W	PUT2	YBL101C	ECM21	YKL060C	FBA1	YER091C	MET6	YNL289W	PCL1			YPR144C	NOC4
YBL087C	RPL23A	YGL007C-A		YBL085W	BOI1	YHR086W-A		YBR007C	DSF2	YKL096C-B		YER132C	PMD1	YOR236W	DFR1			YPR145W	ASN1
YBL092W	RPL32	YGL103W	RPL28	YBL086C		YIL046W-A		YBR009C	HHF1	YKL096W-A	CWP2	YFL018C	LPD1	YOR344C	TYE7
YBL093C	ROX3	YGL125W	MET13	YBL087C	RPL23A	YIL051C	MMF1	YBR010W	HHT1	YKL152C	GPM1	YFL031W	HAC1	YPL081W	RPS9A
YBL101C	ECM21	YGL202W	ARO8	YBL093C	ROX3	YIL164C	NIT1	YBR019C	GAL10	YKR039W	GAP1	YGL008C	PMA1	YPL198W	RPL7B
YBR006W	UGA2	YGR121W-A		YBL101C	ECM21	YIL165C		YBR021W	FUR4	YKR041W		YGL009C	LEU1	YPL231W	FAS2
YBR007C	DSF2	YGR125W		YBR007C	DSF2	YIR032C	DAL3	YBR025C	OLA1	YLR058C	SHM2	YGL028C	SCW11	YPR010C-A	MIN8
YBR009C	HHF1	YGR203W	YCH1	YBR008C	FLR1	YJL028W		YBR043C	QDR3	YLR099W-A	MIM2	YGL076C	RPL7A	YPR080W	TEF1
YBR010W	HHT1	YHL006C	SHU1	YBR009C	HHF1	YJL034W	KAR2	YBR048W	RPS11B	YLR110C	CCW12	YGL095C	VPS45	YPR127W
YBR016W		YHL015W	RPS20	YBR010W	HHT1	YJL047C-A		YBR049C	REB1	YLR142W	PUT1	YGL103W	RPL28	YPR138C	MEP3
YBR019C	GAL10	YHL015W-A		YBR019C	GAL10	YJL133C-A	DPI8	YBR067C	TIP1	YLR179C		YGL191W	COX13	YPR144C	NOC4
YBR021W	FUR4	YHL016C	DUR3	YBR021W	FUR4	YJL153C	INO1	YBR070C	ALG14	YLR257W		YGL226W	MTC3	YPR145W	ASN1
YBR025C	OLA1	YHL025W	SNF6	YBR023C	CHS3	YJR073C	OPI3	YBR071W		YLR303W	MET17	YGR055W	MUP1
YBR037C	SCO1	YHR018C	ARG4	YBR025C	OLA1	YJR074W	MOG1	YBR077C	SLM4	YLR355C	ILV5	YGR060W	ERG25
YBR038W	CHS2	YHR029C	YHI9	YBR029C	CDS1	YJR104C	SOD1	YBR083W	TEC1	YLR406C-A		YGR146C	ECL1
YBR042C	CST26	YHR037W	PUT2	YBR043C	QDR3	YKL060C	FBA1	YBR084C-A	RPL19A	YLR412C-A		YGR175C	ERG1
YBR043C	QDR3	YHR128W	FUR1	YBR048W	RPS11B	YKL068W-A		YBR084W	MIS1	YLR415C		YGR189C	CRH1
YBR046C	ZTA1	YHR162W	MPC2	YBR049C	REB1	YKL096C-B		YBR085C-A		YML007C-A	MIN4	YGR191W	HIP1
YBR048W	RPS11B	YIL046W-A		YBR065C	ECM2	YKL096W-A	CWP2	YBR085W	AAC3	YML028W	TSA1	YGR192C	TDH3
YBR049C	REB1	YIL053W	GPP1	YBR066C	NRG2	YKL152C	GPM1	YBR088C	POL30	YML058W	SML1	YGR234W	YHB1
YBR056W		YIL164C	NIT1	YBR067C	TIP1	YKL183C-A		YBR089C-A	NHP6B	YML100W-A		YGR235C	MIC26
YBR067C	TIP1	YIL165C		YBR070C	ALG14	YKR039W	GAP1	YBR101C	FES1	YML101C	CUE4	YHR007C	ERG11
YBR070C	ALG14	YIR017C	MET28	YBR071W		YKR041W		YBR104W	YMC2	YMR122W-A	NCW1	YHR071W	PCL5
YBR071W		YIR028W	DAL4	YBR077C	SLM4	YLR058C	SHM2	YBR105C	VID24	YMR194C-B	CMC4	YHR141C	RPL42B
YBR077C	SLM4	YIR029W	DAL2	YBR083W	TEC1	YLR099W-A	MIM2	YBR106W	SND3	YMR251W-A	HOR7	YHR174W	ENO2
YBR078W	ECM33	YIR030C	DCG1	YBR084C-A	RPL19A	YLR110C	CCW12	YBR112C	CYC8	YNL067W-B		YHR181W	SVP26
YBR082C	UBC4	YIR031C	DAL7	YBR084W	MIS1	YLR136C	TIS11	YBR114W	RAD16	YNL097C-B		YJL006C	CTK2
YBR083W	TEC1	YIR032C	DAL3	YBR085C-A		YLR142W	PUT1	YBR115C	LYS2	YOL019W-A		YJL101C	GSH1
YBR084C-A	RPL19A	YJL028W		YBR085W	AAC3	YLR179C		YBR118W	TEF2	YOL109W	ZEO1	YJL104W	PAM16
YBR084W	MIS1	YJL047C-A		YBR088C	POL30	YLR257W		YBR119W	MUD1	YOL110W	SHR5	YJL158C	CIS3
YBR085C-A		YJL088W	ARG3	YBR089C-A	NHP6B	YLR303W	MET17	YBR127C	VMA2	YOR032W-A		YJL159W	HSP150
YBR085W	AAC3	YJL133C-A	DPI8	YBR101C	FES1	YLR355C	ILV5	YBR133C	HSL7	YOR052C	TMC1	YJR048W	CYC1
YBR088C	POL30	YJL151C	SNA3	YBR104W	YMC2	YLR406C-A		YBR135W	CKS1	YOR063W	RPL3	YJR049C	UTR1
YBR089C-A	NHP6B	YJL172W	CPS1	YBR105C	VID24	YLR412C-A		YBR137W		YOR268C		YJR056C
YBR101C	FES1	YJR016C	ILV3	YBR106W	SND3	YLR415C		YBR147W	RTC2	YOR316C-A		YJR129C	EFM3
YBR104W	YMC2	YJR073C	OPI3	YBR112C	CYC8	YLR437C	DIF1	YBR150C	TBS1	YOR348C	PUT4	YKL061W	BLI1
YBR105C	VID24	YJR104C	SOD1	YBR114W	RAD16	YML007C-A	MIN4	YBR151W	APD1	YOR369C	RPS12	YKL096C-B
YBR106W	SND3	YJR109C	CPA2	YBR115C	LYS2	YML028W	TSA1	YBR153W	RIB7	YPL056C	LCL1	YKL096W-A	CWP2
YBR112C	CYC8	YJR148W	BAT2	YBR118W	TEF2	YML058W	SML1	YBR161W	CSH1	YPL067C	HTC1	YKL196C	YKT6
YBR114W	RAD16	YJR152W	DAL5	YBR119W	MUD1	YML058W-A	HUG1	YBR163W	EXO5	YPL131W	RPL5	YKR038C	KAE1
YBR115C	LYS2	YKL060C	FBA1	YBR127C	VMA2	YML100W-A		YBR177C	EHT1	YPL250C	ATG41	YKR039W	GAP1
YBR118W	TEF2	YKL096C-B		YBR133C	HSL7	YML101C	CUE4	YBR181C	RPS6B	YPR035W	GLN1	YLL028W	TPO1
YBR119W	MUD1	YKL096W-A	CWP2	YBR135W	CKS1	YMR001C-A		YBR182C-A		YPR036W-A	SPO24	YLR044C	PDC1
YBR127C	VMA2	YKL152C	GPM1	YBR137W		YMR122W-A	NCW1	YBR183W	YPC1			YLR058C	SHM2
YBR133C	HSL7	YKR034W	DAL80	YBR145W	ADH5	YMR194C-B	CMC4	YBR187W	GDT1			YLR075W	RPL10
YBR135W	CKS1	YKR039W	GAP1	YBR147W	RTC2	YMR244C-A	COA6	YBR191W	RPL21A			YLR110C	CCW12
YBR137W		YKR041W		YBR150C	TBS1	YMR251W-A	HOR7	YBR196C	PGI1			YLR154C-G
YBR147W	RTC2	YLR044C	PDC1	YBR151W	APD1	YNL067W-B		YBR201C-A	MIN7			YLR154C-H
YBR150C	TBS1	YLR053C		YBR153W	RIB7	YNL097C-B		YBR202W	MCM7			YLR154W-C	TAR1
YBR151W	APD1	YLR058C	SHM2	YBR161W	CSH1	YNL149C	PGA2	YBR218C	PYC2			YLR156C-A
YBR153W	RIB7	YLR075W	RPL10	YBR162C	TOS1	YNL178W	RPS3	YBR222C	PCS60			YLR194C	NCW2
YBR161W	CSH1	YLR089C	ALT1	YBR163W	EXO5	YNR050C	LYS9	YBR230C	OM14			YLR249W	YEF3
YBR163W	EXO5	YLR099W-A	MIM2	YBR177C	EHT1	YOL019W-A		YBR238C				YLR300W	EXG1
YBR177C	EHT1	YLR109W	AHP1	YBR181C	RPS6B	YOL109W	ZEO1	YBR248C	HIS7			YLR355C	ILV5
YBR179C	FZO1	YLR110C	CCW12	YBR182C-A		YOL110W	SHR5	YBR291C	CTP1			YLR367W	RPS22B
YBR180W	DTR1	YLR142W	PUT1	YBR183W	YPC1	YOR032W-A		YBR297W	MAL33			YLR378C	SEC61
YBR181C	RPS6B	YLR179C		YBR187W	GDT1	YOR052C	TMC1	YCL010C	SGF29			YMR099C
YBR182C-A		YLR249W	YEF3	YBR191W	RPL21A	YOR063W	RPL3	YCL018W	LEU2			YMR119W	ASI1
YBR183W	YPC1	YLR257W		YBR196C	PGI1	YOR268C		YCL024W	KCC4			YMR122W-A	NCW1
YBR187W	GDT1	YLR303W	MET17	YBR201C-A	MIN7	YOR306C	MCH5	YCL037C	SRO9			YMR145C	NDE1
YBR188C	NTC20	YLR340W	RPP0	YBR202W	MCM7	YOR316C-A		YCL040W	GLK1			YMR194C-B	CMC4
YBR189W	RPS9B	YLR355C	ILV5	YBR218C	PYC2	YOR344C	TYE7	YCL043C	PDI1			YMR251W-A	HOR7
YBR191W	RPL21A	YLR406C-A		YBR222C	PCS60	YOR348C	PUT4	YCL050C	APA1			YMR252C	MLO1
YBR196C	PGI1	YLR412C-A		YBR230C	OM14	YOR369C	RPS12	YCR024C-A	PMP1			YNL029C	KTR5
YBR201C-A	MIN7	YLR415C		YBR238C		YPL056C	LCL1	YCR031C	RPS14A			YNL030W	HHF2
YBR202W	MCM7	YML007C-A	MIN4	YBR248C	HIS7	YPL067C	HTC1	YCR047C	BUD23			YNL031C	HHT2
YBR218C	PYC2	YML028W	TSA1	YBR291C	CTP1	YPL131W	RPL5	YCR048W	ARE1			YNL032W	SIW14
YBR222C	PCS60	YML058W	SML1	YBR294W	SUL1	YPL250C	ATG41	YCR061W				YNL067W	RPL9B
YBR230C	OM14	YML100W-A		YBR297W	MAL33	YPR035W	GLN1	YCR067C	SED4			YNL284C	MRPL10
YBR238C		YML101C	CUE4	YCL008C	STP22	YPR036W-A	SPO24	YCR073C	SSK22			YNL289W	PCL1
YBR248C	HIS7	YMR042W	ARG80	YCL010C	SGF29			YCR073W-A	SOL2			YOL108C	INO4
YBR291C	CTP1	YMR088C	VBA1	YCL018W	LEU2			YDL022W	GPD1			YOL109W	ZEO1
YBR297W	MAL33	YMR116C	ASC1	YCL024W	KCC4			YDL049C	KNH1			YOR063W	RPL3
YCL009C	ILV6	YMR122W-A	NCW1	YCL030C	HIS4			YDL060W	TSR1			YOR072W-B
YCL010C	SGF29	YMR194C-B	CMC4	YCL036W	GFD2			YDL061C	RPS29B			YOR131C
YCL018W	LEU2	YMR195W	ICY1	YCL037C	SRO9			YDL070W	BDF2			YOR153W	PDR5
YCL024W	KCC4	YMR251W-A	HOR7	YCL040W	GLK1			YDL072C	YET3			YOR236W	DFR1
YCL031C	RRP7	YNL036W	NCE103	YCL043C	PDI1			YDL075W	RPL31A			YOR344C	TYE7
YCL037C	SRO9	YNL055C	POR1	YCL050C	APA1			YDL076C	RXT3			YOR369C	RPS12
YCL040W	GLK1	YNL067W-B		YCL055W	KAR4			YDL082W	RPL13A			YPL081W	RPS9A
YCL043C	PDI1	YNL097C-B		YCR009C	RVS161			YDL083C	RPS16B			YPL131W	RPL5
YCL050C	APA1	YNL142W	MEP2	YCR017C	CWH43			YDL111C	RRP42			YPL198W	RPL7B
YCL064C	CHA1	YOL019W-A		YCR024C-A	PMP1			YDL124W				YPL231W	FAS2
YCR024C-A	PMP1	YOL058W	ARG1	YCR031C	RPS14A			YDL125C	HNT1			YPR008W	HAA1
YCR031C	RPS14A	YOL109W	ZEO1	YCR047C	BUD23			YDL128W	VCX1			YPR010C-A	MIN8
YCR047C	BUD23	YOL110W	SHR5	YCR048W	ARE1			YDL130W	RPP1B			YPR035W	GLN1
YCR048W	ARE1	YOL119C	MCH4	YCR061W				YDL131W	LYS21			YPR036W-A	SPO24
YCR061W		YOR032W-A		YCR065W	HCM1			YDL133C-A	RPL41B			YPR080W	TEF1
YCR067C	SED4	YOR052C	TMC1	YCR067C	SED4			YDL133W	SRF1			YPR081C	GRS2
YCR073C	SSK22	YOR063W	RPL3	YCR069W	CPR4			YDL136W	RPL35B			YPR108W-A
YCR073W-A	SOL2	YOR268C		YCR073C	SSK22			YDL137W	ARF2			YPR127W
YDL022W	GPD1	YOR298C-A	MBF1	YCR073W-A	SOL2			YDL138W	RGT2			YPR138C	MEP3
YDL048C	STP4	YOR302W		YCR084C	TUP1			YDL155W	CLB3			YPR144C	NOC4
YDL049C	KNH1	YOR303W	CPA1	YDL020C	RPN4			YDL170W	UGA3			YPR145W	ASN1
YDL055C	PSA1	YOR316C-A		YDL022W	GPD1			YDL171C	GLT1			YPR159C-A
YDL060W	TSR1	YOR348C	PUT4	YDL047W	SIT4			YDL174C	DLD1
YDL061C	RPS29B	YOR369C	RPS12	YDL049C	KNH1			YDL181W	INH1
YDL066W	IDP1	YOR375C	GDH1	YDL060W	TSR1			YDL182W	LYS20
YDL070W	BDF2	YPL056C	LCL1	YDL061C	RPS29B			YDL191W	RPL35A
YDL072C	YET3	YPL067C	HTC1	YDL070W	BDF2			YDL199C
YDL075W	RPL31A	YPL131W	RPL5	YDL072C	YET3			YDL229W	SSB1
YDL076C	RXT3	YPL135W	ISU1	YDL075W	RPL31A			YDL230W	PTP1
YDL082W	RPL13A	YPL250C	ATG41	YDL076C	RXT3			YDL231C	BRE4
YDL083C	RPS16B	YPL265W	DIP5	YDL082W	RPL13A			YDL236W	PHO13
YDL085C-A		YPR035W	GLN1	YDL083C	RPS16B			YDR003W	RCR2
YDL095W	PMT1	YPR036W-A	SPO24	YDL111C	RRP42			YDR006C	SOK1
YDL111C	RRP42	YPR074C	TKL1	YDL124W				YDR022C	ATG31
YDL124W		YPR159C-A		YDL125C	HNT1			YDR025W	RPS11A
YDL125C	HNT1			YDL126C	CDC48			YDR034C	LYS14
YDL128W	VCX1			YDL127W	PCL2			YDR034W-B
YDL129W				YDL128W	VCX1			YDR035W	ARO3
YDL130W	RPP1B			YDL130W	RPP1B			YDR036C	EHD3
YDL130W-A	STF1			YDL131W	LYS21			YDR037W	KRS1
YDL131W	LYS21			YDL133C-A	RPL41B			YDR041W	RSM10
YDL133C-A	RPL41B			YDL133W	SRF1			YDR058C	TGL2
YDL133W	SRF1			YDL136W	RPL35B			YDR061W
YDL136W	RPL35B			YDL137W	ARF2			YDR064W	RPS13
YDL137W	ARF2			YDL138W	RGT2			YDR072C	IPT1
YDL138W	RGT2			YDL155W	CLB3			YDR073W	SNF11
YDL155W	CLB3			YDL170W	UGA3			YDR077W	SED1
YDL170W	UGA3			YDL171C	GLT1			YDR089W	VTC5
YDL171C	GLT1			YDL174C	DLD1			YDR123C	INO2
YDL174C	DLD1			YDL181W	INH1			YDR127W	ARO1
YDL180W				YDL182W	LYS20			YDR147W	EKI1
YDL181W	INH1			YDL191W	RPL35A			YDR150W	NUM1
YDL182W	LYS20			YDL198C	GGC1			YDR151C	CTH1
YDL183C				YDL199C				YDR152W	GIR2
YDL184C	RPL41A			YDL214C	PRR2			YDR153C	ENT5
YDL191W	RPL35A			YDL215C	GDH2			YDR155C	CPR1
YDL199C				YDL229W	SSB1			YDR156W	RPA14
YDL210W	UGA4			YDL230W	PTP1			YDR171W	HSP42
YDL229W	SSB1			YDL231C	BRE4			YDR173C	ARG82
YDL230W	PTP1			YDL236W	PHO13			YDR174W	HMO1
YDL231C	BRE4			YDR003W	RCR2			YDR186C	SND1
YDL236W	PHO13			YDR006C	SOK1			YDR188W	CCT6
YDR003W	RCR2			YDR007W	TRP1			YDR207C	UME6
YDR006C	SOK1			YDR022C	ATG31			YDR208W	MSS4
YDR022C	ATG31			YDR025W	RPS11A			YDR210W
YDR025W	RPS11A			YDR034C	LYS14			YDR211W	GCD6
YDR034C	LYS14			YDR034W-B				YDR214W	AHA1
YDR034W-B				YDR035W	ARO3			YDR224C	HTB1
YDR035W	ARO3			YDR036C	EHD3			YDR225W	HTA1
YDR036C	EHD3			YDR037W	KRS1			YDR226W	ADK1
YDR037W	KRS1			YDR041W	RSM10			YDR231C	COX20
YDR041W	RSM10			YDR042C				YDR232W	HEM1
YDR058C	TGL2			YDR043C	NRG1			YDR233C	RTN1
YDR061W				YDR044W	HEM13			YDR234W	LYS4
YDR064W	RPS13			YDR045C	RPC11			YDR242W	AMD2
YDR072C	IPT1			YDR052C	DBF4			YDR258C	HSP78
YDR073W	SNF11			YDR058C	TGL2			YDR262W
YDR077W	SED1			YDR061W				YDR270W	CCC2
YDR089W	VTC5			YDR064W	RPS13			YDR275W	BSC2
YDR099W	BMH2			YDR072C	IPT1			YDR276C	PMP3
YDR119W	VBA4			YDR073W	SNF11			YDR297W	SUR2
YDR123C	INO2			YDR077W	SED1			YDR309C	GIC2
YDR127W	ARO1			YDR089W	VTC5			YDR313C	PIB1
YDR147W	EKI1			YDR090C	ILT1			YDR345C	HXT3
YDR150W	NUM1			YDR113C	PDS1			YDR347W	MRP1
YDR151C	CTH1			YDR123C	INO2			YDR357C	CNL1
YDR152W	GIR2			YDR127W	ARO1			YDR358W	GGA1
YDR153C	ENT5			YDR147W	EKI1			YDR384C	ATO3
YDR155C	CPR1			YDR150W	NUM1			YDR385W	EFT2
YDR156W	RPA14			YDR151C	CTH1			YDR390C	UBA2
YDR171W	HSP42			YDR152W	GIR2			YDR441C	APT2
YDR173C	ARG82			YDR153C	ENT5			YDR447C	RPS17B
YDR174W	HMO1			YDR155C	CPR1			YDR448W	ADA2
YDR186C	SND1			YDR156W	RPA14			YDR450W	RPS18A
YDR188W	CCT6			YDR158W	HOM2			YDR451C	YHP1
YDR207C	UME6			YDR171W	HSP42			YDR470C	UGO1
YDR208W	MSS4			YDR173C	ARG82			YDR471W	RPL27B
YDR210W				YDR174W	HMO1			YDR481C	PHO8
YDR211W	GCD6			YDR186C	SND1			YDR487C	RIB3
YDR214W	AHA1			YDR188W	CCT6			YDR490C	PKH1
YDR224C	HTB1			YDR207C	UME6			YDR492W	IZH1
YDR225W	HTA1			YDR208W	MSS4			YDR496C	PUF6
YDR226W	ADK1			YDR210W				YDR499W	LCD1
YDR231C	COX20			YDR211W	GCD6			YDR500C	RPL37B
YDR232W	HEM1			YDR214W	AHA1			YDR501W	PLM2
YDR233C	RTN1			YDR222W				YDR502C	SAM2
YDR234W	LYS4			YDR224C	HTB1			YDR507C	GIN4
YDR242W	AMD2			YDR225W	HTA1			YDR510W	SMT3
YDR244W	PEX5			YDR226W	ADK1			YDR516C	EMI2
YDR258C	HSP78			YDR231C	COX20			YDR524C	AGE1
YDR262W				YDR232W	HEM1			YDR527W	RBA50
YDR270W	CCC2			YDR233C	RTN1			YDR529C	QCR7
YDR275W	BSC2			YDR234W	LYS4			YDR533C	HSP31
YDR276C	PMP3			YDR242W	AMD2			YEL007W	MIT1
YDR297W	SUR2			YDR258C	HSP78			YEL017C-A	PMP2
YDR309C	GIC2			YDR262W				YEL017W	GTT3
YDR313C	PIB1			YDR264C	AKR1			YEL024W	RIP1
YDR341C				YDR270W	CCC2			YEL026W	SNU13
YDR345C	HXT3			YDR275W	BSC2			YEL032W	MCM3
YDR347W	MRP1			YDR276C	PMP3			YEL034W	HYP2
YDR354W	TRP4			YDR297W	SUR2			YEL036C	ANP1
YDR357C	CNL1			YDR309C	GIC2			YEL040W	UTR2
YDR358W	GGA1			YDR313C	PIB1			YEL044W	IES6
YDR359C	EAF1			YDR345C	HXT3			YEL054C	RPL12A
YDR362C	TFC6			YDR347W	MRP1			YEL055C	POL5
YDR363W	ESC2			YDR357C	CNL1			YEL060C	PRB1
YDR380W	ARO10			YDR358W	GGA1			YEL063C	CAN1
YDR384C	ATO3			YDR381W	YRA1			YEL065W	SIT1
YDR385W	EFT2			YDR384C	ATO3			YEL071W	DLD3
YDR390C	UBA2			YDR385W	EFT2			YEL072W	RMD6
YDR441C	APT2			YDR390C	UBA2			YER001W	MNN1
YDR447C	RPS17B			YDR441C	APT2			YER019C-A	SBH2
YDR448W	ADA2			YDR447C	RPS17B			YER019W	ISC1
YDR450W	RPS18A			YDR448W	ADA2			YER020W	GPA2
YDR451C	YHP1			YDR450W	RPS18A			YER024W	YAT2
YDR470C	UGO1			YDR451C	YHP1			YER028C	MIG3
YDR471W	RPL27B			YDR452W	PPN1			YER031C	YPT31
YDR481C	PHO8			YDR470C	UGO1			YER033C	ZRG8
YDR487C	RIB3			YDR471W	RPL27B			YER036C	ARB1
YDR490C	PKH1			YDR472W	TRS31			YER037W	PHM8
YDR492W	IZH1			YDR481C	PHO8			YER044C	ERG28
YDR496C	PUF6			YDR487C	RIB3			YER046W	SPO73
YDR499W	LCD1			YDR490C	PKH1			YER052C	HOM3
YDR500C	RPL37B			YDR492W	IZH1			YER055C	HIS1
YDR501W	PLM2			YDR496C	PUF6			YER056C-A	RPL34A
YDR502C	SAM2			YDR499W	LCD1			YER068W	MOT2
YDR507C	GIN4			YDR500C	RPL37B			YER073W	ALD5
YDR510W	SMT3			YDR501W	PLM2			YER074W	RPS24A
YDR516C	EMI2			YDR502C	SAM2			YER075C	PTP3
YDR524C	AGE1			YDR507C	GIN4			YER085C
YDR527W	RBA50			YDR510W	SMT3			YER086W	ILV1
YDR529C	QCR7			YDR516C	EMI2			YER088C	DOT6
YDR530C	APA2			YDR524C	AGE1			YER092W	IES5
YDR531W	CAB1			YDR527W	RBA50			YER094C	PUP3
YDR533C	HSP31			YDR529C	QCR7			YER095W	RAD51
YEL007W	MIT1			YDR533C	HSP31			YER103W	SSA4
YEL017C-A	PMP2			YEL007W	MIT1			YER116C	SLX8
YEL017W	GTT3			YEL017C-A	PMP2			YER117W	RPL23B
YEL021W	URA3			YEL017W	GTT3			YER130C	COM2
YEL024W	RIP1			YEL024W	RIP1			YER131W	RPS26B
YEL026W	SNU13			YEL026W	SNU13			YER136W	GDI1
YEL027W	VMA3			YEL032W	MCM3			YER137C
YEL032W	MCM3			YEL034W	HYP2			YER145C	FTR1
YEL034W	HYP2			YEL036C	ANP1			YER146W	LSM5
YEL036C	ANP1			YEL040W	UTR2			YER150W	SPI1
YEL040W	UTR2			YEL044W	IES6			YER155C	BEM2
YEL044W	IES6			YEL046C	GLY1			YER168C	CCA1
YEL054C	RPL12A			YEL054C	RPL12A			YER177W	BMH1
YEL055C	POL5			YEL055C	POL5			YER178W	PDA1
YEL058W	PCM1			YEL060C	PRB1			YER185W	PUG1
YEL060C	PRB1			YEL063C	CAN1			YFL016C	MDJ1
YEL063C	CAN1			YEL065W	SIT1			YFL021W	GAT1
YEL065W	SIT1			YEL071W	DLD3			YFL022C	FRS2
YEL071W	DLD3			YEL072W	RMD6			YFL023W	BUD27
YEL072W	RMD6			YER001W	MNN1			YFL024C	EPL1
YER001W	MNN1			YER019C-A	SBH2			YFL030W	AGX1
YER019C-A	SBH2			YER019W	ISC1			YFL031W	HAC1
YER019W	ISC1			YER020W	GPA2			YFL037W	TUB2
YER020W	GPA2			YER024W	YAT2			YFL038C	YPT1
YER024W	YAT2			YER028C	MIG3			YFL039C	ACT1
YER028C	MIG3			YER031C	YPT31			YFL054C	AQY3
YER031C	YPT31			YER032W	FIR1			YFR006W
YER033C	ZRG8			YER033C	ZRG8			YFR036W	CDC26
YER036C	ARB1			YER036C	ARB1			YFR039C	OSW7
YER037W	PHM8			YER037W	PHM8			YFR055W	IRC7
YER043C	SAH1			YER044C	ERG28			YGL001C	ERG26
YER044C	ERG28			YER046W	SPO73			YGL012W	ERG4
YER046W	SPO73			YER052C	HOM3			YGL013C	PDR1
YER052C	HOM3			YER055C	HIS1			YGL030W	RPL30
YER055C	HIS1			YER056C	FCY2			YGL031C	RPL24A
YER056C-A	RPL34A			YER056C-A	RPL34A			YGL035C	MIG1
YER068W	MOT2			YER065C	ICL1			YGL037C	PNC1
YER073W	ALD5			YER068W	MOT2			YGL038C	OCH1
YER074W	RPS24A			YER069W	ARG5,6			YGL040C	HEM2
YER075C	PTP3			YER073W	ALD5			YGL056C	SDS23
YER081W	SER3			YER074W	RPS24A			YGL062W	PYC1
YER085C				YER075C	PTP3			YGL076C	RPL7A
YER086W	ILV1			YER078C	ICP55			YGL077C	HNM1
YER088C	DOT6			YER085C				YGL096W	TOS8
YER092W	IES5			YER086W	ILV1			YGL101W	YGK1
YER094C	PUP3			YER088C	DOT6			YGL115W	SNF4
YER095W	RAD51			YER092W	IES5			YGL123W	RPS2
YER102W	RPS8B			YER094C	PUP3			YGL134W	PCL10
YER103W	SSA4			YER095W	RAD51			YGL135W	RPL1B
YER116C	SLX8			YER103W	SSA4			YGL145W	TIP20
YER117W	RPL23B			YER116C	SLX8			YGL146C	RRT6
YER130C	COM2			YER117W	RPL23B			YGL147C	RPL9A
YER131W	RPS26B			YER130C	COM2			YGL150C	INO80
YER136W	GDI1			YER131W	RPS26B			YGL166W	CUP2
YER137C				YER136W	GDI1			YGL186C	TPN1
YER145C	FTR1			YER137C				YGL188C-A
YER146W	LSM5			YER144C	UBP5			YGL189C	RPS26A
YER150W	SPI1			YER145C	FTR1			YGL197W	MDS3
YER155C	BEM2			YER146W	LSM5			YGL206C	CHC1
YER168C	CCA1			YER150W	SPI1			YGL209W	MIG2
YER174C	GRX4			YER155C	BEM2			YGL219C	MDM34
YER177W	BMH1			YER163C	GCG1			YGL225W	VRG4
YER178W	PDA1			YER168C	CCA1			YGL228W	SHE10
YER180C-A	SLO1			YER175C	TMT1			YGL253W	HXK2
YER185W	PUG1			YER177W	BMH1			YGR020C	VMA7
YFL016C	MDJ1			YER178W	PDA1			YGR021W	DPC29
YFL021W	GAT1			YER185W	PUG1			YGR027C	RPS25A
YFL022C	FRS2			YFL016C	MDJ1			YGR031C-A	NAG1
YFL023W	BUD27			YFL021W	GAT1			YGR031W	IMO32
YFL024C	EPL1			YFL022C	FRS2			YGR033C	TIM21
YFL030W	AGX1			YFL023W	BUD27			YGR034W	RPL26B
YFL031W	HAC1			YFL024C	EPL1			YGR035C
YFL037W	TUB2			YFL030W	AGX1			YGR047C	TFC4
YFL038C	YPT1			YFL031W	HAC1			YGR048W	UFD1
YFL039C	ACT1			YFL037W	TUB2			YGR060W	ERG25
YFL054C	AQY3			YFL038C	YPT1			YGR061C	ADE6
YFR006W				YFL039C	ACT1			YGR065C	VHT1
YFR009W	GCN20			YFL054C	AQY3			YGR078C	PAC10
YFR025C	HIS2			YFR006W				YGR079W
YFR029W	PTR3			YFR028C	CDC14			YGR085C	RPL11B
YFR030W	MET10			YFR032C-A	RPL29			YGR086C	PIL1
YFR031C-A	RPL2A			YFR033C	QCR6			YGR092W	DBF2
YFR036W	CDC26			YFR036W	CDC26			YGR110W	CLD1
YFR039C	OSW7			YFR039C	OSW7			YGR117C
YFR055W	IRC7			YFR055W	IRC7			YGR118W	RPS23A
YGL001C	ERG26			YGL001C	ERG26			YGR121C	MEP1
YGL009C	LEU1			YGL006W-A				YGR122W
YGL012W	ERG4			YGL008C	PMA1			YGR124W	ASN2
YGL013C	PDR1			YGL012W	ERG4			YGR142W	BTN2
YGL029W	CGR1			YGL013C	PDR1			YGR146C-A
YGL030W	RPL30			YGL030W	RPL30			YGR148C	RPL24B
YGL031C	RPL24A			YGL031C	RPL24A			YGR152C	RSR1
YGL035C	MIG1			YGL035C	MIG1			YGR154C	GTO1
YGL037C	PNC1			YGL036W				YGR155W	CYS4
YGL038C	OCH1			YGL037C	PNC1			YGR156W	PTI1
YGL040C	HEM2			YGL038C	OCH1			YGR157W	CHO2
YGL050W	TYW3			YGL040C	HEM2			YGR159C	NSR1
YGL056C	SDS23			YGL056C	SDS23			YGR161C	RTS3
YGL062W	PYC1			YGL062W	PYC1			YGR161W-C
YGL076C	RPL7A			YGL076C	RPL7A			YGR162W	TIF4631
YGL077C	HNM1			YGL077C	HNM1			YGR170W	PSD2
YGL083W	SCY1			YGL096W	TOS8			YGR175C	ERG1
YGL096W	TOS8			YGL101W	YGK1			YGR180C	RNR4
YGL101W	YGK1			YGL103W	RPL28			YGR192C	TDH3
YGL115W	SNF4			YGL115W	SNF4			YGR197C	SNG1
YGL117W				YGL123W	RPS2			YGR198W	YPP1
YGL123W	RPS2			YGL125W	MET13			YGR202C	PCT1
YGL134W	PCL10			YGL134W	PCL10			YGR204W	ADE3
YGL135W	RPL1B			YGL135W	RPL1B			YGR210C
YGL145W	TIP20			YGL145W	TIP20			YGR211W	ZPR1
YGL146C	RRT6			YGL146C	RRT6			YGR214W	RPS0A
YGL147C	RPL9A			YGL147C	RPL9A			YGR221C	TOS2
YGL148W	ARO2			YGL150C	INO80			YGR238C	KEL2
YGL150C	INO80			YGL157W	ARI1			YGR239C	PEX21
YGL166W	CUP2			YGL162W	SUT1			YGR244C	LSC2
YGL184C	STR3			YGL166W	CUP2			YGR254W	ENO1
YGL186C	TPN1			YGL186C	TPN1			YGR255C	COQ6
YGL187C	COX4			YGL188C-A				YGR279C	SCW4
YGL188C-A				YGL189C	RPS26A			YGR280C	PXR1
YGL189C	RPS26A			YGL197W	MDS3			YHL001W	RPL14B
YGL196W	DSD1			YGL202W	ARO8			YHL004W	MRP4
YGL197W	MDS3			YGL206C	CHC1			YHL007C	STE20
YGL206C	CHC1			YGL209W	MIG2			YHL020C	OPI1
YGL209W	MIG2			YGL219C	MDM34			YHL026C
YGL219C	MDM34			YGL225W	VRG4			YHL028W	WSC4
YGL225W	VRG4			YGL228W	SHE10			YHL029C	OCA5
YGL228W	SHE10			YGL229C	SAP4			YHL033C	RPL8A
YGL236C	MTO1			YGL253W	HXK2			YHL040C	ARN1
YGL253W	HXK2			YGR008C	STF2			YHR005C	GPA1
YGR019W	UGA1			YGR020C	VMA7			YHR005C-A	TIM10
YGR020C	VMA7			YGR021W	DPC29			YHR007C	ERG11
YGR021W	DPC29			YGR027C	RPS25A			YHR008C	SOD2
YGR027C	RPS25A			YGR031C-A	NAG1			YHR010W	RPL27A
YGR031C-A	NAG1			YGR031W	IMO32			YHR019C	DED81
YGR031W	IMO32			YGR032W	GSC2			YHR020W
YGR033C	TIM21			YGR033C	TIM21			YHR021C	RPS27B
YGR034W	RPL26B			YGR034W	RPL26B			YHR021W-A	ECM12
YGR035C				YGR035C				YHR023W	MYO1
YGR037C	ACB1			YGR040W	KSS1			YHR031C	RRM3
YGR044C	RME1			YGR046W	TAM41			YHR033W
YGR047C	TFC4			YGR047C	TFC4			YHR038W	RRF1
YGR048W	UFD1			YGR048W	UFD1			YHR041C	SRB2
YGR060W	ERG25			YGR060W	ERG25			YHR042W	NCP1
YGR061C	ADE6			YGR061C	ADE6			YHR047C	AAP1
YGR065C	VHT1			YGR065C	VHT1			YHR048W	YHK8
YGR078C	PAC10			YGR078C	PAC10			YHR049W	FSH1
YGR079W				YGR079W				YHR067W	HTD2
YGR085C	RPL11B			YGR085C	RPL11B			YHR083W	SAM35
YGR086C	PIL1			YGR086C	PIL1			YHR094C	HXT1
YGR092W	DBF2			YGR087C	PDC6			YHR097C
YGR106C	VOA1			YGR092W	DBF2			YHR098C	SFB3
YGR110W	CLD1			YGR097W	ASK10			YHR099W	TRA1
YGR117C				YGR110W	CLD1			YHR137W	ARO9
YGR118W	RPS23A			YGR117C				YHR141C	RPL42B
YGR120C	COG2			YGR118W	RPS23A			YHR144C	DCD1
YGR121C	MEP1			YGR121C	MEP1			YHR149C	SKG6
YGR122W				YGR122W				YHR150W	PEX28
YGR124W	ASN2			YGR124W	ASN2			YHR151C	MTC6
YGR126W				YGR125W				YHR152W	SPO12
YGR142W	BTN2			YGR142W	BTN2			YHR163W	SOL3
YGR146C-A				YGR146C-A				YHR174W	ENO2
YGR148C	RPL24B			YGR148C	RPL24B			YHR175W	CTR2
YGR152C	RSR1			YGR152C	RSR1			YHR179W	OYE2
YGR154C	GTO1			YGR153W				YHR183W	GND1
YGR155W	CYS4			YGR154C	GTO1			YHR193C	EGD2
YGR156W	PTI1			YGR155W	CYS4			YHR194W	MDM31
YGR157W	CHO2			YGR156W	PTI1			YHR203C	RPS4B
YGR159C	NSR1			YGR157W	CHO2			YHR208W	BAT1
YGR161C	RTS3			YGR159C	NSR1			YIL009W	FAA3
YGR161W-C				YGR161C	RTS3			YIL018W	RPL2B
YGR162W	TIF4631			YGR161W-C				YIL033C	BCY1
YGR165W	MRPS35			YGR162W	TIF4631			YIL046W	MET30
YGR169C-A	LSO2			YGR170W	PSD2			YIL047C	SYG1
YGR170W	PSD2			YGR175C	ERG1			YIL050W	PCL7
YGR175C	ERG1			YGR177C	ATF2			YIL055C
YGR180C	RNR4			YGR180C	RNR4			YIL056W	VHR1
YGR183C	QCR9			YGR189C	CRH1			YIL061C	SNP1
YGR191W	HIP1			YGR192C	TDH3			YIL069C	RPS24B
YGR192C	TDH3			YGR197C	SNG1			YIL074C	SER33
YGR197C	SNG1			YGR198W	YPP1			YIL077C	RCI37
YGR198W	YPP1			YGR202C	PCT1			YIL094C	LYS12
YGR202C	PCT1			YGR204W	ADE3			YIL099W	SGA1
YGR204W	ADE3			YGR210C				YIL116W	HIS5
YGR210C				YGR211W	ZPR1			YIL117C	PRM5
YGR211W	ZPR1			YGR214W	RPS0A			YIL118W	RHO3
YGR214W	RPS0A			YGR221C	TOS2			YIL120W	QDR1
YGR221C	TOS2			YGR238C	KEL2			YIL121W	QDR2
YGR223C	HSV2			YGR239C	PEX21			YIL130W	ASG1
YGR238C	KEL2			YGR244C	LSC2			YIL131C	FKH1
YGR239C	PEX21			YGR254W	ENO1			YIL133C	RPL16A
YGR243W	MPC3			YGR255C	COQ6			YIL146C	ATG32
YGR244C	LSC2			YGR279C	SCW4			YIL148W	RPL40A
YGR254W	ENO1			YGR280C	PXR1			YIL159W	BNR1
YGR255C	COQ6			YGR282C	BGL2			YIL160C	POT1
YGR268C	HUA1			YHL001W	RPL14B			YIR016W
YGR279C	SCW4			YHL004W	MRP4			YIR018W	YAP5
YGR280C	PXR1			YHL007C	STE20			YIR027C	DAL1
YHL001W	RPL14B			YHL015W	RPS20			YIR033W	MGA2
YHL004W	MRP4			YHL016C	DUR3			YIR034C	LYS1
YHL007C	STE20			YHL020C	OPI1			YJL026W	RNR2
YHL020C	OPI1			YHL025W	SNF6			YJL029C	VPS53
YHL021C	AIM17			YHL026C				YJL042W	MHP1
YHL023C	NPR3			YHL028W	WSC4			YJL043W
YHL026C				YHL029C	OCA5			YJL044C	GYP6
YHL028W	WSC4			YHL033C	RPL8A			YJL048C	UBX6
YHL029C	OCA5			YHL040C	ARN1			YJL076W	NET1
YHL033C	RPL8A			YHL047C	ARN2			YJL082W	IML2
YHL040C	ARN1			YHR005C	GPA1			YJL084C	ALY2
YHR005C	GPA1			YHR005C-A	TIM10			YJL089W	SIP4
YHR005C-A	TIM10			YHR007C	ERG11			YJL101C	GSH1
YHR007C	ERG11			YHR008C	SOD2			YJL107C
YHR008C	SOD2			YHR010W	RPL27A			YJL110C	GZF3
YHR010W	RPL27A			YHR018C	ARG4			YJL115W	ASF1
YHR015W	MIP6			YHR019C	DED81			YJL117W	PHO86
YHR019C	DED81			YHR020W				YJL134W	LCB3
YHR020W				YHR021C	RPS27B			YJL136C	RPS21B
YHR021C	RPS27B			YHR021W-A	ECM12			YJL141C	YAK1
YHR021W-A	ECM12			YHR023W	MYO1			YJL148W	RPA34
YHR023W	MYO1			YHR029C	YHI9			YJL149W	DAS1
YHR028C	DAP2			YHR030C	SLT2			YJL154C	VPS35
YHR031C	RRM3			YHR031C	RRM3			YJL157C	FAR1
YHR033W				YHR033W				YJL158C	CIS3
YHR038W	RRF1			YHR038W	RRF1			YJL159W	HSP150
YHR041C	SRB2			YHR041C	SRB2			YJL171C	TOH1
YHR042W	NCP1			YHR042W	NCP1			YJL177W	RPL17B
YHR047C	AAP1			YHR047C	AAP1			YJL178C	ATG27
YHR048W	YHK8			YHR048W	YHK8			YJL186W	MNN5
YHR049W	FSH1			YHR049W	FSH1			YJL187C	SWE1
YHR051W	COX6			YHR061C	GIC1			YJL189W	RPL39
YHR067W	HTD2			YHR067W	HTD2			YJL190C	RPS22A
YHR083W	SAM35			YHR083W	SAM35			YJL192C	SOP4
YHR094C	HXT1			YHR094C	HXT1			YJL194W	CDC6
YHR097C				YHR097C				YJL196C	ELO1
YHR098C	SFB3			YHR098C	SFB3			YJL200C	ACO2
YHR099W	TRA1			YHR099W	TRA1			YJL210W	PEX2
YHR137W	ARO9			YHR113W	APE4			YJL212C	OPT1
YHR141C	RPL42B			YHR128W	FUR1			YJR001W	AVT1
YHR144C	DCD1			YHR137W	ARO9			YJR025C	BNA1
YHR149C	SKG6			YHR141C	RPL42B			YJR045C	SSC1
YHR150W	PEX28			YHR144C	DCD1			YJR046W	TAH11
YHR151C	MTC6			YHR149C	SKG6			YJR047C	ANB1
YHR152W	SPO12			YHR150W	PEX28			YJR052W	RAD7
YHR163W	SOL3			YHR151C	MTC6			YJR055W	HIT1
YHR174W	ENO2			YHR152W	SPO12			YJR072C	NPA3
YHR175W	CTR2			YHR162W	MPC2			YJR094W-A	RPL43B
YHR179W	OYE2			YHR163W	SOL3			YJR101W	RSM26
YHR181W	SVP26			YHR174W	ENO2			YJR103W	URA8
YHR183W	GND1			YHR175W	CTR2			YJR105W	ADO1
YHR193C	EGD2			YHR179W	OYE2			YJR110W	YMR1
YHR194W	MDM31			YHR183W	GND1			YJR113C	RSM7
YHR195W	NVJ1			YHR190W	ERG9			YJR119C	JHD2
YHR200W	RPN10			YHR193C	EGD2			YJR127C	RSF2
YHR203C	RPS4B			YHR194W	MDM31			YJR137C	MET5
YHR208W	BAT1			YHR203C	RPS4B			YJR139C	HOM6
YIL009W	FAA3			YHR208W	BAT1			YJR145C	RPS4A
YIL014C-A				YIL009W	FAA3			YJR147W	HMS2
YIL018W	RPL2B			YIL018W	RPL2B			YJR149W
YIL033C	BCY1			YIL033C	BCY1			YKL001C	MET14
YIL046W	MET30			YIL046W	MET30			YKL006W	RPL14A
YIL047C	SYG1			YIL047C	SYG1			YKL007W	CAP1
YIL050W	PCL7			YIL050W	PCL7			YKL008C	LAC1
YIL051C	MMF1			YIL053W	GPP1			YKL015W	PUT3
YIL052C	RPL34B			YIL055C				YKL023C-A	MIN9
YIL055C				YIL056W	VHR1			YKL023W
YIL056W	VHR1			YIL061C	SNP1			YKL029C	MAE1
YIL061C	SNP1			YIL069C	RPS24B			YKL032C	IXR1
YIL069C	RPS24B			YIL074C	SER33			YKL035W	UGP1
YIL074C	SER33			YIL077C	RCI37			YKL051W	SFK1
YIL077C	RCI37			YIL094C	LYS12			YKL052C	ASK1
YIL094C	LYS12			YIL099W	SGA1			YKL056C	TMA19
YIL099W	SGA1			YIL109C	SEC24			YKL057C	NUP120
YIL114C	POR2			YIL116W	HIS5			YKL062W	MSN4
YIL116W	HIS5			YIL117C	PRM5			YKL063C
YIL117C	PRM5			YIL118W	RHO3			YKL080W	VMA5
YIL118W	RHO3			YIL119C	RPI1			YKL081W	TEF4
YIL120W	QDR1			YIL120W	QDR1			YKL103C	APE1
YIL121W	QDR2			YIL121W	QDR2			YKL110C	KTI12
YIL130W	ASG1			YIL123W	SIM1			YKL120W	OAC1
YIL131C	FKH1			YIL130W	ASG1			YKL142W	MRP8
YIL133C	RPL16A			YIL131C	FKH1			YKL171W	NNK1
YIL146C	ATG32			YIL133C	RPL16A			YKL180W	RPL17A
YIL148W	RPL40A			YIL134C-A				YKL183W	LOT5
YIL159W	BNR1			YIL140W	AXL2			YKL186C	MTR2
YIL160C	POT1			YIL146C	ATG32			YKL201C	MNN4
YIR016W				YIL148W	RPL40A			YKL210W	UBA1
YIR018W	YAP5			YIL159W	BNR1			YKL216W	URA1
YIR027C	DAL1			YIL160C	POT1			YKR003W	OSH6
YIR033W	MGA2			YIR016W				YKR004C	ECM9
YIR034C	LYS1			YIR017C	MET28			YKR009C	FOX2
YJL006C	CTK2			YIR018W	YAP5			YKR011C
YJL011C	RPC17			YIR027C	DAL1			YKR013W	PRY2
YJL026W	RNR2			YIR028W	DAL4			YKR024C	DBP7
YJL029C	VPS53			YIR029W	DAL2			YKR031C	SPO14
YJL034W	KAR2			YIR031C	DAL7			YKR052C	MRS4
YJL042W	MHP1			YIR033W	MGA2			YKR074W	AIM29
YJL043W				YIR034C	LYS1			YKR080W	MTD1
YJL044C	GYP6			YJL001W	PRE3			YKR089C	TGL4
YJL048C	UBX6			YJL002C	OST1			YKR092C	SRP40
YJL076W	NET1			YJL026W	RNR2			YKR094C	RPL40B
YJL082W	IML2			YJL029C	VPS53			YLL012W	YEH1
YJL083W	TAX4			YJL035C	TAD2			YLL018C-A	COX19
YJL084C	ALY2			YJL042W	MHP1			YLL024C	SSA2
YJL089W	SIP4			YJL043W				YLL026W	HSP104
YJL101C	GSH1			YJL044C	GYP6			YLL027W	ISA1
YJL107C				YJL048C	UBX6			YLL029W	FRA1
YJL110C	GZF3			YJL076W	NET1			YLL039C	UBI4
YJL115W	ASF1			YJL078C	PRY3			YLL045C	RPL8B
YJL117W	PHO86			YJL082W	IML2			YLL051C	FRE6
YJL127C-B	MCO6			YJL084C	ALY2			YLR018C	POM34
YJL130C	URA2			YJL088W	ARG3			YLR023C	IZH3
YJL134W	LCB3			YJL089W	SIP4			YLR034C	SMF3
YJL136C	RPS21B			YJL101C	GSH1			YLR042C
YJL141C	YAK1			YJL107C				YLR043C	TRX1
YJL148W	RPA34			YJL110C	GZF3			YLR048W	RPS0B
YJL149W	DAS1			YJL115W	ASF1			YLR055C	SPT8
YJL153C	INO1			YJL117W	PHO86			YLR056W	ERG3
YJL154C	VPS35			YJL134W	LCB3			YLR057W	MNL2
YJL157C	FAR1			YJL136C	RPS21B			YLR061W	RPL22A
YJL158C	CIS3			YJL140W	RPB4			YLR074C	BUD20
YJL159W	HSP150			YJL141C	YAK1			YLR077W	FMP25
YJL163C				YJL148W	RPA34			YLR084C	RAX2
YJL171C	TOH1			YJL149W	DAS1			YLR090W	XDJ1
YJL177W	RPL17B			YJL151C	SNA3			YLR092W	SUL2
YJL178C	ATG27			YJL154C	VPS35			YLR094C	GIS3
YJL186W	MNN5			YJL157C	FAR1			YLR099C	ICT1
YJL187C	SWE1			YJL158C	CIS3			YLR100W	ERG27
YJL189W	RPL39			YJL159W	HSP150			YLR108C
YJL190C	RPS22A			YJL171C	TOH1			YLR113W	HOG1
YJL192C	SOP4			YJL172W	CPS1			YLR120C	YPS1
YJL194W	CDC6			YJL177W	RPL17B			YLR130C	ZRT2
YJL196C	ELO1			YJL178C	ATG27			YLR149C
YJL200C	ACO2			YJL186W	MNN5			YLR150W	STM1
YJL210W	PEX2			YJL187C	SWE1			YLR153C	ACS2
YJL212C	OPT1			YJL189W	RPL39			YLR154C	RNH203
YJL217W	REE1			YJL190C	RPS22A			YLR167W	RPS31
YJR001W	AVT1			YJL192C	SOP4			YLR168C	UPS2
YJR008W	MHO1			YJL194W	CDC6			YLR174W	IDP2
YJR025C	BNA1			YJL196C	ELO1			YLR178C	TFS1
YJR045C	SSC1			YJL200C	ACO2			YLR180W	SAM1
YJR046W	TAH11			YJL201W	ECM25			YLR183C	TOS4
YJR047C	ANB1			YJL210W	PEX2			YLR185W	RPL37A
YJR048W	CYC1			YJL212C	OPT1			YLR189C	ATG26
YJR052W	RAD7			YJR001W	AVT1			YLR205C	HMX1
YJR055W	HIT1			YJR003C	MRX12			YLR212C	TUB4
YJR059W	PTK2			YJR016C	ILV3			YLR220W	CCC1
YJR072C	NPA3			YJR025C	BNA1			YLR224W	UCC1
YJR074W	MOG1			YJR045C	SSC1			YLR225C
YJR077C	MIR1			YJR046W	TAH11			YLR226W	BUR2
YJR092W	BUD4			YJR047C	ANB1			YLR250W	SSP120
YJR094W-A	RPL43B			YJR052W	RAD7			YLR256W	HAP1
YJR101W	RSM26			YJR054W	KCH1			YLR259C	HSP60
YJR103W	URA8			YJR055W	HIT1			YLR278C
YJR105W	ADO1			YJR062C	NTA1			YLR284C	ECI1
YJR110W	YMR1			YJR072C	NPA3			YLR301W	HRI1
YJR111C	PXP2			YJR075W	HOC1			YLR304C	ACO1
YJR113C	RSM7			YJR094W-A	RPL43B			YLR312C	ATG39
YJR119C	JHD2			YJR101W	RSM26			YLR312W-A	MRPL15
YJR123W	RPS5			YJR103W	URA8			YLR325C	RPL38
YJR127C	RSF2			YJR105W	ADO1			YLR326W
YJR137C	MET5			YJR109C	CPA2			YLR327C	TMA10
YJR139C	HOM6			YJR110W	YMR1			YLR333C	RPS25B
YJR145C	RPS4A			YJR113C	RSM7			YLR335W	NUP2
YJR147W	HMS2			YJR117W	STE24			YLR344W	RPL26A
YJR149W				YJR119C	JHD2			YLR346C	CIS1
YKL001C	MET14			YJR127C	RSF2			YLR347C	KAP95
YKL006W	RPL14A			YJR137C	MET5			YLR348C	DIC1
YKL007W	CAP1			YJR139C	HOM6			YLR350W	ORM2
YKL008C	LAC1			YJR145C	RPS4A			YLR354C	TAL1
YKL015W	PUT3			YJR147W	HMS2			YLR380W	CSR1
YKL016C	ATP7			YJR148W	BAT2			YLR387C	REH1
YKL023C-A	MIN9			YJR149W				YLR388W	RPS29A
YKL023W				YJR152W	DAL5			YLR389C	STE23
YKL029C	MAE1			YKL001C	MET14			YLR390W-A	CCW14
YKL032C	IXR1			YKL006W	RPL14A			YLR399C	BDF1
YKL035W	UGP1			YKL007W	CAP1			YLR401C	DUS3
YKL051W	SFK1			YKL008C	LAC1			YLR414C	PUN1
YKL052C	ASK1			YKL015W	PUT3			YLR436C	ECM30
YKL056C	TMA19			YKL023C-A	MIN9			YLR438W	CAR2
YKL057C	NUP120			YKL023W				YLR441C	RPS1A
YKL062W	MSN4			YKL029C	MAE1			YLR448W	RPL6B
YKL063C				YKL032C	IXR1			YLR452C	SST2
YKL068W-A				YKL035W	UGP1			YML007W	YAP1
YKL080W	VMA5			YKL039W	PTM1			YML008C	ERG6
YKL081W	TEF4			YKL051W	SFK1			YML017W	PSP2
YKL103C	APE1			YKL052C	ASK1			YML018C
YKL110C	KTI12			YKL056C	TMA19			YML024W	RPS17A
YKL120W	OAC1			YKL057C	NUP120			YML025C	YML6
YKL142W	MRP8			YKL062W	MSN4			YML026C	RPS18B
YKL171W	NNK1			YKL063C				YML034W	SRC1
YKL180W	RPL17A			YKL068W	NUP100			YML052W	SUR7
YKL183W	LOT5			YKL080W	VMA5			YML053C
YKL186C	MTR2			YKL081W	TEF4			YML057W	CMP2
YKL201C	MNN4			YKL084W	HOT13			YML059C	NTE1
YKL210W	UBA1			YKL096W	CWP1			YML063W	RPS1B
YKL211C	TRP3			YKL103C	APE1			YML064C	TEM1
YKL216W	URA1			YKL104C	GFA1			YML073C	RPL6A
YKR003W	OSH6			YKL110C	KTI12			YML088W	UFO1
YKR004C	ECM9			YKL120W	OAC1			YML098W	TAF13
YKR009C	FOX2			YKL142W	MRP8			YML099C	ARG81
YKR011C				YKL171W	NNK1			YML111W	BUL2
YKR013W	PRY2			YKL180W	RPL17A			YML121W	GTR1
YKR024C	DBP7			YKL183W	LOT5			YMR006C	PLB2
YKR031C	SPO14			YKL186C	MTR2			YMR013C	SEC59
YKR035W-A	DID2			YKL198C	PTK1			YMR014W	BUD22
YKR038C	KAE1			YKL201C	MNN4			YMR015C	ERG5
YKR052C	MRS4			YKL210W	UBA1			YMR031C	EIS1
YKR058W	GLG1			YKL216W	URA1			YMR032W	HOF1
YKR074W	AIM29			YKR003W	OSH6			YMR041C	ARA2
YKR080W	MTD1			YKR004C	ECM9			YMR043W	MCM1
YKR089C	TGL4			YKR009C	FOX2			YMR056C	AAC1
YKR092C	SRP40			YKR011C				YMR058W	FET3
YKR094C	RPL40B			YKR013W	PRY2			YMR072W	ABF2
YLL012W	YEH1			YKR024C	DBP7			YMR083W	ADH3
YLL018C-A	COX19			YKR031C	SPO14			YMR086W	SEG1
YLL024C	SSA2			YKR034W	DAL80			YMR108W	ILV2
YLL026W	HSP104			YKR052C	MRS4			YMR120C	ADE17
YLL027W	ISA1			YKR071C	DRE2			YMR121C	RPL15B
YLL029W	FRA1			YKR074W	AIM29			YMR135C	GID8
YLL039C	UBI4			YKR075C				YMR136W	GAT2
YLL045C	RPL8B			YKR076W	ECM4			YMR142C	RPL13B
YLL051C	FRE6			YKR080W	MTD1			YMR143W	RPS16A
YLL055W	YCT1			YKR089C	TGL4			YMR144W	FDO1
YLR018C	POM34			YKR091W	SRL3			YMR173W	DDR48
YLR023C	IZH3			YKR092C	SRP40			YMR182W-A	MIN3
YLR034C	SMF3			YKR094C	RPL40B			YMR183C	SSO2
YLR042C				YLL012W	YEH1			YMR186W	HSC82
YLR043C	TRX1			YLL018C-A	COX19			YMR201C	RAD14
YLR048W	RPS0B			YLL024C	SSA2			YMR202W	ERG2
YLR055C	SPT8			YLL026W	HSP104			YMR205C	PFK2
YLR056W	ERG3			YLL027W	ISA1			YMR216C	SKY1
YLR057W	MNL2			YLL029W	FRA1			YMR217W	GUA1
YLR061W	RPL22A			YLL039C	UBI4			YMR238W	DFG5
YLR074C	BUD20			YLL045C	RPL8B			YMR240C	CUS1
YLR077W	FMP25			YLL049W	LDB18			YMR241W	YHM2
YLR084C	RAX2			YLL051C	FRE6			YMR242C	RPL20A
YLR090W	XDJ1			YLR007W	NSE1			YMR243C	ZRC1
YLR092W	SUL2			YLR018C	POM34			YMR246W	FAA4
YLR094C	GIS3			YLR023C	IZH3			YMR253C
YLR099C	ICT1			YLR028C	ADE16			YMR265C
YLR100W	ERG27			YLR034C	SMF3			YMR266W	RSN1
YLR108C				YLR042C				YMR272C	SCS7
YLR113W	HOG1			YLR043C	TRX1			YMR290C	HAS1
YLR120C	YPS1			YLR044C	PDC1			YMR291W	TDA1
YLR130C	ZRT2			YLR048W	RPS0B			YMR296C	LCB1
YLR136C	TIS11			YLR053C				YMR302C	YME2
YLR143W	DPH6			YLR055C	SPT8			YMR306W	FKS3
YLR149C				YLR056W	ERG3			YMR307W	GAS1
YLR150W	STM1			YLR057W	MNL2			YMR313C	TGL3
YLR152C				YLR061W	RPL22A			YMR314W	PRE5
YLR153C	ACS2			YLR074C	BUD20			YMR315W
YLR154C	RNH203			YLR075W	RPL10			YMR318C	ADH6
YLR163C	MAS1			YLR077W	FMP25			YNL006W	LST8
YLR164W	SHH4			YLR084C	RAX2			YNL007C	SIS1
YLR167W	RPS31			YLR089C	ALT1			YNL015W	PBI2
YLR168C	UPS2			YLR090W	XDJ1			YNL016W	PUB1
YLR174W	IDP2			YLR092W	SUL2			YNL029C	KTR5
YLR178C	TFS1			YLR094C	GIS3			YNL030W	HHF2
YLR180W	SAM1			YLR099C	ICT1			YNL031C	HHT2
YLR183C	TOS4			YLR100W	ERG27			YNL037C	IDH1
YLR185W	RPL37A			YLR108C				YNL042W	BOP3
YLR189C	ATG26			YLR109W	AHP1			YNL053W	MSG5
YLR205C	HMX1			YLR113W	HOG1			YNL065W	AQR1
YLR212C	TUB4			YLR120C	YPS1			YNL066W	SUN4
YLR220W	CCC1			YLR121C	YPS3			YNL067W	RPL9B
YLR224W	UCC1			YLR126C				YNL069C	RPL16B
YLR225C				YLR130C	ZRT2			YNL077W	APJ1
YLR226W	BUR2			YLR137W	RKM5			YNL079C	TPM1
YLR250W	SSP120			YLR149C				YNL080C	EOS1
YLR256W	HAP1			YLR150W	STM1			YNL087W	TCB2
YLR259C	HSP60			YLR153C	ACS2			YNL096C	RPS7B
YLR264C-A				YLR154C	RNH203			YNL097C	PHO23
YLR278C				YLR167W	RPS31			YNL098C	RAS2
YLR284C	ECI1			YLR168C	UPS2			YNL101W	AVT4
YLR287C-A	RPS30A			YLR174W	IDP2			YNL103W	MET4
YLR301W	HRI1			YLR178C	TFS1			YNL104C	LEU4
YLR304C	ACO1			YLR180W	SAM1			YNL124W	NAF1
YLR312C	ATG39			YLR183C	TOS4			YNL125C	ESBP6
YLR312W-A	MRPL15			YLR185W	RPL37A			YNL129W	NRK1
YLR325C	RPL38			YLR189C	ATG26			YNL130C	CPT1
YLR326W				YLR197W	NOP56			YNL132W	KRE33
YLR327C	TMA10			YLR205C	HMX1			YNL133C	FYV6
YLR333C	RPS25B			YLR212C	TUB4			YNL134C
YLR335W	NUP2			YLR213C	CRR1			YNL160W	YGP1
YLR344W	RPL26A			YLR214W	FRE1			YNL162W	RPL42A
YLR346C	CIS1			YLR220W	CCC1			YNL169C	PSD1
YLR347C	KAP95			YLR224W	UCC1			YNL172W	APC1
YLR348C	DIC1			YLR225C				YNL173C	MDG1
YLR350W	ORM2			YLR226W	BUR2			YNL176C	TDA7
YLR354C	TAL1			YLR247C	IRC20			YNL180C	RHO5
YLR373C	VID22			YLR249W	YEF3			YNL183C	NPR1
YLR380W	CSR1			YLR250W	SSP120			YNL186W	UBP10
YLR387C	REH1			YLR256W	HAP1			YNL190W
YLR388W	RPS29A			YLR259C	HSP60			YNL191W	DUG3
YLR389C	STE23			YLR278C				YNL193W
YLR390W-A	CCW14			YLR284C	ECI1			YNL208W
YLR399C	BDF1			YLR298C	YHC1			YNL216W	RAP1
YLR401C	DUS3			YLR300W	EXG1			YNL217W	PPN2
YLR406C	RPL31B			YLR301W	HRI1			YNL220W	ADE12
YLR414C	PUN1			YLR304C	ACO1			YNL221C	POP1
YLR436C	ECM30			YLR312C	ATG39			YNL234W
YLR437C	DIF1			YLR312W-A	MRPL15			YNL239W	LAP3
YLR438W	CAR2			YLR314C	CDC3			YNL240C	NAR1
YLR439W	MRPL4			YLR325C	RPL38			YNL241C	ZWF1
YLR441C	RPS1A			YLR326W				YNL268W	LYP1
YLR448W	RPL6B			YLR327C	TMA10			YNL277W	MET2
YLR452C	SST2			YLR333C	RPS25B			YNL278W	CAF120
YLR454W	FMP27			YLR335W	NUP2			YNL279W	PRM1
YML007W	YAP1			YLR344W	RPL26A			YNL280C	ERG24
YML008C	ERG6			YLR346C	CIS1			YNL281W	HCH1
YML017W	PSP2			YLR347C	KAP95			YNL282W	POP3
YML018C				YLR348C	DIC1			YNL288W	CAF40
YML024W	RPS17A			YLR350W	ORM2			YNL289W	PCL1
YML025C	YML6			YLR351C	NIT3			YNL298W	CLA4
YML026C	RPS18B			YLR354C	TAL1			YNL302C	RPS19B
YML034W	SRC1			YLR372W	ELO3			YNL327W	EGT2
YML052W	SUR7			YLR378C	SEC61			YNR009W	NRM1
YML053C				YLR380W	CSR1			YNR011C	PRP2
YML054C	CYB2			YLR387C	REH1			YNR012W	URK1
YML057W	CMP2			YLR388W	RPS29A			YNR013C	PHO91
YML058W-A	HUG1			YLR389C	STE23			YNR014W
YML059C	NTE1			YLR390W	ECM19			YNR017W	TIM23
YML063W	RPS1B			YLR390W-A	CCW14			YNR018W	RCF2
YML064C	TEM1			YLR399C	BDF1			YNR019W	ARE2
YML073C	RPL6A			YLR401C	DUS3			YNR028W	CPR8
YML088W	UFO1			YLR414C	PUN1			YOL006C	TOP1
YML098W	TAF13			YLR417W	VPS36			YOL011W	PLB3
YML099C	ARG81			YLR432W	IMD3			YOL012C	HTZ1
YML100W	TSL1			YLR436C	ECM30			YOL019W
YML111W	BUL2			YLR438W	CAR2			YOL021C	DIS3
YML121W	GTR1			YLR441C	RPS1A			YOL025W	LAG2
YMR001C-A				YLR448W	RPL6B			YOL026C	MIM1
YMR002W	MIX17			YLR452C	SST2			YOL030W	GAS5
YMR006C	PLB2			YML007W	YAP1			YOL031C	SIL1
YMR013C	SEC59			YML008C	ERG6			YOL039W	RPP2A
YMR014W	BUD22			YML017W	PSP2			YOL040C	RPS15
YMR015C	ERG5			YML018C				YOL052C	SPE2
YMR031C	EIS1			YML024W	RPS17A			YOL052C-A	DDR2
YMR032W	HOF1			YML025C	YML6			YOL059W	GPD2
YMR041C	ARA2			YML026C	RPS18B			YOL060C	MAM3
YMR043W	MCM1			YML034W	SRC1			YOL086C	ADH1
YMR052W	FAR3			YML052W	SUR7			YOL107W
YMR056C	AAC1			YML053C				YOL111C	MDY2
YMR058W	FET3			YML057W	CMP2			YOL113W	SKM1
YMR062C	ARG7			YML059C	NTE1			YOL114C	PTH4
YMR072W	ABF2			YML063W	RPS1B			YOL120C	RPL18A
YMR083W	ADH3			YML064C	TEM1			YOL121C	RPS19A
YMR086W	SEG1			YML073C	RPL6A			YOL125W	TRM13
YMR095C	SNO1			YML075C	HMG1			YOL126C	MDH2
YMR096W	SNZ1			YML088W	UFO1			YOL128C	YGK3
YMR107W	SPG4			YML098W	TAF13			YOL151W	GRE2
YMR108W	ILV2			YML099C	ARG81			YOL158C	ENB1
YMR120C	ADE17			YML102W	CAC2			YOR023C	AHC1
YMR121C	RPL15B			YML111W	BUL2			YOR027W	STI1
YMR135C	GID8			YML121W	GTR1			YOR051C	ETT1
YMR136W	GAT2			YML130C	ERO1			YOR062C
YMR142C	RPL13B			YMR006C	PLB2			YOR064C	YNG1
YMR143W	RPS16A			YMR008C	PLB1			YOR073W	SGO1
YMR144W	FDO1			YMR013C	SEC59			YOR078W	BUD21
YMR173W	DDR48			YMR014W	BUD22			YOR087W	YVC1
YMR182W-A	MIN3			YMR015C	ERG5			YOR099W	KTR1
YMR183C	SSO2			YMR031C	EIS1			YOR101W	RAS1
YMR186W	HSC82			YMR032W	HOF1			YOR108W	LEU9
YMR188C	MRPS17			YMR039C	SUB1			YOR138C	RUP1
YMR189W	GCV2			YMR040W	YET2			YOR182C	RPS30B
YMR201C	RAD14			YMR041C	ARA2			YOR184W	SER1
YMR202W	ERG2			YMR042W	ARG80			YOR187W	TUF1
YMR205C	PFK2			YMR043W	MCM1			YOR193W	PEX27
YMR216C	SKY1			YMR056C	AAC1			YOR221C	MCT1
YMR217W	GUA1			YMR058W	FET3			YOR222W	ODC2
YMR238W	DFG5			YMR070W	MOT3			YOR226C	ISU2
YMR240C	CUS1			YMR071C	TVP18			YOR227W	HER1
YMR241W	YHM2			YMR072W	ABF2			YOR229W	WTM2
YMR242C	RPL20A			YMR083W	ADH3			YOR230W	WTM1
YMR243C	ZRC1			YMR086W	SEG1			YOR234C	RPL33B
YMR244C-A	COA6			YMR088C	VBA1			YOR236W	DFR1
YMR246W	FAA4			YMR108W	ILV2			YOR246C	ENV9
YMR253C				YMR116C	ASC1			YOR269W	PAC1
YMR265C				YMR120C	ADE17			YOR271C	FSF1
YMR266W	RSN1			YMR121C	RPL15B			YOR272W	YTM1
YMR272C	SCS7			YMR124W	EPO1			YOR273C	TPO4
YMR290C	HAS1			YMR135C	GID8			YOR274W	MOD5
YMR291W	TDA1			YMR136W	GAT2			YOR292C
YMR296C	LCB1			YMR142C	RPL13B			YOR293W	RPS10A
YMR302C	YME2			YMR143W	RPS16A			YOR312C	RPL20B
YMR306W	FKS3			YMR144W	FDO1			YOR315W	SFG1
YMR307W	GAS1			YMR173W	DDR48			YOR316C	COT1
YMR313C	TGL3			YMR182C	RGM1			YOR317W	FAA1
YMR314W	PRE5			YMR182W-A	MIN3			YOR319W	HSH49
YMR315W				YMR183C	SSO2			YOR324C	FRT1
YMR318C	ADH6			YMR184W	ADD37			YOR327C	SNC2
YNL006W	LST8			YMR186W	HSC82			YOR337W	TEA1
YNL007C	SIS1			YMR195W	ICY1			YOR338W
YNL015W	PBI2			YMR201C	RAD14			YOR342C
YNL016W	PUB1			YMR202W	ERG2			YOR349W	CIN1
YNL029C	KTR5			YMR205C	PFK2			YOR373W	NUD1
YNL030W	HHF2			YMR216C	SKY1			YOR374W	ALD4
YNL031C	HHT2			YMR217W	GUA1			YOR378W	AMF1
YNL037C	IDH1			YMR238W	DFG5			YOR382W	FIT2
YNL042W	BOP3			YMR240C	CUS1			YPL004C	LSP1
YNL053W	MSG5			YMR241W	YHM2			YPL014W	CIP1
YNL065W	AQR1			YMR242C	RPL20A			YPL015C	HST2
YNL066W	SUN4			YMR243C	ZRC1			YPL016W	SWI1
YNL067W	RPL9B			YMR246W	FAA4			YPL017C	IRC15
YNL069C	RPL16B			YMR253C				YPL019C	VTC3
YNL077W	APJ1			YMR265C				YPL024W	RMI1
YNL079C	TPM1			YMR266W	RSN1			YPL026C	SKS1
YNL080C	EOS1			YMR272C	SCS7			YPL037C	EGD1
YNL087W	TCB2			YMR290C	HAS1			YPL048W	CAM1
YNL096C	RPS7B			YMR291W	TDA1			YPL049C	DIG1
YNL097C	PHO23			YMR296C	LCB1			YPL055C	LGE1
YNL098C	RAS2			YMR302C	YME2			YPL057C	SUR1
YNL101W	AVT4			YMR306W	FKS3			YPL061W	ALD6
YNL103W	MET4			YMR307W	GAS1			YPL068C
YNL104C	LEU4			YMR313C	TGL3			YPL075W	GCR1
YNL118C	DCP2			YMR314W	PRE5			YPL079W	RPL21B
YNL124W	NAF1			YMR315W				YPL081W	RPS9A
YNL125C	ESBP6			YMR318C	ADH6			YPL082C	MOT1
YNL129W	NRK1			YNL006W	LST8			YPL088W
YNL130C	CPT1			YNL007C	SIS1			YPL089C	RLM1
YNL132W	KRE33			YNL011C				YPL093W	NOG1
YNL133C	FYV6			YNL015W	PBI2			YPL095C	EEB1
YNL134C				YNL016W	PUB1			YPL106C	SSE1
YNL135C	FPR1			YNL029C	KTR5			YPL111W	CAR1
YNL141W	AAH1			YNL030W	HHF2			YPL112C	PEX25
YNL147W	LSM7			YNL031C	HHT2			YPL117C	IDI1
YNL149C	PGA2			YNL036W	NCE103			YPL126W	NAN1
YNL160W	YGP1			YNL037C	IDH1			YPL127C	HHO1
YNL162W	RPL42A			YNL042W	BOP3			YPL128C	TBF1
YNL169C	PSD1			YNL053W	MSG5			YPL137C	GIP3
YNL172W	APC1			YNL055C	POR1			YPL143W	RPL33A
YNL173C	MDG1			YNL065W	AQR1			YPL144W	POC4
YNL176C	TDA7			YNL066W	SUN4			YPL163C	SVS1
YNL178W	RPS3			YNL067W	RPL9B			YPL170W	DAP1
YNL180C	RHO5			YNL069C	RPL16B			YPL177C	CUP9
YNL182C	IPI3			YNL077W	APJ1			YPL187W	MF(ALPHA)1
YNL183C	NPR1			YNL078W	NIS1			YPL189C-A	COA2
YNL186W	UBP10			YNL079C	TPM1			YPL189W	GUP2
YNL190W				YNL080C	EOS1			YPL198W	RPL7B
YNL191W	DUG3			YNL087W	TCB2			YPL199C
YNL193W				YNL096C	RPS7B			YPL202C	AFT2
YNL208W				YNL097C	PHO23			YPL221W	FLC1
YNL216W	RAP1			YNL098C	RAS2			YPL231W	FAS2
YNL217W	PPN2			YNL101W	AVT4			YPL232W	SSO1
YNL220W	ADE12			YNL103W	MET4			YPL240C	HSP82
YNL221C	POP1			YNL104C	LEU4			YPL249C-A	RPL36B
YNL234W				YNL111C	CYB5			YPR005C	HAL1
YNL239W	LAP3			YNL124W	NAF1			YPR009W	SUT2
YNL240C	NAR1			YNL125C	ESBP6			YPR010C	RPA135
YNL241C	ZWF1			YNL129W	NRK1			YPR028W	YOP1
YNL251C	NRD1			YNL130C	CPT1			YPR036W	VMA13
YNL268W	LYP1			YNL132W	KRE33			YPR042C	PUF2
YNL277W	MET2			YNL133C	FYV6			YPR043W	RPL43A
YNL278W	CAF120			YNL134C				YPR054W	SMK1
YNL279W	PRM1			YNL142W	MEP2			YPR063C
YNL280C	ERG24			YNL154C	YCK2			YPR065W	ROX1
YNL281W	HCH1			YNL160W	YGP1			YPR080W	TEF1
YNL282W	POP3			YNL162W	RPL42A			YPR102C	RPL11A
YNL288W	CAF40			YNL169C	PSD1			YPR103W	PRE2
YNL289W	PCL1			YNL172W	APC1			YPR127W
YNL298W	CLA4			YNL173C	MDG1			YPR131C	NAT3
YNL302C	RPS19B			YNL176C	TDA7			YPR132W	RPS23B
YNL311C	SKP2			YNL180C	RHO5			YPR138C	MEP3
YNL327W	EGT2			YNL183C	NPR1			YPR144C	NOC4
YNR001C	CIT1			YNL186W	UBP10			YPR145W	ASN1
YNR002C	ATO2			YNL190W				YPR149W	NCE102
YNR009W	NRM1			YNL191W	DUG3			YPR151C	SUE1
YNR011C	PRP2			YNL192W	CHS1			YPR158W	CUR1
YNR012W	URK1			YNL193W				YPR166C	MRP2
YNR013C	PHO91			YNL208W				YPR167C	MET16
YNR014W				YNL209W	SSB2			YPR168W	NUT2
YNR017W	TIM23			YNL216W	RAP1			YPR184W	GDB1
YNR018W	RCF2			YNL217W	PPN2			YPR192W	AQY1
YNR019W	ARE2			YNL220W	ADE12
YNR028W	CPR8			YNL221C	POP1
YNR050C	LYS9			YNL234W
YOL006C	TOP1			YNL239W	LAP3
YOL011W	PLB3			YNL240C	NAR1
YOL012C	HTZ1			YNL241C	ZWF1
YOL019W				YNL268W	LYP1
YOL021C	DIS3			YNL277W	MET2
YOL025W	LAG2			YNL278W	CAF120
YOL026C	MIM1			YNL279W	PRM1
YOL030W	GAS5			YNL280C	ERG24
YOL031C	SIL1			YNL281W	HCH1
YOL039W	RPP2A			YNL282W	POP3
YOL040C	RPS15			YNL288W	CAF40
YOL052C	SPE2			YNL289W	PCL1
YOL052C-A	DDR2			YNL298W	CLA4
YOL057W				YNL302C	RPS19B
YOL059W	GPD2			YNL327W	EGT2
YOL060C	MAM3			YNR009W	NRM1
YOL064C	MET22			YNR011C	PRP2
YOL086C	ADH1			YNR012W	URK1
YOL107W				YNR013C	PHO91
YOL111C	MDY2			YNR014W
YOL113W	SKM1			YNR017W	TIM23
YOL114C	PTH4			YNR018W	RCF2
YOL117W	RRI2			YNR019W	ARE2
YOL120C	RPL18A			YNR028W	CPR8
YOL121C	RPS19A			YNR049C	MSO1
YOL125W	TRM13			YNR067C	DSE4
YOL126C	MDH2			YOL006C	TOP1
YOL127W	RPL25			YOL007C	CSI2
YOL128C	YGK3			YOL011W	PLB3
YOL140W	ARG8			YOL012C	HTZ1
YOL151W	GRE2			YOL019W
YOL158C	ENB1			YOL021C	DIS3
YOR007C	SGT2			YOL025W	LAG2
YOR023C	AHC1			YOL026C	MIM1
YOR027W	STI1			YOL030W	GAS5
YOR032C	HMS1			YOL031C	SIL1
YOR042W	CUE5			YOL039W	RPP2A
YOR051C	ETT1			YOL040C	RPS15
YOR062C				YOL052C	SPE2
YOR064C	YNG1			YOL052C-A	DDR2
YOR073W	SGO1			YOL058W	ARG1
YOR078W	BUD21			YOL059W	GPD2
YOR087W	YVC1			YOL060C	MAM3
YOR096W	RPS7A			YOL086C	ADH1
YOR099W	KTR1			YOL107W
YOR100C	CRC1			YOL111C	MDY2
YOR101W	RAS1			YOL113W	SKM1
YOR108W	LEU9			YOL114C	PTH4
YOR130C	ORT1			YOL119C	MCH4
YOR138C	RUP1			YOL120C	RPL18A
YOR182C	RPS30B			YOL121C	RPS19A
YOR184W	SER1			YOL125W	TRM13
YOR185C	GSP2			YOL126C	MDH2
YOR187W	TUF1			YOL128C	YGK3
YOR193W	PEX27			YOL151W	GRE2
YOR221C	MCT1			YOL158C	ENB1
YOR222W	ODC2			YOR023C	AHC1
YOR226C	ISU2			YOR027W	STI1
YOR227W	HER1			YOR051C	ETT1
YOR229W	WTM2			YOR062C
YOR230W	WTM1			YOR064C	YNG1
YOR231W	MKK1			YOR066W	MSA1
YOR234C	RPL33B			YOR073W	SGO1
YOR236W	DFR1			YOR078W	BUD21
YOR246C	ENV9			YOR087W	YVC1
YOR269W	PAC1			YOR089C	VPS21
YOR270C	VPH1			YOR092W	ECM3
YOR271C	FSF1			YOR099W	KTR1
YOR272W	YTM1			YOR101W	RAS1
YOR273C	TPO4			YOR108W	LEU9
YOR274W	MOD5			YOR138C	RUP1
YOR292C				YOR153W	PDR5
YOR293W	RPS10A			YOR182C	RPS30B
YOR299W	BUD7			YOR184W	SER1
YOR304W	ISW2			YOR187W	TUF1
YOR306C	MCH5			YOR193W	PEX27
YOR312C	RPL20B			YOR198C	BFR1
YOR315W	SFG1			YOR212W	STE4
YOR316C	COT1			YOR221C	MCT1
YOR317W	FAA1			YOR222W	ODC2
YOR319W	HSH49			YOR224C	RPB8
YOR324C	FRT1			YOR226C	ISU2
YOR327C	SNC2			YOR227W	HER1
YOR335C	ALA1			YOR229W	WTM2
YOR337W	TEA1			YOR230W	WTM1
YOR338W				YOR234C	RPL33B
YOR340C	RPA43			YOR236W	DFR1
YOR342C				YOR246C	ENV9
YOR344C	TYE7			YOR247W	SRL1
YOR347C	PYK2			YOR269W	PAC1
YOR349W	CIN1			YOR271C	FSF1
YOR356W	CIR2			YOR272W	YTM1
YOR363C	PIP2			YOR273C	TPO4
YOR373W	NUD1			YOR274W	MOD5
YOR374W	ALD4			YOR291W	YPK9
YOR378W	AMF1			YOR292C
YOR382W	FIT2			YOR293W	RPS10A
YPL004C	LSP1			YOR298C-A	MBF1
YPL014W	CIP1			YOR302W
YPL015C	HST2			YOR312C	RPL20B
YPL016W	SWI1			YOR315W	SFG1
YPL017C	IRC15			YOR316C	COT1
YPL018W	CTF19			YOR317W	FAA1
YPL019C	VTC3			YOR319W	HSH49
YPL024W	RMI1			YOR324C	FRT1
YPL026C	SKS1			YOR326W	MYO2
YPL037C	EGD1			YOR327C	SNC2
YPL048W	CAM1			YOR337W	TEA1
YPL049C	DIG1			YOR338W
YPL055C	LGE1			YOR342C
YPL057C	SUR1			YOR349W	CIN1
YPL061W	ALD6			YOR372C	NDD1
YPL068C				YOR373W	NUD1
YPL075W	GCR1			YOR374W	ALD4
YPL079W	RPL21B			YOR375C	GDH1
YPL081W	RPS9A			YOR378W	AMF1
YPL082C	MOT1			YOR382W	FIT2
YPL088W				YPL003W	ULA1
YPL089C	RLM1			YPL004C	LSP1
YPL090C	RPS6A			YPL014W	CIP1
YPL092W	SSU1			YPL015C	HST2
YPL093W	NOG1			YPL016W	SWI1
YPL095C	EEB1			YPL017C	IRC15
YPL106C	SSE1			YPL019C	VTC3
YPL111W	CAR1			YPL024W	RMI1
YPL112C	PEX25			YPL026C	SKS1
YPL117C	IDI1			YPL032C	SVL3
YPL126W	NAN1			YPL037C	EGD1
YPL127C	HHO1			YPL048W	CAM1
YPL128C	TBF1			YPL049C	DIG1
YPL137C	GIP3			YPL055C	LGE1
YPL143W	RPL33A			YPL057C	SUR1
YPL144W	POC4			YPL061W	ALD6
YPL155C	KIP2			YPL068C
YPL163C	SVS1			YPL075W	GCR1
YPL170W	DAP1			YPL079W	RPL21B
YPL177C	CUP9			YPL081W	RPS9A
YPL187W	MF(ALPHA)1			YPL082C	MOT1
YPL189C-A	COA2			YPL088W
YPL189W	GUP2			YPL089C	RLM1
YPL198W	RPL7B			YPL093W	NOG1
YPL199C				YPL095C	EEB1
YPL202C	AFT2			YPL106C	SSE1
YPL207W	TYW1			YPL111W	CAR1
YPL221W	FLC1			YPL112C	PEX25
YPL222W	FMP40			YPL117C	IDI1
YPL229W				YPL126W	NAN1
YPL231W	FAS2			YPL127C	HHO1
YPL232W	SSO1			YPL128C	TBF1
YPL240C	HSP82			YPL135W	ISU1
YPL249C-A	RPL36B			YPL137C	GIP3
YPL252C	YAH1			YPL143W	RPL33A
YPL264C				YPL144W	POC4
YPL273W	SAM4			YPL163C	SVS1
YPL274W	SAM3			YPL170W	DAP1
YPR005C	HAL1			YPL177C	CUP9
YPR009W	SUT2			YPL187W	MF(ALPHA)1
YPR010C	RPA135			YPL189C-A	COA2
YPR010C-A	MIN8			YPL189W	GUP2
YPR028W	YOP1			YPL198W	RPL7B
YPR030W	CSR2			YPL199C
YPR036W	VMA13			YPL202C	AFT2
YPR042C	PUF2			YPL213W	LEA1
YPR043W	RPL43A			YPL214C	THI6
YPR054W	SMK1			YPL220W	RPL1A
YPR058W	YMC1			YPL221W	FLC1
YPR063C				YPL231W	FAS2
YPR065W	ROX1			YPL232W	SSO1
YPR080W	TEF1			YPL240C	HSP82
YPR102C	RPL11A			YPL249C-A	RPL36B
YPR103W	PRE2			YPL255W	BBP1
YPR127W				YPR005C	HAL1
YPR131C	NAT3			YPR009W	SUT2
YPR132W	RPS23B			YPR010C	RPA135
YPR138C	MEP3			YPR015C
YPR144C	NOC4			YPR028W	YOP1
YPR145W	ASN1			YPR036W	VMA13
YPR149W	NCE102			YPR042C	PUF2
YPR151C	SUE1			YPR043W	RPL43A
YPR158W	CUR1			YPR054W	SMK1
YPR161C	SGV1			YPR063C
YPR166C	MRP2			YPR065W	ROX1
YPR167C	MET16			YPR074C	TKL1
YPR168W	NUT2			YPR075C	OPY2
YPR184W	GDB1			YPR080W	TEF1
YPR192W	AQY1			YPR091C	NVJ2
				YPR102C	RPL11A
				YPR103W	PRE2
				YPR127W
				YPR131C	NAT3
				YPR132W	RPS23B
				YPR138C	MEP3
				YPR144C	NOC4
				YPR145W	ASN1
				YPR149W	NCE102
				YPR151C	SUE1
				YPR158W	CUR1
				YPR166C	MRP2
				YPR167C	MET16
				YPR168W	NUT2
				YPR184W	GDB1
				YPR192W	AQY1
