# Supplementary material for: Transcription-dependent spreading of the Dal80 yeast GATA factor across the body of highly expressed genes
Source: PLoS Genet. 2019 Feb 28;15(2):e1007999. doi: 10.1371/journal.pgen.1007999 (PMC6413948; doi:10.1371/journal.pgen.1007999)
Supplement: S10 Table — (XLSX) [file pgen.1007999.s017.xlsx]

## Sheet: S10 Table
Strain	Pertinent genotype	Parent	Complete genotype	Primer	Reference
25T0b	WT untagged		MATα ura3 his3 trp1		[40]
07017c	WT	FV034 X YMW306-11B (F3)	ura3 his3 trp1		this paper
07017d	rpb1-1	FV034 X YMW306-11B (F3)	ura3 his3 trp1 rpb1-1		this paper
FV034	GAT1-MYC13	25T0b	MATα ura3 his3 trp1 GAT1-MYC13 [HIS3]		[40]
FV078	DAL80-MYC13	25T0b	MATα ura3 his3 trp1 DAL80-MYC13 [HIS3]		[40]
FV080	dal80Δ	25T0b(a)	MATa ura3 his3 trp1 dal80::kanMX		[40]
FV136	DAL80ΔLZ-MYC13	25T0b	MATα ura3 his3 trp1 DAL80ΔLZ-MYC13[HIS3]	DAL80ΔLZ-TAG-F, DAL80ΔLZ-TAG-R	this paper
FV673	DAL80-MYC13	07017c	ura3 his3 trp1 DAL80-MYC13 [HIS3]	[23]	this paper
FV675	DAL80-MYC13 rpb1-1	07017d	ura3 his3 trp1 DAL80-MYC13 [HIS3] rpb1-1	[23]	this paper
FV806	PMEP2-URA3	25T0b	MATα ura3 his3 trp1 PMEP2-URA3	OMK11, OMK12	this paper
FV808	PMEP2-URA3 DAL80-MYC13	FV078	MATα ura3 his3 trp1 PMEP2-URA3 DAL80-MYC13 [HIS3]	OMK11, OMK12	this paper
FV1105	PTDH3-URA3 DAL80-MYC13	FV078	MATα ura3 his3 trp1 PTDH3-URA3 DAL80-MYC13 [HIS3]	PTDH3-TAG-F', PTDH3-TAG-R'	this paper
FV1106	PVMA1-URA3 DAL80-MYC13	FV078	MATα ura3 his3 trp1 PVMA1-URA3 DAL80-MYC13 [HIS3]	PVMA1-TAG-F', PVMA1-TAG-R'	this paper
FV1107	PALD6-URA3 DAL80-MYC13	FV078	MATα ura3 his3 trp1 PALD6-URA3 DAL80-MYC13 [HIS3]	PALD6-TAG-F', PALD6-TAG-R'	this paper
YMW306-11b	rpb1-1	YPH500	his3-11, 15 leu2 trp1 rpb1-1 (rpb1-G1437D)		[50]
