# Supplementary material for: Transcription-dependent spreading of the Dal80 yeast GATA factor across the body of highly expressed genes
Source: PLoS Genet. 2019 Feb 28;15(2):e1007999. doi: 10.1371/journal.pgen.1007999 (PMC6413948; doi:10.1371/journal.pgen.1007999)
Supplement: S11 Table — (XLSX) [file pgen.1007999.s018.xlsx]

## Sheet: S11 Table
Primers Used for qPCR
Name	Sequence (5' to 3')
ALD6-P1	AACGGTGAGTGCAACGAA
ALD6-P2	TCGCTGTTTGAGCTGACT
DAL5 O9	GTCAGCGGATGCTAGTACAA
DAL5 O10	CGCGGTTACGTCTTCATTCT
DAL5 U1	GTTCATTAGTCGCCTACAGC
DAL5 U2	CAGAGCCCCGCATATTTTGA
MEP2 D1	GATGAGGGGAGACGTTAGTA
MEP2 D2	ATCATGCTCTGGAGATGCTG
MEP2 D3	ACTGAAATGGCGCAGGAAAC
MEP2 D4	ACACAGGCCTGCTTGTCAAT
MEP2 O1	AACGGGTGGTAACTCGTTGA
MEP2 O2	CCCAAAGCAAGGATAAAGCA
MEP2 O9	ACGAGGAATCCACTGCTTAC
MEP2 O10	TTTCTGCGTCTGTGTTACCC
MEP2 O11	TGCGGTGGCTTGACATGGAT
MEP2 O12	AACGGCTGACCAGATTGGCA
MEP2 P3	CAAAGAAGAATCCTTCGGTCTC
MEP2 P4	ATGCGTGAGCAATTGAAGC
MEP2 P5	TGAGCTACTCCCTCCAATGT
MEP2 P6	AGCACCAGTGCATCCAATCT
MEP2 P9	GAGCCACTTTTCTGCACCAT
MEP2 P10	AGGACGTGAAAGCACGAATG
SPT15 O1	TATAACCCCAAGCGTTTTGC
SPT15 O2	GCCAGCTTTGAGTCATCCTC
TDH3-P1	AGAGAACAGGGGCACAAA
TDH3-P2	GATACATGCGTGGGTCAA
UGA4 O1	CATGCAAGTTCCATTCCTACCGCT
UGA4 O2	CGCTAGGGAGTTTGAGCAACCAAT
UGA4 O3	ATTGGTCCCGGTATCTGGATCCTT
UGA4 O4	CAAATTGGTTGCTGGACCGTGGTA
UGA4 P1	ATCGCTTATCGTGCGCCAAA
UGA4 P2	ACCGGTATTGGACCATCGAA
UGA4 P9	GTTAACGTCTGGGCTTCCAT
UGA4 P10	ATCACAGAGGGTGCTTATCC
URA3 O1	AAGCCGCTAAAGGCATTATCCG
URA3 O2	CCGCAGAGTACTGCAATTTGAC
URA3 O3	AGGGAAGGGATGCTAAGGTAGA
URA3 O4	AGTTTTGCTGGCCGCATCTT
URA3 P1	AGAAGGGCAACGGTTCATCA
URA3 P2	CGCAGTAGCCTCAATTTCAACG
VMA1-P1	TGTCTGTACGGCAAACAC
VMA1-P2	TTCTCGCCCAATTGGAGT
Primers Used for strain construction
Name	Sequence (5' to 3')
DAL80DLZ-TAG-F	GCTACATAATGAGGAGGAGGTAATCAAATTGAAGACCAAGCGGATCCCCGGGTTAATTAA
DAL80DLZ-TAG-R	CCTGTTATATTTATACTGTCATGAACGCTACATCCTTTCTTATCAGAATTCGAGCTCGTTTAAAC
OMK 11	GTAATATATCATACTTAATATATTACAATACAATATCAACAATGTCGAAAGCTACATATAAGG
OMK 12	CATAAAGATTAAACATAAAATCATAGTCTGCTTGAGTATATCATTAGTTTTGCTGGCCGCATC
PALD6-TAG-F'	AACATCTTTAACATACACAAACACATACTATCAGAATACAATGTCGAAAGCTACATATAA
PALD6-TAG-R'	TATTTTGTGTATATGACGGAAAGAAATGCAGGTTGGTACATTAGTTTTGCTGGCCGCATC
PTDH3-TAG-F'	CAAGAACTTAGTTTCGAATAAACACACATAAACAAACAAAATGTCGAAAGCTACATATAA
PTDH3-TAG-R'	AAGAAAATTTATTTAAATGCAAGATTTAAAGTAAATTCACTTAGTTTTGCTGGCCGCATC
PVMA1-TAG-F'	ATTCTTAGAGTTAAAAAGCAAATAGAGAAGAAAAGAAACAATGTCGAAAGCTACATATAA
PVMA1-TAG-R'	CATCTAACAAATATACCAGAAGATAAATGCTACATATATCTTAGTTTTGCTGGCCGCATC
