# Supplementary material for: Transcription-dependent spreading of the Dal80 yeast GATA factor across the body of highly expressed genes
Source: PLoS Genet. 2019 Feb 28;15(2):e1007999. doi: 10.1371/journal.pgen.1007999 (PMC6413948; doi:10.1371/journal.pgen.1007999)
Supplement: S1 Data — (XLSX) [file pgen.1007999.s019.xlsx]

## Sheet: Fig 5B
			MEP2P5P6	MEP2P3P4	MEP2P9P10	MEP2O1O2	MEP2O11O12	MEP2O9O10	MEP2D1D2	MEP2D3D4	DAL5U1U2										DAL5U				MEP2P5P6				MEP2P3P4				MEP2P9P10				MEP2O1O2				MEP2O11O12				MEP2O9O10				MEP2D1D2
25T0b	No Tag	Gln	0.305773	0.265094	0.458651	0.237347	0.361167	0.359936	0.438417	0.298328	0.230259	0.232768	0.158954	0.378015	0.0814794	0.257964	0.271293	0.314528	0.178972	0.157161	0.0963358	0.0509537	0.543487		0.0833486	0.062813	0.771159		0.142389	0.0724653	0.580428		0.0785956	0.0826796	1.21468		0.255298	0.0881032	0.368638		0.0859974	0.1208	0.876703		0.116204	0.061987	0.901618		0.114535
		Pro	0.627271	0.375904	0.664222	0.800333	1.33243	0.947284	0.749049	0.438382	0.497987	0.37641	0.200424	0.420394	0.507496	0.892278	0.549017	0.473253	0.216404	0.450457	0.0630256	0.0322118	1.39873		0.124869	0.392934	1.36401		0.149131	0.203038	0.775542		0.149797	0.345483	1.49739		0.0971616	0.518027	1.78581		0.303738	0.583905	3.10964		0.268048	0.539749	2.03406		0.206893
FV78	Dal80-Myc	Gln	0.39239	0.445069	0.3291	0.303251	0.672023	0.410095	0.299368	0.366676	0.246951	0.0633713	0.110511	0.051353	0.0420643	0.195011	0.0731514	0.0664504	0.0236238	0.0745882	0.12268	0.164858	0.242232	0.458034	0.225095	0.389857	0.423563	0.531045	0.252317	0.265146	0.692982	0.56983	0.221605	0.27306	0.36857	0.453165	0.206498	0.31349	0.283164	0.40985	0.29029	0.383811	1.04669	0.967302	0.30686	0.290165	0.437201	0.606152	0.104102
		Pro	21.6848	22.4298	23.8911	48.7218	50.6272	35.2264	16.9904	10.2894	4.27392	1.96731	1.6298	3.29168	14.2411	11.2186	3.95993	3.85083	1.40395	0.484616	3.83974	3.90645	3.63229	5.71718	19.0605	20.0052	27.5431	20.1303	27.2102	19.8702	21.2718	21.3669	19.5438	25.2965	32.6016	18.1226	69.4183	76.5807	19.4233	29.465	28.8488	34.8553	75.8139	62.9909	33.508	36.2383	25.9894	45.1699	17.3947
[truncated: 7 more columns]

## Sheet: Fig 5C
				Average		EXP1	EXP2	EXP3	EXP4
No treatment	25T0b	No tag	MEP2 P5P6	-0.286525	0.303778	-0.836007	-0.236276	0.212707
			MEP2 P3P4	-0.428408	0.523976	-1.14756	-0.728955	0.591295
			MEP2 P9P10	0.23017	0.137305	0.634961	0.166905	0.0646126	0.0542022
			MEP2 O1O2	1.01792	0.448974	1.62279	1.28499	-0.31292	1.47683
			MEP2 O11O12	1.84005	0.15891	1.99324	1.5223	2.00462
			MEP2 O9O10	2.57705	0.595718	2.52558	3.63364	1.57194
	FV078	Dal80-Myc	MEP2 P5P6	27.2021	7.7982	12.634	41.6181	14.8346	39.7215
			MEP2 P3P4	42.6626	7.89215	39.9621	41.5785	25.4263	63.6835
			MEP2 P9P10	22.8108	7.72464	13.4906	45.9061	16.5968	15.2499
			MEP2 O1O2	58.5729	14.574	69.4183	76.5807	29.7197
			MEP2 O11O12	60.1912	9.26347	77.0858	75.3616	43.9395	44.378
			MEP2 O9O10	48.6662	11.8547	71.5989	66.602	26.871	29.593
RNase treatment before IP	FV078	Dal80-Myc	MEP2 P5P6	34.2154	0.524458	33.1665	34.7338	34.7459
			MEP2 P3P4	45.661	5.43305	44.6085	36.8212	55.5534
			MEP2 P9P10	26.7655	2.16653	23.8104	25.4986	30.9875
			MEP2 O1O2	66.6256	9.90831	81.6821	47.9394	70.2553
			MEP2 O11O12	95.6191	8.53286	96.121	80.5952	110.141
			MEP2 O9O10	64.9049	1.05531	63.5818	64.1423	66.9906

## Sheet: Fig 5C-Stats
				Average	EXP1	EXP2	EXP3	EXP4
No treatment	No tag	Pro	MEP2 P5P6	-0.286525	-0.836007	-0.236276	0.212707
			MEP2 P3P4	-0.428408	-1.14756	-0.728955	0.591295
			MEP2 P9P10	0.23017	0.634961	0.166905	0.0646126	0.0542022
			MEP2 O1O2	1.01792	1.62279	1.28499	-0.31292	1.47683
			MEP2 O11O12	1.84005	1.99324	1.5223	2.00462
			MEP2 O9O10	2.57705	2.52558	3.63364	1.57194
	Dal80-Myc	Pro	MEP2 P5P6	27.2021	12.634	41.6181	14.8346	39.7215
			MEP2 P3P4	42.6626	39.9621	41.5785	25.4263	63.6835
			MEP2 P9P10	22.8108	13.4906	45.9061	16.5968	15.2499
			MEP2 O1O2	43.9297	69.4183	76.5807	0	29.7197
			MEP2 O11O12	60.1912	77.0858	75.3616	43.9395	44.378
			MEP2 O9O10	48.6662	71.5989	66.602	26.871	29.593
RNase treatment before IP	Dal80-Myc	Pro	MEP2 P5P6	34.2154	33.1665	34.7338	34.7459
			MEP2 P3P4	45.661	44.6085	36.8212	55.5534
			MEP2 P9P10	26.7655	23.8104	25.4986	30.9875
			MEP2 O1O2	66.6256	81.6821	47.9394	70.2553
			MEP2 O11O12	95.6191	96.121	80.5952	110.141
			MEP2 O9O10	64.9049	63.5818	64.1423	66.9906
MEP2 P5P6				MEP2 P3P4				MEP2 P9P10				MEP2 O1O2				MEP2 O11O12				MEP2 O9O10
F-Test Two-Sample for Variances				F-Test Two-Sample for Variances				F-Test Two-Sample for Variances				F-Test Two-Sample for Variances				F-Test Two-Sample for Variances				F-Test Two-Sample for Variances
	Variable 1	Variable 2			Variable 1	Variable 2			Variable 1	Variable 2			Variable 1	Variable 2			Variable 1	Variable 2			Variable 1	Variable 2
Mean	27.2021	34.2154		Mean	42.6626	45.661		Mean	22.8108	26.7655		Mean	43.9297	66.6256		Mean	60.1912	95.6191		Mean	48.6662	64.9049
Variance	243.247	0.825169		Variance	249.144	88.5542		Variance	238.68	14.0816		Variance	1282.5	294.524		Variance	343.248	218.429		Variance	562.138	3.34103
Observations	4	3		Observations	4	3		Observations	4	3		Observations	4	3		Observations	4	3		Observations	4	3
df	3	2		df	3	2		df	3	2		df	3	2		df	3	2		df	3	2
F	294.785			F	2.81347			F	16.9499			F	4.35449			F	1.57144			F	168.253
P(F<=f) one-tail	0.00338274			P(F<=f) one-tail	0.27311			P(F<=f) one-tail	0.0562244			P(F<=f) one-tail	0.192392			P(F<=f) one-tail	0.411664			P(F<=f) one-tail	0.00591414
F Critical one-tail	19.1643			F Critical one-tail	19.1643			F Critical one-tail	19.1643			F Critical one-tail	19.1643			F Critical one-tail	19.1643			F Critical one-tail	19.1643
t-Test: Two-Sample Assuming Unequal Variances				t-Test: Two-Sample Assuming Equal Variances				t-Test: Two-Sample Assuming Equal Variances				t-Test: Two-Sample Assuming Equal Variances				t-Test: Two-Sample Assuming Equal Variances				t-Test: Two-Sample Assuming Unequal Variances
	Variable 1	Variable 2			Variable 1	Variable 2			Variable 1	Variable 2			Variable 1	Variable 2			Variable 1	Variable 2			Variable 1	Variable 2
Mean	27.2021	34.2154		Mean	42.6626	45.661		Mean	22.8108	26.7655		Mean	43.9297	66.6256		Mean	60.1912	95.6191		Mean	48.6662	64.9049
Variance	243.247	0.825169		Variance	249.144	88.5542		Variance	238.68	14.0816		Variance	1282.5	294.524		Variance	343.248	218.429		Variance	562.138	3.34103
Observations	4	3		Observations	4	3		Observations	4	3		Observations	4	3		Observations	4	3		Observations	4	3
Hypothesized Mean Difference	0			Pooled Variance	184.908			Pooled Variance	148.841			Pooled Variance	887.31			Pooled Variance	293.32			Hypothesized Mean Difference	0
df	3			Hypothesized Mean Difference	0			Hypothesized Mean Difference	0			Hypothesized Mean Difference	0			Hypothesized Mean Difference	0			df	3
t Stat	-0.897329			df	5			df	5			df	5			df	5			t Stat	-1.36441
P(T<=t) one-tail	0.217835			t Stat	-0.288706			t Stat	-0.424416			t Stat	-0.99759			t Stat	-2.70841			P(T<=t) one-tail	0.132886
t Critical one-tail	2.35336			P(T<=t) one-tail	0.392196			P(T<=t) one-tail	0.344453			P(T<=t) one-tail	0.182139			P(T<=t) one-tail	0.0211781			t Critical one-tail	2.35336
P(T<=t) two-tail	0.43567			t Critical one-tail	2.01505			t Critical one-tail	2.01505			t Critical one-tail	2.01505			t Critical one-tail	2.01505			P(T<=t) two-tail	0.265773
t Critical two-tail	3.18245			P(T<=t) two-tail	0.784393			P(T<=t) two-tail	0.688905			P(T<=t) two-tail	0.364278			P(T<=t) two-tail	0.0423562			t Critical two-tail	3.18245
				t Critical two-tail	2.57058			t Critical two-tail	2.57058			t Critical two-tail	2.57058			t Critical two-tail	2.57058

## Sheet: Fig 6C
					Average		EXP1	EXP2	EXP3	EXP4	EXP5	EXP6	EXP7	EXP8	EXP9	EXP10
FV78	Dal80Myc	wt	Pro	UGA4 P9P10	2.34462	0.842948	2.71293	5.72152	4.80581	0.230241	0.265138	-0.89803	1.92804	3.99135
				UGA4 P1P2	7.98666	1.43799	7.26876	10.3713	12.2397	14.7517	9.9968	0.910583	11.3063	1.62887	5.65884	5.73377
				UGA4 O1O2	-0.587479	0.322576	-2.74156	-2.07973	0.302398	0.0525313	0.214135	-0.737504	-0.298554	0.0132068	-0.404267	-0.195454
				UGA4 O3O4	-0.129597	0.724681	-2.25414	-3.21121	-0.755004	0.0461584	4.70608	2.63841	0.0896728	-0.980723	-0.51504	-1.06017
FV136	Dal80Myc	Dal80LZ	Pro	UGA4 P9P10	9.70509	2.2702	6.29288	9.76243	5.57287	1.4014	22.1596	8.10965	8.92138	15.4205
				UGA4 P1P2	12.5566	2.80596	18.0016	26.6675	10.4721	22.6014	7.81235	1.52963	21.2595	8.9431	4.14447	4.13433
				UGA4 O1O2	7.72739	2.13093	5.88399	17.5109	5.88057	1.20478	21.95	7.84306	5.13662	6.73538	2.94944	2.1791
				UGA4 O3O4	7.11037	1.73618	1.70384	15.8566	8.52217	2.70037	13.5609	8.51674	7.24061	11.4815	1.38027	0.140654

## Sheet: Fig 6C-Stats
					Average
FV78	Dal80Myc	wt	Pro	UGA4 P9P10	2.34462		2.71293	5.72152	4.80581	0.230241	0.265138	-0.89803	1.92804	3.99135
				UGA4 P1P2	7.98666		7.26876	10.3713	12.2397	14.7517	9.9968	0.910583	11.3063	1.62887	5.65884	5.73377
				UGA4 O1O2	-0.587479		-2.74156	-2.07973	0.302398	0.0525313	0.214135	-0.737504	-0.298554	0.0132068	-0.404267	-0.195454
				UGA4 O3O4	-0.129597		-2.25414	-3.21121	-0.755004	0.0461584	4.70608	2.63841	0.0896728	-0.980723	-0.51504	-1.06017
FV136	Dal80Myc	Dal80LZ	Pro	UGA4 P9P10	9.70509		6.29288	9.76243	5.57287	1.4014	22.1596	8.10965	8.92138	15.4205
				UGA4 P1P2	12.5566		18.0016	26.6675	10.4721	22.6014	7.81235	1.52963	21.2595	8.9431	4.14447	4.13433
				UGA4 O1O2	7.72739		5.88399	17.5109	5.88057	1.20478	21.95	7.84306	5.13662	6.73538	2.94944	2.1791
				UGA4 O3O4	7.11037		1.70384	15.8566	8.52217	2.70037	13.5609	8.51674	7.24061	11.4815	1.38027	0.140654
UGA4 P9P10				UGA4 P1P2				UGA4 O1O2				UGA4 O3O4
F-Test Two-Sample for Variances				F-Test Two-Sample for Variances				F-Test Two-Sample for Variances				F-Test Two-Sample for Variances
	Variable 1	Variable 2			Variable 1	Variable 2			Variable 1	Variable 2			Variable 1	Variable 2
Mean	9.70509	2.34462		Mean	12.5566	7.98666		Mean	7.72739	-0.587479		Mean	7.11037	-0.129597
Variance	41.2305	5.68449		Variance	78.734	20.6781		Variance	45.4085	1.04056		Variance	30.1434	5.25163
Observations	8	8		Observations	10	10		Observations	10	10		Observations	10	10
df	7	7		df	9	9		df	9	9		df	9	9
F	7.25316			F	3.80761			F	43.6387			F	5.73981
P(F<=f) one-tail	0.00901433			P(F<=f) one-tail	0.029618			P(F<=f) one-tail	2.34003e-06			P(F<=f) one-tail	0.00788202
F Critical one-tail	3.78704			F Critical one-tail	3.17889			F Critical one-tail	3.17889			F Critical one-tail	3.17889
t-Test: Two-Sample Assuming Unequal Variances				t-Test: Two-Sample Assuming Unequal Variances				t-Test: Two-Sample Assuming Unequal Variances				t-Test: Two-Sample Assuming Unequal Variances
	Variable 1	Variable 2			Variable 1	Variable 2			Variable 1	Variable 2			Variable 1	Variable 2
Mean	9.70509	2.34462		Mean	12.5566	7.98666		Mean	7.72739	-0.587479		Mean	7.11037	-0.129597
Variance	41.2305	5.68449		Variance	78.734	20.6781		Variance	45.4085	1.04056		Variance	30.1434	5.25163
Observations	8	8		Observations	10	10		Observations	10	10		Observations	10	10
Hypothesized Mean Difference	0			Hypothesized Mean Difference	0			Hypothesized Mean Difference	0			Hypothesized Mean Difference	0
df	9			df	13			df	9			df	12
t Stat	3.03944			t Stat	1.44941			t Stat	3.85804			t Stat	3.84827
P(T<=t) one-tail	0.00701525			P(T<=t) one-tail	0.0854578			P(T<=t) one-tail	0.00192929			P(T<=t) one-tail	0.00115871
t Critical one-tail	2.82144			t Critical one-tail	1.77093			t Critical one-tail	1.83311			t Critical one-tail	1.78229
P(T<=t) two-tail	0.0140305			P(T<=t) two-tail	0.170916			P(T<=t) two-tail	0.00385858			P(T<=t) two-tail	0.00231743
t Critical two-tail	3.24984			t Critical two-tail	2.16037			t Critical two-tail	2.26216			t Critical two-tail	2.17881

## Sheet: Fig 7B
								C424				C425				C427				C428
								URA3 0102		URA3 0304		URA3 0102		URA3 0304		URA3 0102		URA3 0304		URA3 0102		URA3 0304
YNB				URA3 0102		URA3 0304		IP1	IP2	IP1	IP2	IP1	IP2	IP1	IP2	IP1	IP2	IP1	IP2	IP1	IP2	IP1	IP2
FV78	Proline	Dal80-Myc	wt	28.4408	6.47658	30.6154	4.23345	67.6718	22.2057			26.1194	10.4081			15.5182	24.2178	22.8646	36.5583	19.6134	41.7718	23.837	39.2017
FV808			MEP2-URA	418.922	21.4071	409.94	28.5053									442.377	455.82	356.419	411.716	359.028	418.463	488.463	383.162
FV1105			TDH3-URA	335.1	46.4402	269.059	21.2955	519.848	517.598			264.53	335.326			201.463	223.3	287.399	255.909	400.674	218.057	316.058	216.869
FV1107			ALD6-URA3	84.5665	8.98326	131.485	23.8249	75.1073	70.5109			63.5493	55.6379			83.2169	92.5809	96.8602	87.6632	136.084	99.8446	188.248	153.169
FV1106			VMA1-URA3	45.7137	6.81404	40.1232	8.91809	73.4979	67.2249			41.9747	48.411			41.8617	48.1351	59.3513	49.4	32.9621	11.6419	32.6656	19.0758

## Sheet: 7B Stats
														F-Test calculation									t test
				URA3 0102	EXP1	EXP2	EXP3	EXP4	EXP5	EXP6	EXP7	EXP8		SD			wt	MEP2-URA	TDH3-URA	ALD6-URA3	VMA1-URA3			wt	MEP2-URA	TDH3-URA	ALD6-URA3	VMA1-URA3
FV78	Proline	Dal80-Myc	wt	28.4408	67.6718	22.2057	26.1194	10.4081	15.5182	24.2178	19.6134	41.7718		17.1354		wt	1						wt	NS
FV808			MEP2-URA	418.922	442.377	455.82	359.028	418.463						37.0782		MEP2-URA	0.2136	1					MEP2-URA	<0,00001	NS
FV1105			TDH3-URA	335.1	519.848	517.598	264.53	335.326	201.463	223.3	400.674	218.057		122.869		TDH3-URA	0.0194	0.0911	1				TDH3-URA	<0,0001	NS	NS
FV1107			ALD6-URA3	84.5665	75.1073	70.5109	63.5493	55.6379	83.2169	92.5809	136.084	99.8446		23.7675		ALD6-URA3	0.5198	0.4109	0.0374				ALD6-URA3	<0,001	<0,0001	<0,001	NS
FV1106			VMA1-URA3	45.7137	73.4979	67.2249	41.9747	48.411	41.8617	48.1351	32.9621	11.6419		18.0282		VMA1-URA3	0.9034	0.2364	0.0215	0.5754	1		VMA1-URA3	NS	<0,00001	<0,0001	<0,01	NS
				URA3 0304	EXP1	EXP2	EXP3	EXP4						SD			wt	MEP2-URA	TDH3-URA	ALD6-URA3	VMA1-URA3			wt	MEP2-URA	TDH3-URA	ALD6-URA3	VMA1-URA3
FV78	Proline	Dal80-Myc	wt	30.6154	22.8646	36.5583	23.837	39.2017						7.33254		wt	1						wt	NS
FV808			MEP2-URA	409.94	356.419	411.716	488.463	383.162						49.3726		MEP2-URA	0.0221	1					MEP2-URA	<0,00001	NS
FV1105			TDH3-URA	269.059	287.399	255.909	316.058	216.869						36.8849		TDH3-URA	0.0395	0.5581	1				TDH3-URA	<0,00001	<0,001	NS
FV1107			ALD6-URA3	131.485	96.8602	87.6632	188.248	153.169						41.2659		ALD6-URA3	0.0316	0.6986	0.7981	1			ALD6-URA3	<0,001	<0,0001	<0,001	NS
FV1106			VMA1-URA3	40.1232	59.3513	49.4	32.6656	19.0758						15.4466		VMA1-URA3	0.2253	0.0979	0.1754	0.1401	1		VMA1-URA3	NS	<0,00001	<0,00001	<0,01	NS

## Sheet: Fig 7C
										C424						C425						C427						C428						C319						C322						C324
YNB				Promoter		URA3 0102		URA3 0304		Promoter		URA3 0102		URA3 0304		Promoter		URA3 0102		URA3 0304		Promoter		URA3 0102		URA3 0304		Promoter		URA3 0102		URA3 0304		Promoter		URA3 0102		URA3 0304		Promoter		URA3 0102		URA3 0304		Promoter		URA3 0102
FV78	Proline	Dal80-Myc	wt	0.729785	0.368204	0.793193	0.152569	0.361712	0.256297	1.27245	0.355334	1.31342	1.58574	0.777012	0.137109	-0.305134	-0.943254	1.47824	0.558958	-0.345519	-0.912053	-0.901572	0.889137	0.228958	1.29876	-0.999859	1.84783			0.144846	0.0287548	-0.0083334	-0.679336							2.26538	1.22958	0.633587	0.657747	0.738433	1.14573	1.1482	2.28774	0.837378	1.66492
FV808			MEP2-URA	3.98675	0.791528	4.7189	0.861765	3.63563	0.59161													5.47489	7.75197	5.71719	6.51191	4.76729	5.05905			3.3445	3.45581	0.984979	2.13506	4.22752		3.87683		3.26857	3.52738	2.91781		11.5549	2.2519		3.21269		3.37143		4.34418
FV1105			TDH3-URA	3.88817	0.819413	1.96312	0.502017	1.4586	0.723096	6.73004	4.27539	3.59552	2.0288	5.0373	2.31261	5.09294	3.97739	2.76345	1.48304	1.66297	1.05122	1.96463	1.28865	2.43603	3.45243	1.7718	2.33214			0.296167	-0.350473	-1.19303	-1.3062
FV1107			ALD6-URA3	1.64538	0.497575	-0.118225	0.60359	-0.697873	0.548609	0.855496	1.46667	0.33815	0.805191	-0.0491544	0.188282	3.39771		0.783324	0.949286	0.00629543	-0.25608	1.73584	1.5506	1.22257	0.416095	0.0746837	0.767383	3.03766	-0.526319	-1.81903	-3.64139	-2.91542	-3.39897
FV1106			VMA1-URA3	0.617764	0.569693	0.569122	0.202719	-0.0928407	0.154093	-0.281129	-0.156103	0.948076	1.06555	0.394469	0.463848	-0.854367	-0.358569	1.28698	0.591923	-0.422363	-0.347142	-0.0906737	0.361814	0.363074	0.691625	0.326506	-0.0552018	3.43296	2.88818	0.0889622	-0.483216	-0.476526	-0.626315
[truncated: 6 more columns]

## Sheet: 7C Stats
																					F-Test calculation									t test
YNB				Promoter																	SD			wt	MEP2-URA	TDH3-URA	ALD6-URA3	VMA1-URA3			wt	MEP2-URA	TDH3-URA	ALD6-URA3	VMA1-URA3
FV78	Proline	Dal80-Myc	wt	0.729785	0.368204	1.27245	0.355334	-0.305134	-0.943254	-0.901572	0.889137	2.26538	1.22958	1.1482	2.28774						1.16436		wt	1						wt	NS
FV808			MEP2-URA	3.98675	0.791528	5.47489	7.75197	4.22752	2.91781	3.37143	2.81853	1.34511									2.09419		MEP2-URA	0.3091	1					MEP2-URA	<0,001	NS
FV1105			TDH3-URA	3.88817	0.819413	6.73004	4.27539	5.09294	3.97739	1.96463	1.28865										2.00714		TDH3-URA	0.3365	0.9186	1				TDH3-URA	<0,01	NS	NS
FV1107			ALD6-URA3	1.64538	0.497575	0.855496	1.46667	3.39771	1.73584	1.5506	3.03766	-0.526319									1.31646		ALD6-URA3	0.7823	0.3952	0.4302	1			ALD6-URA3	NS	<0,05	<0,05	NS
FV1106			VMA1-URA3	0.617764	0.569693	-0.281129	-0.156103	-0.854367	-0.358569	-0.0906737	0.361814	3.43296	2.88818								1.61133		VMA1-URA3	0.5222	0.592	0.6445	0.6675	1		VMA1-URA3	NS	<0,01	<0,01	NS	NS
				URA3 0102																	SD			wt	MEP2-URA	TDH3-URA	ALD6-URA3	VMA1-URA3			wt	MEP2-URA	TDH3-URA	ALD6-URA3	VMA1-URA3
		Dal80-Myc	wt	0.793193	0.168276	1.31342	1.58574	1.47824	0.558958	0.228958	1.29876	0.144846	0.0287548	0.633587	0.657747	0.837378	1.66492	0.257977	0.415416		0.57086		wt	1						wt	NS
			MEP2-URA	4.7189	0.861765	5.71719	6.51191	3.3445	3.45581	3.87683	11.5549	2.2519	4.34418	3.13938	2.99241						2.72514		MEP2-URA	0.0439	1					MEP2-URA	<0,0001	NS
			TDH3-URA	1.96312	0.502017	3.59552	2.0288	2.76345	1.48304	2.43603	3.45243	0.296167	-0.350473								1.41992		TDH3-URA	0.1616	0.2715	1				TDH3-URA	<0,05	<0,05	NS
			ALD6-URA3	-0.118225	0.60359	0.33815	0.805191	0.783324	0.949286	1.22257	0.416095	-1.81903	-3.64139								1.70721		ALD6-URA3	0.1118	0.3925	0.6918	1			ALD6-URA3	NS	<0,001	<0,05	NS
			VMA1-URA3	0.569122	0.202719	0.948076	1.06555	1.28698	0.591923	0.363074	0.691625	0.0889622	-0.483216								0.573376		VMA1-URA3	0.9912	0.0443	0.1631	0.1128	1		VMA1-URA3	NS	<0,001	<0,05	NS	NS
				URA3 0304																	SD			wt	MEP2-URA	TDH3-URA	ALD6-URA3	VMA1-URA3			wt	MEP2-URA	TDH3-URA	ALD6-URA3	VMA1-URA3
		Dal80-Myc	wt	0.361712	0.30003	0.777012	0.137109	-0.345519	-0.912053	-0.999859	1.84783	-0.0083334	-0.679336	0.738433	1.14573	0.791129	2.18437	0.134462	0.252993		0.958976		wt	1						wt	NS
			MEP2-URA	3.63563	0.59161	4.76729	5.05905	0.984979	2.13506	3.26857	3.52738	3.21269	7.78535	2.81954	2.79644						1.87083		MEP2-URA	0.2628	1					MEP2-URA	<0,0001	NS
			TDH3-URA	1.4586	0.723096	5.0373	2.31261	1.66297	1.05122	1.7718	2.33214	-1.19303	-1.3062								2.04522		TDH3-URA	0.2199	0.8367	1				TDH3-URA	NS	<0,05	NS
			ALD6-URA3	-0.697873	0.548609	-0.0491544	0.188282	0.00629543	-0.25608	0.0746837	0.767383	-2.91542	-3.39897								1.5517		ALD6-URA3	0.3819	0.6879	0.5756	1			ALD6-URA3	NS	<0,0001	<0,05	NS
			VMA1-URA3	-0.0928407	0.154093	0.394469	0.463848	-0.422363	-0.347142	0.326506	-0.0552018	-0.476526	-0.626315								0.435841		VMA1-URA3	0.2066	0.0543	0.0454	0.0789	1		VMA1-URA3	NS	<0,0001	NS	NS	NS

## Sheet: Fig. 8A
				Average									Paired t Test
FV673	Dal80-Myc	WT	MEP2P5P6	17.071	3.1598	15.6148	24.0447	15.5548	3.60669	18.6073	24.9975		0.3512
			MEP2P3P4	14.8413	2.36925	14.7086	21.5701	16.3276	6.26221	10.2329	19.9461			0.5104
			MEP2O11O12	26.6454	3.91317	19.0748	35.5228	35.9161	11.5719	28.9047	28.8821				0.0028
			MEP2O9O1O	21.62	3.07623	22.9445	27.7575	25.6195	8.40337	17.3859	27.6092					0.0025
FV675		rpb1-1	MEP2P5P6	11.7858	5.54121	6.75639	4.11653	2.28852	9.24803	9.41291	38.8924		0.3512
			MEP2P3P4	12.5148	2.02539	13.0955	8.53593	7.43378	16.4941	9.51491	20.0146			0.5104
			MEP2O11O12	4.21022	1.0763	3.26226	1.05997	2.9791	3.41834	6.03542	8.50622				0.0028
			MEP2O9O1O	3.09919	0.863144	1.56048	1.81064	1.11526	4.1338	3.22897	6.74601					0.0025

[truncated: 8 more sheets: 8A-Stats, S1A Fig, S3B Fig, S5B Fig, S5C Fig, S6 Fig, S7A Fig, S7B Fig]
